# Supplementary material for: Transcriptomic Analysis of Metabolic Pathways in Milkfish That Respond to Salinity and Temperature Changes
Source: PLoS One. 2015 Aug 11;10(8):e0134959. doi: 10.1371/journal.pone.0134959 (PMC4532362; doi:10.1371/journal.pone.0134959)
Supplement: S1 Table — (XLSX) [file pone.0134959.s001.xlsx]

## Sheet: 工作表1
Sequencing summary
Run	Low_temp_fresh		Low_temp_sea	Normal_temp_fresh		Normal_temp_sea
Data Required (Base)	10000000000		10000000000	10000000000		10000000000
Total Illumina Reads	37134174	66507772	115649392	42192740	64580724	48847252	60516374
Read Length	150	101	101	101	150	150	101
Total Base	5570126100	6717284972	11680588592	4261466740	9687108600	7327087800	6112153774
Total Reads after QT	33704252	59351342	107626474	36889430	58510270	44632608	55148294
Cleaned Reads	136.18	95.94	96.92	95.31	135.25	136.57	96.52
Total Clean Base	10284145061		10431610860	11429625947		11418692164
Insert size	251±90	260±95	271±99	253±95	255±93	260±95	257±99
