# Supplementary material for: Transcriptomic Analysis of Metabolic Pathways in Milkfish That Respond to Salinity and Temperature Changes
Source: PLoS One. 2015 Aug 11;10(8):e0134959. doi: 10.1371/journal.pone.0134959 (PMC4532362; doi:10.1371/journal.pone.0134959)
Supplement: S2 Table — (XLSX) [file pone.0134959.s002.xlsx]

## Sheet: 工作表1
ACACA	Acetyl-CoA carboxylase 1 , ACCa
ACACB	Acetyl-CoA carboxylase 2 , ACCb
ACAT1	Acetyl-Coenzyme A acetyltransferase 1
ACLY	ATP-citrate lyase
AGL	Amylo-alpha-1,6-glucosidase
AGXT	Alanine-glyoxylate transaminase
ECH	enoyl-CoA hydratase
EF-1α	Elongation factor 1α
FAH	Fumarylacetoacetase
FASN	Fatty acid synthase
GCK	Glucokinase
GLUD	Glutamate dehydrogenase
GOT	Glutamate oxaloacetate transaminase
GPT	Alanine transaminase
GSK3	glycogen synthase kinase 3
GYS1	Glycogen synthase 1
HK	Hexokinase
HOAD	3-hydroxyacyl-CoA dehydrogenase
LAAO	L-amino-acid oxidase
LDH	Lactate dehydrogenase
LDHA	Lactate dehydrogenase A
LDHB	Lactate dehydrogenase B
MCCC2	3-methylcrotonyl-CoA carboxylase
NKA	Na+, K+-ATPase
NMNAT-2	Nicotinamide nucleotide adenylyltransferase 2
NMNAT-3	Nicotinamide nucleotide adenylyltransferase 3
PC	Pyruvate carboxylase
PCK	Phosphoenolpyruvate carboxykinase
PDH	Pyruvate dehydrogenase
PGM1	Phosphoglucomutase 1
PHKA1	phosphorylase kinase α1
PPP2CA	Serine/threonine-protein phosphatase 2A catalytic subunit alpha isoform
PRKAA	5'-AMP-activated protein kinase catalytic subunit alpha, AMPK
PYG	Glycogen phosphorylase
SCD	Stearoyl-CoA desaturase
SDH	Succinate dehydrogenase
SDHA	Succinate dehydrogenase subunit A
SDS	L-serine/L-threonine ammonia-lyase
