# Supplementary material for: Transcriptomic Analysis of Metabolic Pathways in Milkfish That Respond to Salinity and Temperature Changes
Source: PLoS One. 2015 Aug 11;10(8):e0134959. doi: 10.1371/journal.pone.0134959 (PMC4532362; doi:10.1371/journal.pone.0134959)
Supplement: S3 Table — (XLSX) [file pone.0134959.s003.xlsx]

## Sheet: 工作表1
Query	Query_length	Query_From	Query_To	HitID	HitID_length	Hit_From	Hit_To	Definition	Evalue	Hsp_score	query_frame	Identity_Percentage_of_Query	Identity_Percentage_of_Hit
140205	392	6	392	gi|57528983|ref|NP_001009587.1|	934	665	794	protocadherin 2 alpha a 3 precursor [Danio rerio] &gt;gi|54013408|dbj|BAD60793.1| protocadherin1-alpha-av3 [Danio rerio]	4.37691e-53	470	3	0.139186	0.987245
126439	219	3	116	gi|70887547|ref|NP_001020631.1|	273	234	271	SPRY domain-containing SOCS box protein 1 [Danio rerio] &gt;gi|66910485|gb|AAH97174.1| SplA/ryanodine receptor domain and SOCS box containing 1 [Danio rerio]	5.00915e-07	120	-2	0.139194	0.520548
60401	234	1	234	gi|326665147|ref|XP_003197979.1|	553	45	121	e3 ubiquitin/ISG15 ligase TRIM25 [Danio rerio]	2.55987e-26	265	1	0.139241	1
72021	806	101	805	gi|326677113|ref|XP_696034.2|	1630	1404	1630	kinesin family member 26Aa [Danio rerio]	8.1601e-120	981	-2	0.139264	0.87469
120858	791	37	789	gi|348517485|ref|XP_003446264.1|	1831	375	629	T-lymphoma invasion and metastasis-inducing protein 2 [Oreochromis niloticus]	1.40934e-91	777	-3	0.139268	0.95196
72552	429	124	303	gi|449474987|ref|XP_002187206.2|	438	14	74	testican-1 [Taeniopygia guttata]	2.45875e-20	226	-1	0.139269	0.41958
83347	278	45	278	gi|432870066|ref|XP_004071790.1|	560	43	120	sphingosine kinase 2-like [Oryzias latipes]	1.09587e-34	326	-1	0.139286	0.841727
126961	238	3	236	gi|28839555|gb|AAH47798.1|	560	154	231	Zgc:55983 [Danio rerio]	1.62762e-35	330	-3	0.139286	0.983193
119424	259	47	259	gi|319918852|ref|NP_001012263.2|	481	415	481	fibroblast growth factor receptor-like 1b precursor [Danio rerio] &gt;gi|57162008|emb|CAH03196.1| FGF receptor-like protein 1b beta precursor [Danio rerio]	3.00761e-12	162	-1	0.139293	0.822394
121788	948	742	948	gi|432867333|ref|XP_004071140.1|	488	421	488	zinc finger protein 234-like [Oryzias latipes]	7.78308e-13	181	-1	0.139344	0.218354
51014	426	202	405	gi|189230138|ref|NP_001121393.1|	488	421	488	galactosamine (N-acetyl)-6-sulfate sulfatase [Xenopus (Silurana) tropicalis] &gt;gi|158253505|gb|AAI54124.1| Galns protein [Danio rerio] &gt;gi|183986312|gb|AAI66093.1| LOC100158481 protein [Xenopus (Silurana) tropicalis]	1.50055e-31	307	-1	0.139344	0.478873
138728	210	2	205	gi|77736629|ref|NP_001029989.1|	488	111	178	butyrophilin subfamily 1 member A1 precursor [Gallus gallus] &gt;gi|62086121|gb|AAX63385.1| TVC [Gallus gallus]	6.68338e-11	150	2	0.139344	0.971429
127400	226	87	224	gi|225707966|gb|ACO09829.1|	330	283	328	Interferon-stimulated 20 kDa exonuclease-like 2 [Osmerus mordax]	2.72825e-18	201	-3	0.139394	0.610619
39036	909	1	909	gi|41054019|ref|NP_956194.1|	2159	1016	1316	HEAT repeat-containing protein 1 [Danio rerio] &gt;gi|82187724|sp|Q7SY48.1|HEAT1_DANRE RecName: Full=HEAT repeat-containing protein 1; AltName: Full=Protein BAP28 &gt;gi|32766541|gb|AAH55128.1| HEAT repeat containing 1 [Danio rerio]	5.85713e-121	1000	-1	0.139416	1
119889	456	4	426	gi|292620680|ref|XP_695719.3|	1047	415	560	mastermind-like protein 1-like [Danio rerio]	1.32064e-41	390	-1	0.139446	0.927632
5836	465	2	418	gi|306482582|ref|NP_001182336.1|	1147	10	169	teashirt homolog 3 [Danio rerio] &gt;gi|304569672|gb|ADM45308.1| teashirt zinc finger homeobox 3b [Danio rerio]	1.31625e-22	249	2	0.139494	0.896774
142975	325	166	324	gi|326669991|ref|XP_002663449.2|	387	334	387	protein FAM188B-like [Danio rerio]	7.35334e-15	182	-2	0.139535	0.489231
59732	318	148	318	gi|35903159|ref|NP_919406.1|	387	1	54	major histocompatibility complex class I ZE precursor [Danio rerio] &gt;gi|22266088|emb|CAD12789.1| MHC class I antigen [Danio rerio] &gt;gi|116284181|gb|AAI24482.1| Major histocompatibility complex class I ZE gene [Danio rerio] &gt;gi|182890924|gb|AAI65786.1| Mhc1ze protein [Danio rerio]	7.85191e-16	189	1	0.139535	0.537736
87830	254	2	253	gi|449489388|ref|XP_002189917.2|	602	429	512	dihydrolipoyllysine-residue acetyltransferase component of pyruvate dehydrogenase complex, mitochondrial [Taeniopygia guttata]	4.75441e-46	408	-2	0.139535	0.992126
124257	989	3	989	gi|18859423|ref|NP_571600.1|	2357	1143	1471	spectrin beta chain, erythrocyte [Danio rerio] &gt;gi|9944861|gb|AAG03012.1|AF262336_1 beta-spectrin [Danio rerio]	0	1499	-1	0.139584	0.997978
39213	472	67	387	gi|239735512|ref|NP_001122143.2|	659	6	97	sorting nexin 1 [Danio rerio]	1.89702e-09	147	1	0.139605	0.680085
76030	842	32	568	gi|2072948|gb|AAC51261.1|	1275	726	903	putative p150 [Homo sapiens]	7.41972e-34	346	2	0.139608	0.637767
160732	467	339	467	gi|343823504|gb|AEM64780.1|	308	24	66	epithelial cell adhesion [Amphilophus sagittae]	4.5125e-12	163	3	0.13961	0.276231
61121	362	3	131	gi|63024881|emb|CAH19215.1|	308	82	124	NILT2 leucocyte receptor [Cyprinus carpio]	1.13789e-06	121	3	0.13961	0.356354
87320	418	122	379	gi|432956295|ref|XP_004085681.1|	616	215	300	zinc finger BED domain-containing protein 1-like [Oryzias latipes]	4.81542e-09	117	-1	0.13961	0.617225
97596	1163	38	1162	gi|292610566|ref|XP_696163.4|	2643	1534	1902	serine/threonine-protein kinase ATR [Danio rerio]	0	1704	-2	0.139614	0.967326
63579	311	46	288	gi|348507651|ref|XP_003441369.1|	580	306	386	tubulin monoglycylase TTLL3-like [Oreochromis niloticus]	2.32523e-42	383	-3	0.139655	0.78135
91253	248	1	150	gi|41053533|ref|NP_956774.1|	358	86	135	cytoplasmic dynein 2 light intermediate chain 1 [Danio rerio] &gt;gi|82187683|sp|Q7SXY4.1|DC2L1_DANRE RecName: Full=Cytoplasmic dynein 2 light intermediate chain 1 &gt;gi|32766386|gb|AAH55198.1| Dynein, cytoplasmic 2, light intermediate chain 1 [Danio rerio]	3.9319e-13	167	-3	0.139665	0.604839
97941	227	1	225	gi|131887346|ref|NP_001076471.1|	537	159	233	AT-rich interactive domain-containing protein 3B [Danio rerio] &gt;gi|124297222|gb|AAI31868.1| Arid3b protein [Danio rerio]	1.1125e-33	316	-3	0.139665	0.991189
98142	482	52	480	gi|449265707|gb|EMC76860.1|	1031	403	546	Connector enhancer of kinase suppressor of ras 2 [Columba livia]	1.65345e-43	405	-3	0.13967	0.890041
74582	342	136	342	gi|348525924|ref|XP_003450471.1|	494	19	87	acetylcholine receptor subunit beta-like [Oreochromis niloticus]	6.27874e-25	257	1	0.139676	0.605263
33597	526	3	191	gi|49903230|gb|AAH76490.1|	451	389	451	Nptx2 protein [Danio rerio]	6.90229e-30	298	3	0.13969	0.359316
106575	244	4	243	gi|410905749|ref|XP_003966354.1|	587	41	122	pleckstrin homology domain-containing family G member 5-like [Takifugu rubripes]	5.16492e-12	161	-2	0.139693	0.983607
19229	2279	3	2048	gi|125821491|ref|XP_698091.2|	4846	1	677	probable E3 ubiquitin-protein ligase HERC1-like [Danio rerio]	0	3255	-1	0.139703	0.897762
98916	652	1	648	gi|326665759|ref|XP_003198108.1|	1553	475	691	interferon-induced very large GTPase 1-like [Danio rerio]	1.61755e-85	725	-2	0.13973	0.993865
140315	1128	189	749	gi|326664590|ref|XP_003197845.1|	1331	1146	1331	calmodulin-regulated spectrin-associated protein 2-like [Danio rerio]	4.73968e-86	743	3	0.139745	0.49734
110679	1092	379	939	gi|326664590|ref|XP_003197845.1|	1331	1146	1331	calmodulin-regulated spectrin-associated protein 2-like [Danio rerio]	2.89865e-86	743	-1	0.139745	0.513736
85133	285	3	233	gi|326671151|ref|XP_001340869.3|	551	27	103	leucine-rich repeat transmembrane neuronal protein 4 [Danio rerio]	3.04818e-41	373	-2	0.139746	0.810526
130630	371	90	365	gi|153791549|ref|NP_001093494.1|	644	555	644	leucine rich repeat containing 4 precursor [Danio rerio]	6.11397e-39	362	-1	0.139752	0.743935
65380	704	6	704	gi|348520694|ref|XP_003447862.1|	1660	45	276	eukaryotic translation initiation factor 2-alpha kinase 4 [Oreochromis niloticus]	3.81906e-79	681	-1	0.139759	0.992898
81865	349	1	348	gi|432938939|ref|XP_004082554.1|	830	18	133	connector enhancer of kinase suppressor of ras 2-like [Oryzias latipes]	8.13307e-55	479	-2	0.139759	0.997135
63410	1048	2	1048	gi|292616200|ref|XP_001920988.2|	2518	1794	2145	neural-cadherin-like [Danio rerio]	0	1623	-1	0.139793	0.999046
78994	486	141	359	gi|326673801|ref|XP_003199997.1|	515	383	454	aryl-hydrocarbon-interacting protein-like 1-like [Danio rerio]	9.91603e-20	225	-2	0.139806	0.450617
77380	484	26	289	gi|348534405|ref|XP_003454692.1|	658	12	103	sodium/potassium/calcium exchanger 3-like [Oreochromis niloticus]	4.6819e-10	152	-1	0.139818	0.545455
77597	546	1	486	gi|62041978|dbj|BAD91399.1|	1130	60	217	fc11b09 [Danio rerio]	1.3723e-53	483	-1	0.139823	0.89011
77173	241	4	240	gi|121583701|ref|NP_001073553.1|	565	39	117	tetratricopeptide repeat protein 39A [Danio rerio] &gt;gi|150438860|sp|A1A5Y5.1|TT39A_DANRE RecName: Full=Tetratricopeptide repeat protein 39A; Short=TPR repeat protein 39A &gt;gi|118764124|gb|AAI28860.1| Zgc:158403 [Danio rerio]	1.53191e-39	359	-2	0.139823	0.983402
68143	930	9	656	gi|326671800|ref|XP_001919894.2|	1473	1	206	FYVE, RhoGEF and PH domain-containing protein 5-like [Danio rerio]	1.11774e-11	173	-2	0.139851	0.696774
88134	617	1	615	gi|326671800|ref|XP_001919894.2|	1473	466	671	FYVE, RhoGEF and PH domain-containing protein 5-like [Danio rerio]	1.3865e-78	672	-3	0.139851	0.996759
76358	300	1	300	gi|170172597|ref|NP_001116220.1|	808	16	128	oxysterol-binding protein 2 [Danio rerio]	8.93199e-43	390	-1	0.139851	1
47343	315	71	313	gi|209154794|gb|ACI33629.1|	672	577	670	Thrombopoietin receptor precursor [Salmo salar]	4.82344e-07	125	-3	0.139881	0.771429
138853	666	390	665	gi|18858635|ref|NP_571739.1|	629	362	449	LIM domain and actin-binding protein 1 [Danio rerio] &gt;gi|11127937|gb|AAG31149.1|AF307846_1 cytoskeleton-associated LIM domain protein [Danio rerio]	6.97129e-14	185	-2	0.139905	0.414414
122955	415	4	414	gi|326678920|ref|XP_002666440.2|	972	264	399	FERM domain-containing protein 4B-like [Danio rerio]	1.07353e-61	533	-2	0.139918	0.990361
112271	1657	1009	1599	gi|348529516|ref|XP_003452259.1|	1265	1089	1265	TBC1 domain family member 9 [Oreochromis niloticus]	5.36591e-64	596	-2	0.139921	0.356669
90540	226	1	225	gi|326679342|ref|XP_003201285.1|	536	445	519	podocan-like [Danio rerio]	8.16677e-34	317	-2	0.139925	0.995575
76349	351	3	350	gi|54013416|dbj|BAD60797.1|	829	349	464	protocadherin2-gamma-c5-sCP2 [Danio rerio]	6.75568e-49	436	-2	0.139928	0.991453
139911	271	4	270	gi|432952194|ref|XP_004084999.1|	636	462	550	protocadherin gamma-C4-like, partial [Oryzias latipes]	1.12595e-31	306	1	0.139937	0.98524
116482	268	1	267	gi|432952194|ref|XP_004084999.1|	636	462	550	protocadherin gamma-C4-like, partial [Oryzias latipes]	1.96295e-37	347	1	0.139937	0.996269
76254	563	1	561	gi|292625386|ref|XP_002665983.1|	1329	121	306	breakpoint cluster region protein [Danio rerio]	3.88522e-101	831	-3	0.139955	0.996448
19562	211	1	210	gi|28972954|gb|AAO60424.1|	500	239	308	sodium channel 5 [Ictalurus punctatus]	8.99721e-40	359	-2	0.14	0.995261
123707	245	8	244	gi|432910736|ref|XP_004078500.1|	564	123	201	sialoadhesin-like [Oryzias latipes]	6.21841e-16	190	-2	0.140071	0.967347
108045	202	6	200	gi|227439017|gb|ACP31206.1|	464	115	179	masticatory superfast myosin heavy chain [Sciurus carolinensis]	1.12851e-28	277	3	0.140086	0.965347
141317	3076	2781	3020	gi|205361187|ref|NP_001028283.2|	571	491	570	pygopus homolog 2 [Danio rerio]	6.42181e-44	443	3	0.140105	0.0780234
50851	2104	45	284	gi|205361187|ref|NP_001028283.2|	571	491	570	pygopus homolog 2 [Danio rerio]	8.09217e-45	442	-3	0.140105	0.114068
71957	410	1	408	gi|148921686|gb|AAI46728.1|	942	26	157	Wu:fi14a03 protein [Danio rerio]	2.40708e-37	356	-3	0.140127	0.995122
71331	925	1	177	gi|301628386|ref|XP_002943335.1|	421	269	327	zinc finger protein 184-like [Xenopus (Silurana) tropicalis]	5.01701e-20	234	-2	0.140143	0.191351
86566	351	3	344	gi|395536870|ref|XP_003770432.1|	792	403	513	piggyBac transposable element-derived protein 1-like [Sarcophilus harrisii]	7.91376e-07	124	3	0.140152	0.974359
121468	372	150	359	gi|225707414|gb|ACO09553.1|	478	406	472	Tripartite motif-containing protein 35 [Osmerus mordax]	6.46102e-11	156	-2	0.140167	0.564516
106237	351	130	306	gi|148886848|sp|Q1LYG4.2|CR3LB_DANRE	428	353	412	Cyclic AMP-responsive element-binding protein 3-like protein 3-B; Short=cAMP-responsive element-binding protein 3-like protein 3-B; Contains: RecName: Full=Processed cyclic AMP-responsive element-binding protein 3-like protein 3-B	1.55749e-06	121	1	0.140187	0.504274
149462	321	16	192	gi|148886848|sp|Q1LYG4.2|CR3LB_DANRE	428	353	412	Cyclic AMP-responsive element-binding protein 3-like protein 3-B; Short=cAMP-responsive element-binding protein 3-like protein 3-B; Contains: RecName: Full=Processed cyclic AMP-responsive element-binding protein 3-like protein 3-B	1.93557e-06	120	-1	0.140187	0.551402
5054	356	12	350	gi|189528032|ref|XP_001333845.2|	806	173	285	probable G-protein coupled receptor 112-like [Danio rerio]	1.13583e-29	297	3	0.140199	0.952247
14962	295	1	294	gi|292623218|ref|XP_685639.4|	699	410	507	kelch repeat and BTB domain-containing protein 11-like [Danio rerio]	1.03098e-49	437	-2	0.1402	0.99661
72800	1381	1	507	gi|326674684|ref|XP_002667303.2|	1191	1	167	triple functional domain protein, partial [Danio rerio]	6.75391e-82	719	-2	0.140218	0.367125
86482	235	1	234	gi|121583885|ref|NP_001073468.1|	549	170	246	putative sodium-coupled neutral amino acid transporter 9 [Danio rerio] &gt;gi|123884281|sp|Q08BA4.1|S38A9_DANRE RecName: Full=Putative sodium-coupled neutral amino acid transporter 9 &gt;gi|115528636|gb|AAI24809.1| Zgc:154088 [Danio rerio]	4.50529e-40	363	-2	0.140255	0.995745
124087	398	3	398	gi|169646793|ref|NP_001112364.1|	941	75	206	serine/threonine-protein kinase PLK4 [Danio rerio]	1.75204e-77	647	-1	0.140276	0.994975
48605	986	235	363	gi|326670024|ref|XP_001923882.3|	278	181	219	tumor necrosis factor receptor superfamily member 14 [Danio rerio]	2.13731e-06	128	1	0.140288	0.130832
116312	582	2	127	gi|326670024|ref|XP_001923882.3|	278	198	236	tumor necrosis factor receptor superfamily member 14 [Danio rerio]	8.01727e-06	119	2	0.140288	0.216495
39210	640	8	550	gi|326676051|ref|XP_003200492.1|	1511	1297	1508	leucine-rich repeat and IQ domain-containing protein 1 [Danio rerio]	2.03252e-27	292	2	0.140304	0.848437
28930	912	18	656	gi|432883995|ref|XP_004074397.1|	1518	368	580	AT-hook DNA-binding motif-containing protein 1-like [Oryzias latipes]	1.63236e-70	624	-2	0.140316	0.700658
120863	319	8	319	gi|68052298|sp|Q5IGR7.1|EXT1B_DANRE	741	242	345	Exostosin-1b; AltName: Full=Glucuronosyl-N-acetylglucosaminyl-proteoglycan/N-acetylglucosaminyl-proteoglycan 4-alpha-N-acetylglucosaminyltransferase 1b; AltName: Full=Multiple exostoses protein 1 homolog b &gt;gi|56785793|gb|AAW29034.1| EXT1b [Danio rerio]	1.94002e-68	574	-1	0.140351	0.978056
159796	319	144	317	gi|348538130|ref|XP_003456545.1|	406	206	262	zinc-binding protein A33-like [Oreochromis niloticus]	4.31599e-15	184	3	0.140394	0.545455
111102	1483	2	295	gi|348520712|ref|XP_003447871.1|	698	601	698	serine/threonine-protein kinase PAK 6 [Oreochromis niloticus]	7.55589e-52	491	2	0.140401	0.198247
64191	667	373	666	gi|348520712|ref|XP_003447871.1|	698	601	698	serine/threonine-protein kinase PAK 6 [Oreochromis niloticus]	4.42992e-55	491	-2	0.140401	0.44078
102369	554	309	506	gi|52219036|ref|NP_001004595.1|	470	17	82	something about silencing protein 10 [Danio rerio] &gt;gi|51859361|gb|AAH81603.1| Zgc:92127 [Danio rerio]	2.71668e-16	201	3	0.140426	0.357401
96481	493	49	246	gi|52219036|ref|NP_001004595.1|	470	17	82	something about silencing protein 10 [Danio rerio] &gt;gi|51859361|gb|AAH81603.1| Zgc:92127 [Danio rerio]	1.73098e-16	201	-2	0.140426	0.401623
119844	1147	211	975	gi|296785029|ref|NP_001171883.1|	1815	4	258	collagen alpha-1(XI) chain [Danio rerio] &gt;gi|295815587|gb|ADG36301.1| collagen type XI alpha-1b [Danio rerio]	2.57172e-142	1161	1	0.140496	0.666957
124902	256	2	256	gi|348530900|ref|XP_003452948.1|	605	90	174	immunoglobulin-like domain-containing receptor 1-like [Oreochromis niloticus]	3.5748e-48	423	-1	0.140496	0.996094
55952	345	149	277	gi|307148797|gb|ADN38241.1|	306	264	306	forkhead transcription factor L2 [Gobiocypris rarus] &gt;gi|341867128|gb|AEK98513.1| Foxl2 [Gobiocypris rarus]	1.03304e-20	223	-3	0.140523	0.373913
3950	626	3	620	gi|326669542|ref|XP_003199037.1|	1487	335	543	retrotransposable element Tf2 155 kDa protein type 1-like [Danio rerio]	8.7326e-56	504	-1	0.140551	0.98722
109285	1076	105	1076	gi|239582779|ref|NP_001155125.1|	2248	71	386	1-phosphatidylinositol-4,5-bisphosphate phosphodiesterase epsilon-1 [Danio rerio] &gt;gi|218931301|gb|ACL12271.1| phospholipase C epsilon 1 [Danio rerio]	1.12087e-43	429	3	0.140569	0.903346
55595	241	5	241	gi|348508020|ref|XP_003441553.1|	562	3	81	natural resistance-associated macrophage protein 2-like isoform 2 [Oreochromis niloticus]	2.0715e-27	273	2	0.140569	0.983402
29012	2696	769	2694	gi|292613807|ref|XP_698507.4|	4559	2695	3335	dynein heavy chain 10, axonemal [Danio rerio]	0	2914	1	0.140601	0.714392
117108	549	1	222	gi|123703599|ref|NP_001074120.1|	519	1	73	cyclic AMP-responsive element-binding protein 3-like protein 2 [Danio rerio] &gt;gi|150416198|sp|A1L224.1|CR3L2_DANRE RecName: Full=Cyclic AMP-responsive element-binding protein 3-like protein 2; Short=cAMP-responsive element-binding protein 3-like protein 2; Contains: RecName: Full=Processed cyclic...	1.5798e-30	305	-1	0.140655	0.404372
142963	236	14	235	gi|41056203|ref|NP_956825.1|	526	183	256	major facilitator superfamily domain-containing protein 4-A [Danio rerio] &gt;gi|82187565|sp|Q7SXB7.1|MFD4A_DANRE RecName: Full=Major facilitator superfamily domain-containing protein 4-A &gt;gi|33416947|gb|AAH55671.1| Major facilitator superfamily domain containing 4 [Danio rerio]	1.00884e-30	295	-2	0.140684	0.940678
68057	312	4	312	gi|326678922|ref|XP_700512.5|	725	97	198	cadherin-like protein 26-like [Danio rerio]	6.43833e-30	296	-1	0.14069	0.990385
61351	312	228	311	gi|292612040|ref|XP_001922343.2|	199	1	28	charged multivesicular body protein 6-like [Danio rerio]	3.96313e-10	142	3	0.140704	0.269231
97178	201	2	85	gi|292612040|ref|XP_001922343.2|	199	1	28	charged multivesicular body protein 6-like [Danio rerio]	2.08771e-09	133	-3	0.140704	0.41791
91357	353	3	335	gi|348520322|ref|XP_003447677.1|	810	95	208	sulfate transporter-like [Oreochromis niloticus]	3.9716e-37	351	-1	0.140741	0.943343
18844	914	342	914	gi|348515741|ref|XP_003445398.1|	1357	10	200	receptor tyrosine-protein kinase erbB-4-like [Oreochromis niloticus]	8.85347e-116	951	3	0.140752	0.626915
39653	1049	3	461	gi|326680240|ref|XP_001920592.3|	1087	935	1087	voltage-dependent calcium channel subunit alpha-2/delta-4 [Danio rerio]	7.41502e-81	699	3	0.140754	0.43756
157335	202	2	202	gi|47087055|ref|NP_998541.1|	476	358	424	protein phosphatase 2 (formerly 2A), regulatory subunit A (PR 65), alpha isoform [Danio rerio] &gt;gi|28277976|gb|AAH46055.1| Protein phosphatase 2 (formerly 2A), regulatory subunit A (PR 65), alpha isoform [Danio rerio]	2.42845e-40	362	2	0.140756	0.99505
118715	546	401	544	gi|449479030|ref|XP_002187002.2|	341	294	341	dual specificity mitogen-activated protein kinase kinase 4-like [Taeniopygia guttata]	3.64032e-21	233	-3	0.140762	0.263736
117684	202	3	146	gi|317419272|emb|CBN81309.1|	341	31	78	Transposable element Tcb1 transposase [Dicentrarchus labrax]	7.29636e-11	147	-3	0.140762	0.712871
8706	444	298	444	gi|71834340|ref|NP_001025263.1|	348	1	49	grainyhead-like 2a [Danio rerio] &gt;gi|66910962|gb|AAH96802.1| Zgc:110324 [Danio rerio]	1.15811e-20	226	1	0.140805	0.331081
129768	200	54	200	gi|449281036|gb|EMC88225.1|	348	299	347	Casein kinase I isoform gamma-1, partial [Columba livia]	3.02022e-23	236	-1	0.140805	0.735
52351	309	3	308	gi|348536859|ref|XP_003455913.1|	703	399	497	protein NLRC3-like [Oreochromis niloticus]	1.09655e-22	243	3	0.140825	0.990291
114365	344	55	204	gi|141796278|gb|AAI39652.1|	355	306	355	Lamp2 protein [Danio rerio]	6.3198e-21	225	1	0.140845	0.436047
119877	241	16	135	gi|291190398|ref|NP_001167254.1|	284	11	50	Riboflavin-binding protein precursor [Salmo salar] &gt;gi|223648900|gb|ACN11208.1| Riboflavin-binding protein precursor [Salmo salar]	3.14384e-08	129	-2	0.140845	0.497925
79645	218	4	213	gi|410915906|ref|XP_003971428.1|	504	372	442	ribonuclease inhibitor-like [Takifugu rubripes]	1.10235e-17	201	1	0.140873	0.963303
94730	1314	38	1312	gi|348515783|ref|XP_003445419.1|	3024	84	509	E3 SUMO-protein ligase RanBP2 [Oreochromis niloticus]	0	1524	-3	0.140873	0.97032
50137	216	3	215	gi|326665740|ref|XP_003198101.1|	504	127	197	butyrophilin subfamily 1 member A1-like [Danio rerio]	1.79845e-20	221	3	0.140873	0.986111
54957	523	5	421	gi|326674430|ref|XP_001919624.3|	653	486	577	paired box protein Pax-3 [Danio rerio]	6.38497e-29	296	-1	0.140888	0.797323
103911	240	55	240	gi|33468718|emb|CAE30375.1|	440	338	399	SI:dZ63M10.4 (novel protein similar to human chromosome 21 open reading frame 18 (C21orf18)) [Danio rerio]	4.14136e-25	253	-1	0.140909	0.775
9023	408	1	408	gi|348536353|ref|XP_003455661.1|	965	408	543	protein-tyrosine kinase 2-beta-like [Oreochromis niloticus]	2.71902e-75	632	-1	0.140933	1
40014	936	156	500	gi|292624361|ref|XP_001339876.2|	759	649	755	CREB-regulated transcription coactivator 2 [Danio rerio]	1.19069e-16	211	-2	0.140975	0.36859
121518	464	65	391	gi|294489266|ref|NP_001170916.1|	773	665	773	two pore channel 3 [Danio rerio] &gt;gi|238632120|tpg|DAA06497.1| TPA_inf: two pore channel 3 [Danio rerio]	5.07389e-43	398	-2	0.141009	0.704741
112304	1063	311	1003	gi|348504588|ref|XP_003439843.1|	1638	1398	1628	protein Shroom2-like [Oreochromis niloticus]	1.79938e-90	778	-1	0.141026	0.651929
6080	680	71	664	gi|326670660|ref|XP_003199262.1|	1404	1	198	collagen alpha-3(VI) chain-like [Danio rerio]	5.41838e-98	814	2	0.141026	0.873529
17303	318	17	316	gi|348524620|ref|XP_003449821.1|	709	494	593	zinc finger protein 184-like [Oreochromis niloticus]	3.81792e-43	391	-3	0.141044	0.943396
117659	353	117	353	gi|187608218|ref|NP_001119868.1|	567	488	567	phosphoglucomutase-like protein 5 [Danio rerio]	2.1733e-37	348	-1	0.141093	0.671388
162168	312	3	311	gi|292619982|ref|XP_684200.4|	730	173	275	cGMP-dependent protein kinase 2-like [Danio rerio]	4.6759e-62	528	-2	0.141096	0.990385
61163	310	1	309	gi|47087011|ref|NP_998519.1|	730	197	299	conserved oligomeric Golgi complex subunit 2 [Danio rerio] &gt;gi|29179589|gb|AAH49314.1| Component of oligomeric golgi complex 2 [Danio rerio]	9.97419e-63	533	-2	0.141096	0.996774
71676	312	1	312	gi|187476433|gb|ACD12677.1|	737	597	700	AT-rich sequence binding protein 2 [Danio rerio]	7.64218e-45	404	-1	0.141113	1
29392	1195	608	1117	gi|326675591|ref|XP_690670.4|	1176	1	166	latent-transforming growth factor beta-binding protein 1, partial [Danio rerio]	3.47996e-54	509	2	0.141156	0.426778
37330	828	415	828	gi|77403694|dbj|BAE46429.1|	1027	85	229	ORF2-encoded protein [Danio rerio]	5.58218e-23	261	1	0.141188	0.5
163415	331	3	329	gi|329130744|gb|AEB77808.1|	772	605	713	olfactory receptor family C subfamily 4 member 4 [Salmo salar]	8.66643e-49	433	3	0.141192	0.987915
121866	302	48	302	gi|51972164|ref|NP_001004287.1|	602	511	595	growth factor receptor-bound protein 10a [Danio rerio] &gt;gi|51327317|gb|AAH80269.1| Growth factor receptor-bound protein 10 [Danio rerio] &gt;gi|182889952|gb|AAI65854.1| Grb10 protein [Danio rerio]	2.75872e-50	440	-1	0.141196	0.844371
37563	426	5	424	gi|117606266|ref|NP_001071001.1|	991	375	514	ATPase, Ca++ transporting, cardiac muscle, fast twitch 1 like [Danio rerio] &gt;gi|116487809|gb|AAI25956.1| ATPase, Ca++ transporting, cardiac muscle, fast twitch 1 like [Danio rerio]	3.15475e-82	683	2	0.141271	0.985915
53084	300	1	192	gi|189516697|ref|XP_001920571.1|	453	242	305	zinc-binding protein A33-like [Danio rerio]	6.93261e-22	233	-1	0.14128	0.64
163965	375	3	374	gi|348520078|ref|XP_003447556.1|	906	8	135	nuclear factor of activated T-cells, cytoplasmic 4-like [Oreochromis niloticus]	1.37646e-35	342	-2	0.14128	0.992
148644	311	81	311	gi|88900439|ref|NP_001034731.1|	545	198	274	leucine-rich repeat LGI family, member 2b precursor [Danio rerio] &gt;gi|34733926|gb|AAQ81878.1| LGI2B [Danio rerio]	9.83421e-40	363	-1	0.141284	0.742765
121875	362	3	362	gi|41055987|ref|NP_957306.1|	849	90	209	serine/threonine-protein kinase Nek4 [Danio rerio] &gt;gi|32451926|gb|AAH54633.1| NIMA (never in mitosis gene a)-related kinase 4 [Danio rerio]	3.29738e-81	669	-1	0.141343	0.994475
67816	313	18	296	gi|432873632|ref|XP_004072313.1|	672	214	308	leukemia inhibitory factor receptor-like [Oryzias latipes]	7.25785e-17	200	-3	0.141369	0.891374
54897	833	307	831	gi|189527733|ref|XP_001339797.2|	1252	572	748	lysine-specific demethylase 2A [Danio rerio]	4.16756e-39	386	-3	0.141374	0.630252
77844	339	13	339	gi|113671248|ref|NP_001038770.1|	771	158	266	tubulin monoglycylase TTLL3 [Danio rerio] &gt;gi|123906800|sp|Q1ECV4.1|TTLL3_DANRE RecName: Full=Tubulin monoglycylase TTLL3; AltName: Full=Tubulin--tyrosine ligase-like protein 3 &gt;gi|108742109|gb|AAI17657.1| Zgc:136840 [Danio rerio]	2.5871e-30	301	-1	0.141375	0.964602
11782	546	217	546	gi|348526317|ref|XP_003450666.1|	778	45	154	c-Jun-amino-terminal kinase-interacting protein 3-like [Oreochromis niloticus]	7.37088e-15	192	-1	0.141388	0.604396
5106	2347	1572	2042	gi|326664692|ref|XP_001919038.3|	1075	23	174	activated CDC42 kinase 1-like [Danio rerio]	3.64455e-63	599	-3	0.141395	0.200682
122559	499	2	499	gi|326673817|ref|XP_003200002.1|	1174	311	476	SH3 domain and tetratricopeptide repeats-containing protein 2-like, partial [Danio rerio]	7.94688e-66	571	-1	0.141397	0.997996
53833	310	13	309	gi|158253604|gb|AAI54358.1|	700	424	522	Calpain 2, (m/II) large subunit, like [Danio rerio]	2.38372e-58	501	-2	0.141429	0.958065
47376	1036	560	1036	gi|432926841|ref|XP_004080951.1|	1124	467	625	solute carrier family 12 member 5-like [Oryzias latipes]	1.51685e-105	876	2	0.141459	0.460425
92123	226	1	222	gi|82658206|ref|NP_001032455.1|	523	13	86	coiled-coil domain-containing protein 111 homolog [Danio rerio] &gt;gi|123899050|sp|Q32PL8.1|CC111_DANRE RecName: Full=Coiled-coil domain-containing protein 111 homolog &gt;gi|79160145|gb|AAI08067.1| Zgc:123274 [Danio rerio]	2.90794e-30	291	-2	0.141491	0.982301
54714	319	2	316	gi|326666456|ref|XP_003198273.1|	735	69	172	GTPase IMAP family member 8-like [Danio rerio]	1.52945e-21	235	-1	0.141497	0.987461
112086	944	634	915	gi|326671580|ref|XP_003199465.1|	742	54	158	amyloid beta A4 precursor protein-binding family A member 1 [Danio rerio]	9.50353e-11	165	1	0.141509	0.298729
99717	413	6	413	gi|190339880|gb|AAI63753.1|	961	653	788	Protocadherin 1 gamma 32 [Danio rerio]	1.29952e-34	336	-1	0.141519	0.987893
114870	230	2	229	gi|432107602|gb|ELK32836.1|	537	420	495	Ephrin type-A receptor 6, partial [Myotis davidii]	1.12575e-46	410	2	0.141527	0.991304
85446	280	1	273	gi|326665767|ref|XP_002661140.2|	657	212	304	adenylate cyclase type 9-like [Danio rerio]	1.95109e-16	195	-2	0.141553	0.975
35673	586	156	536	gi|348518648|ref|XP_003446843.1|	897	770	896	sorting nexin-19-like [Oreochromis niloticus]	9.13055e-57	503	3	0.141583	0.650171
163363	204	4	204	gi|256016433|emb|CAP08966.1|	473	174	240	fish virus induced TRIM protein [Oncorhynchus mykiss]	2.54903e-12	161	1	0.141649	0.985294
132012	533	56	445	gi|189520014|ref|XP_684629.3|	995	1	141	protein Wiz [Danio rerio]	6.35368e-26	276	-2	0.141709	0.731707
6545	494	72	494	gi|326669786|ref|XP_002663091.2|	995	206	346	centrosomal protein of 120 kDa-like [Danio rerio]	8.50149e-53	473	-1	0.141709	0.856275
80473	582	335	547	gi|209154758|gb|ACI33611.1|	529	303	377	Major facilitator superfamily domain-containing protein 2 [Salmo salar]	1.29918e-22	249	-3	0.141777	0.365979
971	475	3	461	gi|125843396|ref|XP_683380.2|	1065	283	433	transmembrane and coiled-coil domain-containing protein 7 [Danio rerio]	4.08229e-75	634	-3	0.141784	0.966316
24217	603	71	601	gi|348519355|ref|XP_003447196.1|	945	432	565	harmonin-like [Oreochromis niloticus]	4.47022e-19	226	2	0.141799	0.880597
123069	293	1	291	gi|410901056|ref|XP_003964012.1|	684	9	105	cGMP-dependent protein kinase 1-like isoform 2 [Takifugu rubripes]	5.19289e-40	367	-3	0.141813	0.993174
46509	3363	1379	1912	gi|56710334|ref|NP_989847.1|	1234	970	1144	structural maintenance of chromosomes protein 1A [Gallus gallus] &gt;gi|29837126|emb|CAD58850.2| SMC1 protein cohesin subunit [Gallus gallus]	3.18568e-40	352	2	0.141815	0.158787
103100	234	1	234	gi|189524162|ref|XP_693120.3|	550	178	255	small conductance calcium-activated potassium channel protein 2-like isoform 2 [Danio rerio]	4.94086e-49	427	-1	0.141818	1
75209	1024	1	417	gi|348535790|ref|XP_003455381.1|	980	807	945	ephrin type-A receptor 2 [Oreochromis niloticus]	3.33493e-73	640	1	0.141837	0.407227
119582	624	3	599	gi|121583812|ref|NP_001073516.1|	1403	1	199	neurexin 3b precursor [Danio rerio] &gt;gi|109137036|gb|ABG25173.1| neurexin 3b alpha soluble form [Danio rerio]	9.40226e-103	846	-2	0.141839	0.956731
49843	944	437	736	gi|159031801|dbj|BAF91872.1|	705	1	100	transcription factor FoxP2 [Pygocentrus nattereri]	1.0223e-10	165	2	0.141844	0.317797
117242	736	3	386	gi|18858567|ref|NP_571507.1|	874	741	864	tyrosine-protein kinase receptor TYRO3 precursor [Danio rerio] &gt;gi|82121448|sp|Q9YI66.1|TYRO3_DANRE RecName: Full=Tyrosine-protein kinase receptor TYRO3; AltName: Full=Tyrosine-protein kinase DTK; Flags: Precursor &gt;gi|4103160|gb|AAD01694.1| developmental receptor tyrosine kinase [Danio rerio]	6.46988e-54	487	-3	0.141876	0.521739
82550	522	73	522	gi|326681148|ref|XP_693454.5|	874	751	874	A disintegrin and metalloproteinase with thrombospondin motifs 5-like, partial [Danio rerio]	4.1767e-47	431	-1	0.141876	0.862069
160030	907	377	907	gi|116174728|ref|NP_001070680.1|	1218	1046	1218	dynactin 1a [Danio rerio] &gt;gi|75914611|gb|ABA29740.1| dynactin 1a [Danio rerio]	3.08402e-61	553	-1	0.142036	0.585447
35912	466	10	465	gi|326667491|ref|XP_002661946.2|	1084	873	1026	NACHT, LRR and PYD domains-containing protein 12-like [Danio rerio]	1.72181e-45	420	-2	0.142066	0.978541
37452	1961	951	1961	gi|185133713|ref|NP_001118101.1|	2365	1	336	neuronal-type voltage-gated calcium channel subunit Cav2.2 [Oncorhynchus mykiss] &gt;gi|32478671|gb|AAP83588.1| neuronal-type voltage-gated calcium channel subunit Cav2.2 [Oncorhynchus mykiss]	2.98428e-178	1462	3	0.142072	0.515553
56797	457	1	339	gi|326664911|ref|XP_003197913.1|	809	267	381	trimethylguanosine synthase-like [Danio rerio]	1.65503e-07	132	-2	0.142151	0.741794
58360	613	332	613	gi|189537258|ref|XP_689354.3|	661	244	337	GTPase IMAP family member 8-like [Danio rerio]	3.17657e-23	256	2	0.142209	0.460033
8541	2657	7	2655	gi|49227655|ref|NP_001001845.1|	6199	2574	3455	G-protein coupled receptor 98 precursor [Danio rerio] &gt;gi|82086727|sp|Q6JAN0.1|GPR98_DANRE RecName: Full=G-protein coupled receptor 98; AltName: Full=Monogenic audiogenic seizure susceptibility protein 1 homolog; AltName: Full=Very large G-protein coupled receptor 1; Flags: Precursor &gt;gi|46949...	0	3344	1	0.142281	0.996989
45266	345	27	344	gi|165970405|gb|AAI58217.1|	745	326	431	amot protein [Xenopus (Silurana) tropicalis] &gt;gi|195539988|gb|AAI68036.1| Unknown (protein for IMAGE:7647888) [Xenopus (Silurana) tropicalis] &gt;gi|197246332|gb|AAI68552.1| Unknown (protein for IMAGE:7647581) [Xenopus (Silurana) tropicalis]	2.28223e-40	373	3	0.142282	0.921739
98011	515	2	220	gi|114797050|gb|ABI79462.1|	499	1	71	diaphanous 2 [Danio rerio]	1.35603e-22	246	-2	0.142285	0.425243
60540	1610	1	99	gi|18606031|gb|AAH23160.1|	260	187	223	Brd8 protein, partial [Mus musculus]	4.39014e-07	136	1	0.142308	0.0614907
49635	206	1	111	gi|213512917|ref|NP_001134356.1|	260	1	37	lys-63-specific deubiquitinase BRCC36 [Salmo salar] &gt;gi|229621691|sp|B5X8M4.1|BRCC3_SALSA RecName: Full=Lys-63-specific deubiquitinase BRCC36; AltName: Full=BRCA1-A complex subunit BRCC36; AltName: Full=BRCA1/BRCA2-containing complex subunit 3; AltName: Full=BRCA1/BRCA2-containing complex subunit...	3.34387e-17	191	-3	0.142308	0.538835
108030	506	36	506	gi|13699250|gb|AAK38376.1|	1096	362	517	dystrophin [Danio rerio]	2.49554e-74	630	-1	0.142336	0.93083
58566	442	3	440	gi|326669564|ref|XP_688932.3|	829	333	450	malignant fibrous histiocytoma-amplified sequence 1-like [Danio rerio]	3.06481e-23	252	-3	0.14234	0.99095
14569	366	1	243	gi|41054611|ref|NP_956834.1|	569	46	126	sorting nexin family member 27b [Danio rerio] &gt;gi|33990036|gb|AAH56315.1| Sorting nexin family member 27 [Danio rerio] &gt;gi|39645525|gb|AAH63999.1| Sorting nexin family member 27 [Danio rerio]	7.61796e-49	432	-1	0.142355	0.663934
17525	486	1	246	gi|410896682|ref|XP_003961828.1|	576	89	170	G-protein coupled receptor 161-like [Takifugu rubripes]	2.69394e-26	274	-1	0.142361	0.506173
95203	388	2	388	gi|66911244|gb|AAH96786.1|	906	107	235	Ofd1 protein [Danio rerio] &gt;gi|197247223|gb|AAI64049.1| Ofd1 protein [Danio rerio]	7.20971e-34	330	-1	0.142384	0.997423
13558	3321	325	1149	gi|190194307|ref|NP_001121703.1|	1826	1567	1826	LIM domain only protein 7 [Danio rerio]	3.24246e-89	827	-1	0.142388	0.248419
97762	282	2	280	gi|125806140|ref|XP_692110.2|	646	455	546	zinc finger protein 600 [Danio rerio]	3.184e-28	282	-3	0.142415	0.989362
138920	212	69	212	gi|292622477|ref|XP_690042.2|	337	93	140	retinol dehydrogenase 13-like [Danio rerio]	1.07012e-22	232	-1	0.142433	0.679245
143047	509	2	487	gi|18859479|ref|NP_571536.1|	1116	489	647	tyrosine-protein kinase receptor Tie-2 precursor [Danio rerio] &gt;gi|34925036|sp|O73791.1|TIE2_DANRE RecName: Full=Tyrosine-protein kinase receptor Tie-2; AltName: Full=Tyrosine kinase with Ig and EGF homology domains-2; Flags: Precursor &gt;gi|3005607|gb|AAC09331.1| endothelium-specific receptor t...	3.47388e-26	278	-2	0.142473	0.954813
137736	665	470	640	gi|213513203|ref|NP_001135339.1|	400	338	394	G-rich sequence factor 1 [Salmo salar] &gt;gi|209734348|gb|ACI68043.1| G-rich sequence factor 1 [Salmo salar]	1.69099e-18	217	2	0.1425	0.257143
6052	357	131	349	gi|116004571|ref|NP_001070646.1|	512	419	491	kinesin light chain 3 [Danio rerio] &gt;gi|115313247|gb|AAI24266.1| Zgc:153164 [Danio rerio]	4.00004e-30	295	-3	0.142578	0.613445
75534	277	16	267	gi|332856223|ref|XP_003316496.1|	589	377	460	protein phosphatase 1 regulatory subunit 37, partial [Pan troglodytes]	4.69311e-19	214	1	0.142615	0.909747
81820	556	40	555	gi|302344769|ref|NP_001018378.2|	1206	687	858	integrator complex subunit 2 [Danio rerio]	1.24123e-79	673	-2	0.14262	0.928058
67231	451	1	264	gi|62202045|gb|AAH92672.1|	617	1	88	Fancg protein [Danio rerio] &gt;gi|197247294|gb|AAI65855.1| Fancg protein [Danio rerio]	1.03057e-21	240	-2	0.142626	0.585366
116352	290	3	287	gi|45709557|gb|AAH67694.1|	666	74	168	Topbp1 protein [Danio rerio]	1.63522e-52	457	-1	0.142643	0.982759
96522	730	421	726	gi|291190412|ref|NP_001167113.1|	715	593	694	Sulfate transporter [Salmo salar] &gt;gi|223648202|gb|ACN10859.1| Sulfate transporter [Salmo salar]	9.01956e-35	346	-2	0.142657	0.419178
32872	1730	1014	1688	gi|326671361|ref|XP_002663657.2|	1549	1329	1549	telomerase-binding protein EST1A-like [Danio rerio]	8.53327e-115	977	-1	0.142673	0.390173
68781	464	1	387	gi|432863525|ref|XP_004070110.1|	890	67	193	RNA-directed DNA polymerase from mobile element jockey-like [Oryzias latipes]	8.73079e-16	197	1	0.142697	0.834052
87839	546	3	545	gi|410924972|ref|XP_003975955.1|	1226	273	447	partitioning defective 3 homolog [Takifugu rubripes]	1.0317e-45	425	-2	0.142741	0.994505
159310	314	191	292	gi|62955467|ref|NP_001017747.1|	238	1	34	coenzyme Q-binding protein COQ10 homolog B, mitochondrial precursor [Danio rerio] &gt;gi|82178112|sp|Q567E6.1|CQ10B_DANRE RecName: Full=Coenzyme Q-binding protein COQ10 homolog B, mitochondrial; Flags: Precursor &gt;gi|62202676|gb|AAH93204.1| Coenzyme Q10 homolog B (S. cerevisiae) [Danio rerio]	4.92299e-10	143	-2	0.142857	0.324841
12680	311	1	129	gi|326676503|ref|XP_003200594.1|	301	235	277	e3 ubiquitin-protein ligase RNF115 [Danio rerio]	3.94134e-17	195	1	0.142857	0.414791
79576	467	1	216	gi|167555079|ref|NP_001107902.1|	504	303	374	solute carrier family 2 (facilitated glucose transporter), member 11b [Danio rerio] &gt;gi|163916091|gb|AAI57383.1| Si:ch211-207k7.1 protein [Danio rerio]	4.28243e-34	328	1	0.142857	0.462527
11033	325	146	325	gi|432931335|ref|XP_004081661.1|	420	349	408	laccase domain-containing protein 1-like [Oryzias latipes]	2.09246e-24	251	-1	0.142857	0.553846
121089	392	166	390	gi|292627555|ref|XP_002666674.1|	574	488	569	tumor necrosis factor receptor superfamily member 11A-like [Danio rerio]	7.8317e-22	238	-3	0.142857	0.57398
140470	266	112	264	gi|410918307|ref|XP_003972627.1|	357	307	357	tropomodulin-1-like [Takifugu rubripes]	9.35009e-29	279	-3	0.142857	0.575188
61010	294	26	292	gi|326675454|ref|XP_003200357.1|	623	267	355	protein NLRC3-like [Danio rerio]	2.6862e-41	375	-3	0.142857	0.908163
127001	358	20	358	gi|326673305|ref|XP_003199830.1|	791	388	500	protocadherin gamma-A11-like [Danio rerio]	5.40242e-51	451	-1	0.142857	0.946927
76236	410	2	409	gi|432921312|ref|XP_004080096.1|	952	305	440	mitogen-activated protein kinase kinase kinase 11-like [Oryzias latipes]	7.83733e-66	563	-2	0.142857	0.995122
60140	422	1	420	gi|326674552|ref|XP_003200157.1|	980	86	225	NACHT, LRR and PYD domains-containing protein 12-like [Danio rerio]	2.34479e-27	283	1	0.142857	0.995261
86329	235	2	235	gi|410898740|ref|XP_003962855.1|	546	77	154	EH domain-containing protein 4-like [Takifugu rubripes]	2.01268e-48	423	-1	0.142857	0.995745
145836	503	2	502	gi|55793317|gb|AAV65699.1|	1168	170	336	integrin alpha 11 subunit, partial [Danio rerio]	1.09847e-99	815	2	0.142979	0.996024
32837	479	2	478	gi|348540629|ref|XP_003457790.1|	1119	756	915	NACHT, LRR and PYD domains-containing protein 12-like [Oreochromis niloticus]	9.79796e-47	430	-2	0.142985	0.995825
136334	1423	879	1355	gi|32479133|gb|AAN12398.1|	1112	405	563	polyprotein [Tetraodon nigroviridis]	5.81945e-20	195	-3	0.142986	0.335207
147587	391	2	388	gi|317418688|emb|CBN80726.1|	902	743	871	Immunoglobulin-like and fibronectin type III domain-containing protein 1 [Dicentrarchus labrax]	5.58871e-66	563	-1	0.143016	0.98977
55397	1325	467	790	gi|113677202|ref|NP_001038521.1|	790	678	790	ralBP1-associated Eps domain-containing protein 1 [Danio rerio]	9.1077e-73	397	-2	0.143038	0.244528
144033	335	77	334	gi|158517974|ref|NP_001103500.1|	601	516	601	kelch repeat and BTB domain-containing protein 8 [Danio rerio] &gt;gi|123913994|sp|Q08CL3.1|KBTB8_DANRE RecName: Full=Kelch repeat and BTB domain-containing protein 8; AltName: Full=T-cell activation kelch repeat protein; Short=TA-KRP &gt;gi|115313163|gb|AAI24189.1| Kelch repeat and BTB (POZ) domain...	8.12101e-50	438	-2	0.143095	0.770149
124182	562	45	560	gi|326674455|ref|XP_002664765.2|	1195	829	999	metabotropic glutamate receptor 5-like [Danio rerio]	2.38141e-80	678	-3	0.143096	0.918149
67060	389	13	237	gi|351694920|gb|EHA97838.1|	524	1	75	Serine/threonine-protein kinase PAK 2 [Heterocephalus glaber]	2.89317e-33	319	-3	0.14313	0.578406
150099	345	5	223	gi|189522492|ref|XP_682778.3|	510	388	460	protein-tyrosine kinase 6 [Danio rerio]	2.17103e-32	311	-3	0.143137	0.634783
118439	248	32	247	gi|189537618|ref|XP_001922123.1|	503	379	450	hyaluronidase-4-like [Danio rerio]	1.66919e-35	329	-2	0.143141	0.870968
77946	216	3	215	gi|60416087|gb|AAH90730.1|	496	357	427	Itga6 protein [Danio rerio]	5.05184e-33	310	-2	0.143145	0.986111
85205	366	1	366	gi|410911400|ref|XP_003969178.1|	852	158	279	ectonucleotide pyrophosphatase/phosphodiesterase family member 3-like [Takifugu rubripes]	3.81599e-58	504	-1	0.143192	1
119604	262	80	259	gi|363732109|ref|XP_003641063.1|	419	359	418	probable G-protein coupled receptor 63-like [Gallus gallus]	5.24394e-35	325	-1	0.143198	0.687023
117557	449	41	388	gi|292625393|ref|XP_002666022.1|	810	586	701	guanine nucleotide exchange factor VAV2-like [Danio rerio]	6.72719e-69	584	-2	0.14321	0.775056
165790	202	2	172	gi|292626787|ref|XP_002666449.1|	398	334	390	opsin-5-like [Danio rerio]	9.07478e-20	213	-1	0.143216	0.846535
6716	888	6	167	gi|62955747|ref|NP_001017890.1|	377	324	377	matrix metalloproteinase-23 precursor [Danio rerio] &gt;gi|62203239|gb|AAH92954.1| Matrix metallopeptidase 23a, like [Danio rerio] &gt;gi|182890478|gb|AAI64476.1| Mmp23al protein [Danio rerio]	2.03471e-24	265	3	0.143236	0.182432
18783	513	2	505	gi|194210317|ref|XP_001916523.1|	1131	355	516	roquin isoform 1 [Equus caballus]	9.8599e-70	598	2	0.143236	0.982456
97754	800	1	798	gi|326679849|ref|XP_003201394.1|	1857	528	793	WD repeat-containing protein 90 [Danio rerio]	9.32892e-142	1144	-3	0.143242	0.9975
83511	778	3	776	gi|189515972|ref|XP_695417.3|	1759	1208	1459	pappalysin-2-like [Danio rerio]	5.79253e-117	961	3	0.143263	0.994859
102192	1089	3	890	gi|226235299|dbj|BAH47605.1|	2066	1	296	tuberin-like protein 1 splicing variant1 [Danio rerio]	0	1521	-2	0.143272	0.815427
50942	644	228	644	gi|326667910|ref|XP_697723.4|	963	396	533	WD repeat-containing protein 66 [Danio rerio]	3.28149e-48	445	-1	0.143302	0.647516
52129	2467	325	579	gi|194018427|ref|NP_001123464.1|	628	22	111	otolith matrix macromolecule-64 precursor [Oncorhynchus mykiss] &gt;gi|171363649|dbj|BAG14384.1| otolith matrix macromolecule-64 [Oncorhynchus mykiss]	6.33577e-06	132	1	0.143312	0.103364
76584	745	329	745	gi|326670887|ref|XP_002663480.2|	975	503	642	RNA-binding protein 27-like [Danio rerio]	3.50888e-65	571	-1	0.14359	0.559732
161850	253	2	253	gi|119598256|gb|EAW77850.1|	585	470	553	transducin-like enhancer of split 3 (E(sp1) homolog, Drosophila), isoform CRA_c [Homo sapiens]	2.54469e-55	473	2	0.14359	0.996047
162134	253	1	252	gi|119598256|gb|EAW77850.1|	585	470	553	transducin-like enhancer of split 3 (E(sp1) homolog, Drosophila), isoform CRA_c [Homo sapiens]	2.54469e-55	473	-2	0.14359	0.996047
14695	413	1	411	gi|426021051|sp|E7F1C4.1|SMRDB_DANRE	954	696	832	SWI/SNF-related matrix-associated actin-dependent regulator of chromatin subfamily A containing DEAD/H box 1B	2.92043e-58	508	-3	0.143606	0.995157
56865	250	12	248	gi|326676386|ref|XP_003200564.1|	550	356	434	zinc finger protein RFP-like [Danio rerio]	6.41135e-26	262	3	0.143636	0.948
131591	241	5	241	gi|24371270|ref|NP_571174.1|	550	377	455	forkhead box protein N4 [Danio rerio] &gt;gi|15778834|gb|AAG27086.2|AF198446_1 transcription factor Foxn4 [Danio rerio] &gt;gi|118764156|gb|AAI28812.1| Forkhead box N4 [Danio rerio]	1.17578e-11	158	-1	0.143636	0.983402
70292	427	7	231	gi|147900696|ref|NP_001091656.1|	522	1	75	suppressor of variegation 4-20 protein-like 2 [Danio rerio] &gt;gi|146218412|gb|AAI39887.1| Suv420h2 protein [Danio rerio]	3.42055e-40	371	-2	0.143678	0.526932
18678	293	49	270	gi|432875055|ref|XP_004072652.1|	515	442	515	protein FAM222A-like [Oryzias latipes]	6.30307e-35	327	-3	0.143689	0.757679
30080	1073	306	1073	gi|348514405|ref|XP_003444731.1|	1837	1551	1814	dedicator of cytokinesis protein 2-like [Oreochromis niloticus]	4.42243e-98	836	-1	0.143713	0.71575
131177	412	327	395	gi|292621395|ref|XP_001923665.2|	160	138	160	cytoglobin-2-like [Danio rerio]	5.11635e-06	113	-3	0.14375	0.167476
140915	439	1	414	gi|119514247|gb|ABL75910.1|	960	685	822	protocadherin 2G35 [Takifugu rubripes]	2.33664e-67	575	-2	0.14375	0.943052
118780	319	2	319	gi|68565472|sp|Q6DI48.1|DLLA_DANRE	772	569	679	Delta-like protein A; Short=DeltaA; Flags: Precursor &gt;gi|49899825|gb|AAH75742.1| Dla protein [Danio rerio] &gt;gi|118773342|gb|ABL14114.1| DeltaA [Danio rerio]	2.58923e-29	293	-1	0.143782	0.996865
91115	201	2	199	gi|213514302|ref|NP_001133483.1|	459	45	110	N-acetylgalactosamine kinase [Salmo salar] &gt;gi|209154184|gb|ACI33324.1| N-acetylgalactosamine kinase [Salmo salar] &gt;gi|223648620|gb|ACN11068.1| N-acetylgalactosamine kinase [Salmo salar]	4.71716e-30	287	-3	0.143791	0.985075
87229	529	1	528	gi|33468691|emb|CAE30365.1|	1224	634	809	novel protein similar to human EGF LAG seven-pass G-type receptor 1 cadherin (CELSR1) [Danio rerio]	1.1756e-89	745	-2	0.143791	0.99811
55967	1107	5	202	gi|348534263|ref|XP_003454622.1|	452	386	450	POC1 centriolar protein homolog A-like [Oreochromis niloticus]	1.23908e-19	235	2	0.143805	0.178862
158243	273	151	273	gi|410897771|ref|XP_003962372.1|	285	157	197	gap junction beta-4 protein-like [Takifugu rubripes]	1.3373e-14	175	-1	0.14386	0.450549
69535	536	6	536	gi|380420349|ref|NP_001244070.1|	1258	304	484	latent-transforming growth factor beta-binding protein 3 precursor [Danio rerio] &gt;gi|328834691|gb|AEB53053.1| latent transforming growth factor beta binding protein 3 [Danio rerio]	7.73935e-80	674	-1	0.143879	0.990672
120475	299	1	159	gi|33304630|gb|AAQ02695.1|	417	1	60	putative beta-2 adrenergic receptor [Takifugu rubripes]	2.47687e-08	134	-3	0.143885	0.531773
122533	218	42	218	gi|130496750|ref|NP_001076306.1|	410	351	409	S-phase kinase-associated protein 2 (p45) [Danio rerio] &gt;gi|126631919|gb|AAI34166.1| Skp2 protein [Danio rerio]	3.78978e-27	266	-1	0.143902	0.811927
158517	629	77	370	gi|410929844|ref|XP_003978309.1|	681	162	259	neuronal acetylcholine receptor subunit alpha-10 [Takifugu rubripes]	2.41205e-52	469	2	0.143906	0.467409
25337	217	2	118	gi|256016443|emb|CAP08971.1|	271	182	220	fish virus induced TRIM protein [Oncorhynchus mykiss]	3.45448e-11	149	-1	0.143911	0.539171
150938	355	1	354	gi|326673325|ref|XP_003199840.1|	813	478	594	protocadherin alpha-3-like [Danio rerio]	4.89581e-57	495	-2	0.143911	0.997183
82068	1557	425	1540	gi|326669234|ref|XP_002662837.2|	2293	59	388	neuron navigator 2 [Danio rerio]	4.9346e-85	757	-3	0.143916	0.716763
86956	957	157	957	gi|189522177|ref|XP_694914.3|	1883	31	301	plexin-B1 [Danio rerio]	1.8269e-111	930	1	0.143919	0.836991
61277	230	2	229	gi|125851473|ref|XP_001343238.1|	528	294	369	protein NLRC3-like [Danio rerio]	3.78702e-36	334	2	0.143939	0.991304
92034	228	1	225	gi|55962803|emb|CAI11697.1|	521	158	232	novel protein [Danio rerio]	1.23897e-39	359	-1	0.143954	0.986842
27760	451	2	451	gi|292618969|ref|XP_690372.4|	1042	220	369	arf-GAP with SH3 domain, ANK repeat and PH domain-containing protein 1 [Danio rerio]	7.62737e-91	747	-1	0.143954	0.997783
126365	456	289	456	gi|158254079|gb|AAI54285.1|	389	147	202	Zgc:91999 protein [Danio rerio]	2.10144e-13	175	-1	0.143959	0.368421
143982	643	2	559	gi|326670929|ref|XP_003199321.1|	1292	16	201	contactin-associated protein-like 4-like [Danio rerio]	5.15211e-90	753	-1	0.143963	0.867807
88783	215	5	211	gi|410930656|ref|XP_003978714.1|	625	199	288	beta-1,4-mannosyl-glycoprotein 4-beta-N-acetylglucosaminyltransferase-like [Takifugu rubripes]	3.49701e-06	116	-2	0.144	0.962791
119476	335	2	334	gi|348526157|ref|XP_003450587.1|	729	577	681	forkhead box protein O3-like [Oreochromis niloticus]	5.11222e-31	305	-2	0.144033	0.99403
46637	1186	702	998	gi|410898477|ref|XP_003962724.1|	687	585	683	protein kinase C eta type-like [Takifugu rubripes]	4.33611e-35	358	3	0.144105	0.250422
92695	708	1	93	gi|410914281|ref|XP_003970616.1|	222	191	222	ras-related protein Rab-28-like isoform 2 [Takifugu rubripes]	1.52103e-07	133	1	0.144144	0.131356
77131	335	2	334	gi|348542054|ref|XP_003458501.1|	770	445	555	protein NLRC3-like [Oreochromis niloticus]	2.94744e-30	300	-2	0.144156	0.99403
55137	252	22	252	gi|417402416|gb|JAA48056.1|	534	212	288	Putative vacuolar sorting protein vps1 dynamin [Desmodus rotundus]	4.0886e-45	400	1	0.144195	0.916667
89015	227	46	180	gi|219718090|gb|ACL35303.1|	312	220	264	cytochrome b [Homo sapiens]	3.60349e-22	229	-3	0.144231	0.594714
10019	1275	1054	1275	gi|432911058|ref|XP_004078573.1|	513	287	360	raftlin-like [Oryzias latipes]	1.13251e-33	345	-1	0.14425	0.174118
82518	375	198	374	gi|371940403|dbj|BAL45624.1|	409	26	84	vasotocin type1a receptor 2 [Oryzias latipes]	1.74418e-22	238	3	0.144254	0.472
37631	409	3	311	gi|326676393|ref|XP_002665507.2|	714	127	229	protein NLRC3 [Danio rerio]	2.62538e-31	310	-3	0.144258	0.755501
130669	713	108	371	gi|326671958|ref|XP_699818.5|	610	6	93	zinc finger and BTB domain-containing protein 40-like [Danio rerio]	9.41867e-24	262	-1	0.144262	0.370266
83516	629	1	252	gi|301617979|ref|XP_002938408.1|	582	498	581	lactase-like protein-like [Xenopus (Silurana) tropicalis]	1.24806e-38	367	1	0.14433	0.400636
127508	212	2	211	gi|68385032|ref|XP_688404.1|	485	94	163	potassium voltage-gated channel subfamily V member 1-like [Danio rerio]	1.23043e-41	372	-2	0.14433	0.990566
71108	871	5	871	gi|348533999|ref|XP_003454491.1|	2002	43	331	kinesin-like protein KIF13A [Oreochromis niloticus]	0	1491	-1	0.144356	0.995408
141193	688	2	370	gi|115528142|gb|AAI24734.1|	852	1	123	Ahnak protein [Danio rerio]	2.56482e-62	547	-1	0.144366	0.536337
67223	977	577	972	gi|63101292|gb|AAH95661.1|	921	585	717	Zgc:112061 protein [Danio rerio]	1.12547e-38	384	-3	0.144408	0.405322
60622	479	5	436	gi|169146736|emb|CAQ15179.1|	914	200	331	novel protein similar to vertebrate Alstrom syndrome 1 (ALMS1) [Danio rerio]	1.35901e-10	157	-2	0.14442	0.901879
68916	380	3	278	gi|348517469|ref|XP_003446256.1|	637	227	318	kelch repeat and BTB domain-containing protein 11-like [Oreochromis niloticus]	2.97191e-27	278	-1	0.144427	0.726316
77171	868	345	809	gi|348541265|ref|XP_003458107.1|	1080	60	215	double-stranded RNA-specific editase B2-like [Oreochromis niloticus]	1.8707e-42	317	-3	0.144444	0.535714
115701	351	1	351	gi|113676895|ref|NP_001038609.1|	810	430	546	conserved oligomeric Golgi complex subunit 5 [Danio rerio]	9.05398e-69	580	-1	0.144444	1
124219	386	2	385	gi|317418580|emb|CBN80618.1|	886	522	649	Prolyl 3-hydroxylase 1 [Dicentrarchus labrax]	2.26527e-72	608	-2	0.14447	0.994819
100394	528	1	378	gi|326674661|ref|XP_689770.5|	872	43	168	rho guanine nucleotide exchange factor 2 [Danio rerio]	2.69083e-51	461	-1	0.144495	0.715909
143195	339	1	330	gi|172088041|ref|NP_001116481.1|	768	55	165	transcription factor SOX-6 [Danio rerio] &gt;gi|170786294|gb|ACB38138.1| SRY-box containing protein 6 [Danio rerio]	8.09863e-65	550	-1	0.144531	0.973451
76287	566	246	566	gi|348507819|ref|XP_003441453.1|	740	634	740	lysyl oxidase homolog 2-like [Oreochromis niloticus]	1.86093e-57	505	-1	0.144595	0.567138
72413	714	361	714	gi|302344771|ref|NP_001092201.2|	816	658	775	IQ motif containing with AAA domain 1 [Danio rerio]	1.10253e-51	469	-1	0.144608	0.495798
144476	641	71	313	gi|410907389|ref|XP_003967174.1|	560	293	373	piggyBac transposable element-derived protein 4-like [Takifugu rubripes]	3.35389e-12	166	2	0.144643	0.379095
72357	683	290	460	gi|19387223|gb|AAL87142.1|AF479823_1	394	215	271	DEAD box RNA helicase Vasa [Pantodon buchholzi]	2.18168e-09	149	2	0.14467	0.250366
66693	679	543	677	gi|326676992|ref|XP_003200726.1|	311	266	310	lipid phosphate phosphohydrolase 3 isoform 2 [Danio rerio]	1.58529e-09	149	-3	0.144695	0.198822
141819	284	2	169	gi|395512069|ref|XP_003760269.1|	387	160	215	tubulin beta chain-like [Sarcophilus harrisii]	1.7806e-33	314	2	0.144703	0.591549
156864	401	3	401	gi|348536775|ref|XP_003455871.1|	919	702	834	lysyl oxidase homolog 4-like [Oreochromis niloticus]	9.30233e-84	691	3	0.144723	0.995012
117490	526	114	449	gi|125852170|ref|XP_696166.2|	760	7	116	zinc finger and BTB domain-containing protein 48 [Danio rerio]	9.85909e-44	404	-3	0.144737	0.638783
121158	754	52	705	gi|348505040|ref|XP_003440069.1|	1485	1271	1485	FYVE and coiled-coil domain-containing protein 1-like [Oreochromis niloticus]	7.33726e-84	716	-2	0.144781	0.867374
86273	727	16	726	gi|326677113|ref|XP_696034.2|	1630	704	939	kinesin family member 26Aa [Danio rerio]	9.28005e-64	568	-2	0.144785	0.977992
69234	355	2	355	gi|410907011|ref|XP_003966985.1|	815	135	252	arf-GAP with Rho-GAP domain, ANK repeat and PH domain-containing protein 2-like [Takifugu rubripes]	2.73883e-63	540	-1	0.144785	0.997183
7135	3191	694	891	gi|410917161|ref|XP_003972055.1|	518	1	75	zinc finger protein 544-like [Takifugu rubripes]	2.1355e-06	137	1	0.144788	0.0620495
75791	606	3	605	gi|410914379|ref|XP_003970665.1|	1388	848	1048	multidrug resistance-associated protein 5-like [Takifugu rubripes]	7.85065e-107	875	-2	0.144813	0.99505
156077	759	316	759	gi|18859499|ref|NP_571085.1|	1022	1	148	dorsal-ventral patterning tolloid-like protein 1 precursor [Danio rerio] &gt;gi|18202070|sp|O57460.1|TLL1_DANRE RecName: Full=Dorsal-ventral patterning tolloid-like protein 1; AltName: Full=Mini fin protein; Flags: Precursor &gt;gi|2708312|gb|AAC60304.1| tolloid [Danio rerio] &gt;gi|190337642|gb|AAI...	2.90178e-58	523	1	0.144814	0.58498
138591	227	8	226	gi|326665740|ref|XP_003198101.1|	504	131	203	butyrophilin subfamily 1 member A1-like [Danio rerio]	1.31843e-17	201	-2	0.144841	0.964758
138592	227	8	226	gi|326665740|ref|XP_003198101.1|	504	131	203	butyrophilin subfamily 1 member A1-like [Danio rerio]	6.06892e-21	225	-2	0.144841	0.964758
75301	311	1	309	gi|326670723|ref|XP_001919480.2|	711	537	639	pleckstrin homology domain-containing family M member 3 [Danio rerio]	3.03351e-60	514	-3	0.144866	0.993569
79293	625	20	502	gi|60649489|gb|AAH91662.1|	1111	943	1103	Zgc:110761 [Danio rerio]	8.02478e-91	756	2	0.144914	0.7728
110516	524	375	524	gi|432874766|ref|XP_004072582.1|	345	158	207	glycosyltransferase 1 domain-containing protein 1-like [Oryzias latipes]	2.10653e-15	190	-1	0.144928	0.28626
109611	223	71	223	gi|432941471|ref|XP_004082866.1|	345	294	343	probable G-protein coupled receptor 151-like [Oryzias latipes]	2.99949e-09	137	-1	0.144928	0.686099
78033	241	3	239	gi|68355064|ref|XP_687068.1|	545	67	145	MARVEL domain-containing protein 2 [Danio rerio]	2.06312e-30	293	-3	0.144954	0.983402
94572	326	1	324	gi|292616778|ref|XP_695374.4|	745	87	194	cAMP-specific 3&apos;,5&apos;-cyclic phosphodiesterase 4D [Danio rerio]	4.43858e-65	550	-3	0.144966	0.993865
115508	825	1	549	gi|326673639|ref|XP_686812.5|	1269	1	184	cohesin subunit SA-2 isoform 1 [Danio rerio]	6.18833e-85	723	-1	0.144996	0.665455
125667	649	417	647	gi|348529222|ref|XP_003452113.1|	531	421	497	synaptotagmin-10-like [Oreochromis niloticus]	7.11966e-53	412	-3	0.145009	0.355932
82841	705	335	535	gi|326675052|ref|XP_003200261.1|	462	358	424	serine/threonine-protein kinase pim-2-like [Danio rerio]	1.31913e-07	136	-3	0.145022	0.285106
116369	1703	16	567	gi|348527072|ref|XP_003451043.1|	1248	171	351	potassium/sodium hyperpolarization-activated cyclic nucleotide-gated channel 3-like [Oreochromis niloticus]	1.13657e-95	831	-3	0.145032	0.324134
86676	247	24	242	gi|50539920|ref|NP_001002430.1|	503	431	503	acid phosphatase-like protein 2 precursor [Danio rerio] &gt;gi|82183187|sp|Q6DH46.1|ACPL2_DANRE RecName: Full=Acid phosphatase-like protein 2; Flags: Precursor &gt;gi|49902899|gb|AAH76136.1| Acid phosphatase-like 2 [Danio rerio]	4.07258e-33	312	-3	0.145129	0.88664
88638	623	350	622	gi|432959310|ref|XP_004086250.1|	627	537	627	protein fem-1 homolog B-like [Oryzias latipes]	4.7486e-52	466	-2	0.145136	0.438202
140204	346	2	346	gi|326673295|ref|XP_003199825.1|	792	631	745	protocadherin gamma-C4-like [Danio rerio]	9.19827e-61	521	2	0.145202	0.99711
120156	386	228	386	gi|348506016|ref|XP_003440556.1|	365	306	358	GDP-D-glucose phosphorylase C15orf58 homolog [Oreochromis niloticus]	4.4762e-14	178	-1	0.145205	0.411917
117442	600	3	599	gi|148357106|ref|NP_001091863.1|	1398	846	1048	zinc finger protein 609 [Danio rerio] &gt;gi|146327560|gb|AAI41794.1| Zgc:162740 protein [Danio rerio]	5.93023e-39	377	-2	0.145207	0.995
148394	671	540	671	gi|348513382|ref|XP_003444221.1|	303	260	303	protein FAM8A1-like [Oreochromis niloticus]	3.05979e-19	221	-1	0.145215	0.196721
117868	310	1	303	gi|189526033|ref|XP_689338.3|	695	405	505	probable G-protein coupled receptor 123-like [Danio rerio]	1.7689e-34	329	-2	0.145324	0.977419
57405	507	9	506	gi|326668785|ref|XP_688629.4|	1142	137	302	protein SFI1 homolog isoform 2 [Danio rerio]	2.07701e-33	332	-2	0.145359	0.982249
143553	908	2	904	gi|319803133|ref|NP_001014356.2|	1995	1314	1603	CASP8 associated protein 2 [Danio rerio]	3.62228e-76	668	-2	0.145363	0.994493
38414	295	45	278	gi|131890016|ref|NP_001076475.1|	502	8	80	neural Wiskott-Aldrich syndrome protein [Danio rerio] &gt;gi|124481874|gb|AAI33095.1| Zgc:158395 protein [Danio rerio]	1.034e-06	122	3	0.145418	0.79322
27029	1721	911	1630	gi|432943596|ref|XP_004083226.1|	1616	112	346	ankyrin repeatand sterile alpha motif domain-containing protein 1B-like [Oryzias latipes]	2.79846e-29	324	-2	0.145421	0.418361
104290	412	1	339	gi|292621421|ref|XP_002664656.1|	777	32	144	dual specificity tyrosine-phosphorylation-regulated kinase 1A [Danio rerio]	1.10032e-69	588	-2	0.145431	0.822816
85080	216	12	215	gi|410901635|ref|XP_003964301.1|	495	384	455	transcription factor SOX-10-like [Takifugu rubripes] &gt;gi|33415946|gb|AAQ18510.1| transcription factor Sox10b [Takifugu rubripes]	5.46439e-26	260	-2	0.145455	0.944444
14156	573	2	571	gi|326674090|ref|XP_003200067.1|	1326	679	871	retrotransposable element Tf2 155 kDa protein type 1-like [Danio rerio]	1.88027e-74	638	2	0.145551	0.994764
147970	225	21	224	gi|291393590|ref|XP_002713380.1|	467	126	193	mKIAA0795 protein-like [Oryctolagus cuniculus]	1.93705e-41	370	-2	0.14561	0.906667
63935	793	1	786	gi|189520260|ref|XP_001923340.1|	1799	7	268	transmembrane protein 131 [Danio rerio]	1.24762e-164	1306	-2	0.145636	0.991173
3116	1019	17	1018	gi|326669234|ref|XP_002662837.2|	2293	1960	2293	neuron navigator 2 [Danio rerio]	0	1548	-2	0.145661	0.983317
146206	486	1	486	gi|326670280|ref|XP_696022.5|	1112	801	962	adipocyte enhancer-binding protein 1 [Danio rerio]	5.26904e-96	787	-1	0.145683	1
146319	252	4	201	gi|74027061|gb|AAZ94624.1|	453	294	359	insulinoma-associated 1-like protein b [Danio rerio]	1.49254e-31	300	-1	0.145695	0.785714
158257	210	124	210	gi|308322191|gb|ADO28233.1|	199	49	77	comm domain-containing protein 2 [Ictalurus furcatus]	2.00508e-09	134	-1	0.145729	0.414286
59548	348	1	348	gi|326673369|ref|XP_003199861.1|	796	627	742	protocadherin alpha-2-like [Danio rerio]	1.96994e-49	439	1	0.145729	1
28052	573	1	573	gi|410903970|ref|XP_003965466.1|	1242	935	1115	ras-specific guanine nucleotide-releasing factor 2-like [Takifugu rubripes]	3.01974e-106	867	1	0.145733	1
152268	415	3	413	gi|348514063|ref|XP_003444560.1|	940	699	835	ADAMTS-like protein 2-like [Oreochromis niloticus]	3.0785e-73	617	3	0.145745	0.990361
146760	282	3	281	gi|326671206|ref|XP_002663606.2|	638	80	172	1,4-alpha-glucan-branching enzyme-like [Danio rerio]	1.78121e-43	391	-2	0.145768	0.989362
99358	630	44	532	gi|326668365|ref|XP_697562.5|	1077	125	281	disks large-associated protein 4-like [Danio rerio]	2.83635e-62	548	-3	0.145775	0.77619
62849	236	1	234	gi|327289922|ref|XP_003229673.1|	535	267	344	kinesin-like protein KIF1C-like, partial [Anolis carolinensis]	8.55534e-44	390	-3	0.145794	0.991525
90039	443	235	441	gi|70887667|ref|NP_001020689.1|	473	405	473	histamine receptor H3 [Danio rerio] &gt;gi|190337026|gb|AAI62722.1| Histamine receptor H3 [Danio rerio] &gt;gi|190338096|gb|AAI62728.1| Histamine receptor H3 [Danio rerio]	6.86934e-37	347	-3	0.145877	0.467269
141208	209	2	208	gi|256016431|emb|CAP08965.1|	473	155	223	fish virus induced TRIM protein [Oncorhynchus mykiss]	1.68864e-29	284	2	0.145877	0.990431
86706	307	4	306	gi|317419507|emb|CBN81544.1|	706	258	360	Disintegrin and metalloproteinase domain-containing protein 9, partial [Dicentrarchus labrax]	1.59764e-43	393	-2	0.145892	0.986971
117130	577	1	576	gi|365811843|gb|AEW99984.1|	1316	684	875	contactin-associated protein-like 2a alpha isoform [Danio rerio]	8.02123e-125	1000	-2	0.145897	0.998267
66312	270	2	268	gi|432868112|ref|XP_004071417.1|	610	139	227	procollagen galactosyltransferase 1-like [Oryzias latipes]	1.44867e-54	470	-3	0.145902	0.988889
78757	468	241	462	gi|37606152|emb|CAE49579.1|	507	434	507	novel protein similar to mouse and rodent cholinergic receptor, nicotinic, alpha polypeptide 7 (CHRNA7) [Danio rerio]	1.16157e-37	354	-1	0.145957	0.474359
81883	258	1	213	gi|50539976|ref|NP_001002458.1|	507	23	96	diacylglycerol O-acyltransferase homolog 1b [Danio rerio] &gt;gi|49904425|gb|AAH76012.1| Zgc:92327 [Danio rerio]	6.90177e-12	160	-1	0.145957	0.825581
67326	551	172	444	gi|410910334|ref|XP_003968645.1|	637	1	93	foxhead box protein O1-A-like isoform 1 [Takifugu rubripes]	4.08409e-34	334	-3	0.145997	0.495463
145099	433	3	188	gi|85680413|gb|ABC72405.1|	404	39	97	activin beta A precursor [Ctenopharyngodon idella]	1.65264e-24	255	-3	0.14604	0.429561
76419	914	57	914	gi|113675683|ref|NP_001038648.1|	1958	629	914	sodium channel, voltage-gated, type VIII, alpha b [Danio rerio] &gt;gi|76786325|gb|ABA54924.1| voltage-gated sodium channel type VIII alpha subunit Nav1.6b [Danio rerio]	3.22052e-156	1255	3	0.146067	0.938731
54713	1814	4	777	gi|292618966|ref|XP_002663834.1|	1773	1391	1649	PR domain zinc finger protein 2 [Danio rerio]	4.52978e-76	695	1	0.14608	0.426681
103218	468	58	468	gi|326663940|ref|XP_003197695.1|	958	238	377	SH3 domain-containing protein 19-like [Danio rerio]	1.46923e-19	226	-1	0.146138	0.878205
159263	230	3	230	gi|92096459|gb|AAI15236.1|	520	340	415	Zgc:136713 [Danio rerio]	7.18768e-27	267	-1	0.146154	0.991304
87573	436	2	436	gi|432877864|ref|XP_004073234.1|	992	391	535	dystrophin-related protein 2-like [Oryzias latipes]	5.65835e-62	537	-1	0.146169	0.997706
95099	449	3	398	gi|410915618|ref|XP_003971284.1|	903	501	632	solute carrier family 12 member 9-like [Takifugu rubripes]	3.63542e-78	653	-1	0.146179	0.88196
70650	644	3	626	gi|18859481|ref|NP_571852.1|	1505	846	1065	nuclear receptor coactivator 2 [Danio rerio] &gt;gi|82112094|sp|Q98TW1.1|NCOA2_DANRE RecName: Full=Nuclear receptor coactivator 2; Short=NCoA-2; Short=NCoA2; AltName: Full=Glucocorticoid receptor-interacting protein 1; AltName: Full=Steroid receptor coactivator 2; AltName: Full=Transcriptional inter...	2.11722e-57	517	-1	0.146179	0.968944
71495	673	1	672	gi|348532704|ref|XP_003453846.1|	1505	799	1018	multidrug resistance-associated protein 1-like [Oreochromis niloticus]	5.05685e-112	917	1	0.146179	0.998514
74530	1576	491	1411	gi|348503313|ref|XP_003439209.1|	2148	1	314	myosin-IIIa-like [Oreochromis niloticus]	7.35711e-107	921	-1	0.146182	0.584391
88120	501	25	489	gi|149060077|gb|EDM10893.1|	1115	218	380	rCG53233 [Rattus norvegicus]	3.36508e-67	579	-1	0.146188	0.928144
73920	366	1	351	gi|410913765|ref|XP_003970359.1|	814	621	739	protocadherin gamma-C5-like [Takifugu rubripes]	4.52546e-37	352	-1	0.146192	0.959016
137215	530	6	530	gi|34392575|dbj|BAC82619.1|	1197	491	665	pol-like protein [Danio rerio]	4.46002e-80	675	3	0.146199	0.990566
59826	317	85	297	gi|119593510|gb|EAW73104.1|	465	387	454	BTB (POZ) domain containing 8, isoform CRA_c [Homo sapiens]	1.12695e-08	137	-3	0.146237	0.671924
64278	283	39	242	gi|326666151|ref|XP_001339641.3|	465	210	277	UNC93-like protein MFSD11-like [Danio rerio]	1.1845e-26	266	-3	0.146237	0.720848
146241	376	5	373	gi|344247239|gb|EGW03343.1|	841	100	222	LWamide neuropeptides [Cricetulus griseus]	5.27915e-07	126	-1	0.146254	0.981383
66600	477	2	322	gi|68363916|ref|XP_683181.1|	711	41	144	TBC1 domain family member 14 isoform 1 [Danio rerio]	6.20622e-19	221	-3	0.146273	0.672956
139024	422	2	421	gi|348534387|ref|XP_003454683.1|	957	752	891	STE20-like serine/threonine-protein kinase-like [Oreochromis niloticus]	1.33066e-75	635	2	0.14629	0.995261
158155	657	74	349	gi|326672749|ref|XP_688502.5|	622	241	331	filensin-like [Danio rerio]	1.11066e-33	333	-3	0.146302	0.420091
67330	692	12	137	gi|156139169|ref|NP_001095865.1|	287	204	245	sialic acid-binding Ig-like lectin 15 precursor [Danio rerio] &gt;gi|94315254|gb|ABF14473.1| siglec-like protein 1 [Danio rerio]	9.33571e-08	136	3	0.146341	0.182081
27579	447	69	248	gi|348501458|ref|XP_003438286.1|	410	351	410	WAS/WASL-interacting protein family member 1-like [Oreochromis niloticus]	1.15846e-19	221	-2	0.146341	0.402685
165775	363	3	362	gi|189519052|ref|XP_695621.3|	820	414	533	novel protein similar to vertebrate transmembrane channel family [Danio rerio]	2.63829e-67	570	-2	0.146341	0.991736
94655	813	3	812	gi|348500924|ref|XP_003438021.1|	1886	13	288	protein unc-13 homolog A [Oreochromis niloticus]	4.23148e-152	1220	-2	0.146341	0.99631
86997	393	1	393	gi|189527670|ref|XP_684510.2|	895	399	529	wolframin [Danio rerio]	5.32276e-40	375	-1	0.146369	1
25115	236	76	234	gi|255982793|emb|CAP08946.1|	362	177	229	fish virus induced TRIM protein [Oncorhynchus mykiss]	2.74993e-14	174	1	0.146409	0.673729
118588	458	47	406	gi|189527632|ref|XP_697243.3|	833	712	833	protocadherin-20-like [Danio rerio]	2.93429e-28	290	-2	0.146459	0.786026
68259	491	180	491	gi|348534635|ref|XP_003454807.1|	744	321	429	tripartite motif-containing protein 39-like [Oreochromis niloticus]	1.49228e-19	226	-1	0.146505	0.635438
23413	431	86	421	gi|190338601|gb|AAI63869.1|	662	1	97	Snx1 protein [Danio rerio]	3.2839e-12	168	-2	0.146526	0.779582
160171	1183	41	415	gi|315113885|ref|NP_001186695.1|	853	727	851	metastasis associated in colon cancer 1 [Danio rerio]	1.15137e-59	544	2	0.146542	0.316991
89206	207	3	206	gi|94573532|gb|AAI16582.1|	464	218	285	Apoptotic protease activating factor 1 [Danio rerio]	2.74698e-31	296	-2	0.146552	0.985507
74091	495	257	493	gi|348522778|ref|XP_003448901.1|	539	461	539	MAGUK p55 subfamily member 6 [Oreochromis niloticus]	9.89207e-41	378	-3	0.146568	0.478788
21051	1343	77	412	gi|326663824|ref|XP_003197670.1|	723	396	501	FERM domain-containing protein 7-like [Danio rerio]	1.22415e-30	328	-2	0.146611	0.250186
147719	238	3	236	gi|326668141|ref|XP_003198750.1|	532	18	95	rho guanine nucleotide exchange factor 12 [Danio rerio]	1.38183e-27	273	-3	0.146617	0.983193
164792	237	3	152	gi|317419272|emb|CBN81309.1|	341	185	234	Transposable element Tcb1 transposase [Dicentrarchus labrax]	6.90502e-17	174	3	0.146628	0.632911
68770	414	1	414	gi|119514222|gb|ABL75885.1|	941	127	264	protocadherin 2G10 [Takifugu rubripes]	3.52861e-50	450	1	0.146652	1
39474	1588	942	1358	gi|432934596|ref|XP_004081946.1|	900	710	841	cordon-bleu protein-like 1-like [Oryzias latipes]	1.54507e-20	251	-3	0.146667	0.262594
116490	520	1	438	gi|348514393|ref|XP_003444725.1|	1009	15	162	protocadherin Fat 4-like [Oreochromis niloticus]	1.63463e-52	473	-2	0.14668	0.842308
107577	228	1	228	gi|63101109|gb|AAH95813.1|	518	379	454	Zgc:136359 protein [Danio rerio]	2.86369e-33	313	-1	0.146718	1
146130	407	3	407	gi|410921480|ref|XP_003974211.1|	920	682	816	ankycorbin-like [Takifugu rubripes]	3.72303e-61	528	-1	0.146739	0.995086
52629	288	1	288	gi|189537258|ref|XP_689354.3|	661	168	264	GTPase IMAP family member 8-like [Danio rerio]	3.24781e-13	171	-1	0.146747	1
118455	476	26	475	gi|231567352|ref|NP_001153567.1|	1022	873	1022	phospholipase D1 [Danio rerio]	2.78699e-83	693	-2	0.146771	0.945378
115044	526	48	524	gi|157841276|ref|NP_001103184.1|	1083	354	512	DNA mismatch repair protein Msh3 [Danio rerio] &gt;gi|123232732|emb|CAM16159.1| novel protein similar to vertebrate mutS homolog 3 (E. coli) (MSH3) [Danio rerio]	8.46421e-72	613	-3	0.146814	0.906844
31765	336	2	334	gi|348544001|ref|XP_003459470.1|	722	513	618	protein NLRC3-like, partial [Oreochromis niloticus]	1.17771e-21	236	2	0.146814	0.991071
5646	1527	364	1473	gi|326666549|ref|XP_003198303.1|	2418	2057	2411	deleted in malignant brain tumors 1 protein [Danio rerio]	1.79957e-71	654	-1	0.146816	0.726916
78624	286	1	285	gi|51944894|gb|AAU14175.1|	647	306	400	LGN [Danio rerio]	6.93984e-57	488	-2	0.146832	0.996503
168230	208	2	175	gi|449508203|ref|XP_004176262.1|	395	140	197	endophilin-B1 isoform 2 [Taeniopygia guttata]	2.95326e-26	259	2	0.146835	0.836538
20274	734	3	473	gi|167963518|ref|NP_001108154.1|	1069	1	157	ubiquitin-protein ligase E3B [Danio rerio]	1.95687e-70	611	-1	0.146866	0.641689
95327	349	3	347	gi|326665250|ref|XP_694950.3|	783	136	250	protein-glutamine gamma-glutamyltransferase K isoform 2 [Danio rerio]	1.04079e-53	470	-3	0.146871	0.988539
130642	326	1	282	gi|432875270|ref|XP_004072758.1|	640	17	110	E3 ubiquitin-protein ligase DTX1-like [Oryzias latipes]	8.58705e-56	482	-3	0.146875	0.865031
48713	352	180	350	gi|213513950|ref|NP_001134045.1|	388	202	258	52 kDa Ro protein [Salmo salar] &gt;gi|209730276|gb|ACI66007.1| 52 kDa Ro protein [Salmo salar]	9.73126e-14	175	3	0.146907	0.485795
58289	495	10	462	gi|348531307|ref|XP_003453151.1|	1123	798	962	BTB/POZ domain-containing protein 7 [Oreochromis niloticus]	3.81298e-16	201	-1	0.146928	0.915152
17626	791	44	790	gi|326668450|ref|XP_002662342.2|	1681	20	266	alsin [Danio rerio]	7.34184e-125	1018	-2	0.146936	0.944374
78839	266	2	265	gi|4585277|gb|AAD25357.1|AF117387_1	592	132	218	frizzled protein [Danio rerio]	2.86607e-29	288	-2	0.146959	0.992481
105918	517	322	459	gi|432094923|gb|ELK26331.1|	313	255	300	Transmembrane protein 120B [Myotis davidii]	7.92676e-13	170	-2	0.146965	0.266925
140560	554	3	554	gi|326669309|ref|XP_001920152.3|	1245	897	1079	insulin receptor substrate 1-B-like [Danio rerio]	5.3156e-34	338	-1	0.146988	0.99639
165081	260	1	258	gi|194578965|ref|NP_001124101.1|	585	363	448	glomulin, FKBP associated protein b [Danio rerio] &gt;gi|190338274|gb|AAI63129.1| Zgc:194957 [Danio rerio]	7.67463e-34	320	1	0.147009	0.992308
28560	379	1	378	gi|53292623|ref|NP_001005402.1|	857	576	701	cadherin-related family member 1 precursor [Danio rerio] &gt;gi|82235637|sp|Q6B3P0.1|CDHR1_DANRE RecName: Full=Cadherin-related family member 1; AltName: Full=Photoreceptor cadherin; Short=prCAD; AltName: Full=Protocadherin-21; Flags: Precursor &gt;gi|51012435|gb|AAT92537.1| photoreceptor cadherin [...	4.72547e-71	598	1	0.147025	0.997361
98956	677	51	593	gi|38569111|gb|AAR24264.1|	1183	494	667	RGS12TS [Danio rerio] &gt;gi|38569117|gb|AAR24267.1| RGS12TS-S [Danio rerio]	3.77267e-54	492	3	0.147084	0.802068
114871	698	1	432	gi|348515771|ref|XP_003445413.1|	979	524	667	ephrin type-A receptor 6 [Oreochromis niloticus]	9.10662e-99	603	-3	0.147089	0.618911
12327	747	2	373	gi|123704786|ref|NP_001074057.1|	843	1	124	INO80 complex subunit D-B [Danio rerio] &gt;gi|190359058|sp|A1L1F6.1|I80DB_DANRE RecName: Full=INO80 complex subunit D-B &gt;gi|120538093|gb|AAI29038.1| Zgc:153949 [Danio rerio]	1.55088e-69	601	-3	0.147094	0.497992
118945	284	1	282	gi|169146248|emb|CAQ14843.1|	639	363	456	novel protein similar to vertebrate heat shock cognate 70-kd protein (hsp70) [Danio rerio]	6.52381e-38	351	-3	0.147105	0.992958
139851	240	3	239	gi|317419152|emb|CBN81189.1|	537	99	177	Solute carrier family 2, facilitated glucose transporter member 11 [Dicentrarchus labrax]	5.62844e-38	347	-2	0.147114	0.9875
95492	672	18	671	gi|326670202|ref|XP_684886.4|	1441	685	896	membrane-associated guanylate kinase, WW and PDZ domain-containing protein 3 [Danio rerio]	3.51484e-73	634	3	0.14712	0.973214
82761	432	48	431	gi|432863525|ref|XP_004070110.1|	890	456	586	RNA-directed DNA polymerase from mobile element jockey-like [Oryzias latipes]	1.1077e-29	300	-2	0.147191	0.888889
158401	292	2	292	gi|305410807|ref|NP_001182169.1|	659	315	411	potassium voltage-gated channel subfamily C member 3 [Danio rerio] &gt;gi|304277335|gb|ADM18971.1| voltage-gated potassium channel Kv3.3a variant 2 [Danio rerio]	1.99247e-31	306	2	0.147193	0.996575
14189	375	1	87	gi|45767854|gb|AAH67412.1|	197	169	197	Pgam1 protein, partial [Mus musculus]	1.77026e-10	146	1	0.147208	0.232
14933	1145	608	838	gi|190358618|ref|NP_001121830.1|	523	447	523	large neutral amino acids transporter small subunit 1 [Danio rerio]	3.44206e-33	340	2	0.147228	0.201747
41422	785	3	434	gi|291190888|ref|NP_001167068.1|	978	835	978	Bone morphogenetic protein 1 precursor [Salmo salar] &gt;gi|223647942|gb|ACN10729.1| Bone morphogenetic protein 1 precursor [Salmo salar]	3.61198e-86	725	3	0.147239	0.550318
67735	313	41	313	gi|213514590|ref|NP_001135269.1|	618	528	618	Very long-chain acyl-CoA synthetase [Salmo salar] &gt;gi|209155718|gb|ACI34091.1| Very long-chain acyl-CoA synthetase [Salmo salar] &gt;gi|223648172|gb|ACN10844.1| Very long-chain acyl-CoA synthetase [Salmo salar]	1.0199e-33	322	-1	0.147249	0.872204
45424	1899	933	1850	gi|292612128|ref|XP_002661310.1|	2078	1773	2078	dedicator of cytokinesis protein 7 [Danio rerio]	0	1574	3	0.147257	0.483412
95919	366	3	365	gi|410909365|ref|XP_003968161.1|	801	675	792	cadherin-7-like [Takifugu rubripes]	4.91288e-51	451	-2	0.147316	0.991803
100533	469	199	465	gi|125821174|ref|XP_001340954.1|	604	1	89	zinc-binding protein A33-like [Danio rerio]	6.0315e-42	386	1	0.147351	0.569296
64535	318	1	267	gi|125821174|ref|XP_001340954.1|	604	1	89	zinc-binding protein A33-like [Danio rerio]	2.07916e-42	384	-1	0.147351	0.839623
130537	294	2	226	gi|47085805|ref|NP_998241.1|	502	1	74	ribosomal protein S6 kinase beta-1 [Danio rerio] &gt;gi|28422368|gb|AAH46888.1| Ribosomal protein S6 kinase b, polypeptide 1 [Danio rerio] &gt;gi|182889572|gb|AAI65362.1| Rps6kb1 protein [Danio rerio]	2.9688e-36	337	-3	0.14741	0.765306
57930	516	3	515	gi|410898297|ref|XP_003962634.1|	1160	184	354	pleckstrin homology domain-containing family G member 3-like [Takifugu rubripes]	2.15624e-94	778	-2	0.147414	0.994186
103306	1069	14	241	gi|62632733|ref|NP_001015063.1|	563	481	563	sorting nexin 18b [Danio rerio] &gt;gi|37543120|gb|AAL82793.1| Snag1 [Danio rerio]	2.4434e-16	210	2	0.147425	0.213283
116772	513	124	513	gi|292629349|ref|XP_002667367.1|	841	718	841	SLIT and NTRK-like protein 5-like [Danio rerio]	7.25986e-59	515	-1	0.147444	0.760234
65597	368	1	366	gi|317419377|emb|CBN81414.1|	841	21	144	Band 3 anion exchange protein [Dicentrarchus labrax]	5.104e-54	474	-3	0.147444	0.994565
74414	608	3	332	gi|348526934|ref|XP_003450974.1|	746	22	131	inversin [Oreochromis niloticus]	1.13572e-52	472	-1	0.147453	0.542763
65208	829	3	824	gi|51468063|ref|NP_001003887.1|	1824	250	518	treslin [Danio rerio] &gt;gi|82085445|sp|Q6DRL4.1|TICRR_DANRE RecName: Full=Treslin; AltName: Full=TopBP1-interacting checkpoint and replication regulator; AltName: Full=TopBP1-interacting, replication-stimulating protein &gt;gi|49618957|gb|AAT68063.1| RIKEN cDNA 5730590G19-like [Danio rerio]	3.10113e-45	433	-3	0.147478	0.991556
2010	583	43	204	gi|5579033|emb|CAB51371.1|	339	172	221	transposase [Pleuronectes platessa]	6.81111e-13	114	1	0.147493	0.277873
5265	3448	2005	2337	gi|334338469|ref|XP_003341791.1|	739	613	721	coiled-coil domain-containing protein 37-like [Monodelphis domestica]	1.05781e-19	250	1	0.147497	0.0965777
30210	845	16	381	gi|410926473|ref|XP_003976703.1|	827	202	323	flap endonuclease GEN homolog 1-like [Takifugu rubripes]	4.47053e-45	426	1	0.147521	0.433136
110845	1035	66	254	gi|49227339|ref|NP_001001820.1|	427	365	427	zic family member 2b [Danio rerio] &gt;gi|32141420|gb|AAG35717.2|AF207751_1 zinc finger protein Zic2 [Danio rerio] &gt;gi|68534681|gb|AAH98556.1| Zic family member 2 (odd-paired homolog, Drosophila) b [Danio rerio] &gt;gi|213627585|gb|AAI71625.1| Zic family member 2 (odd-paired homolog, Drosophila) ...	1.12725e-07	141	3	0.147541	0.182609
86303	414	152	358	gi|432953631|ref|XP_004085421.1|	488	145	216	piggyBac transposable element-derived protein 3-like, partial [Oryzias latipes]	1.43451e-12	169	2	0.147541	0.5
105337	523	225	521	gi|348504504|ref|XP_003439801.1|	671	570	668	geranylgeranyl transferase type-2 subunit alpha-like [Oreochromis niloticus]	9.29437e-45	410	-3	0.147541	0.567878
74844	218	3	218	gi|432925918|ref|XP_004080778.1|	488	170	241	cytochrome P450 26A1-like [Oryzias latipes] &gt;gi|146160698|gb|ABQ08578.1| cytochrome P450 26A1 [Oryzias latipes]	6.59471e-41	367	-1	0.147541	0.990826
77553	219	1	219	gi|326678827|ref|XP_003201186.1|	454	40	106	rho GTPase-activating protein 19-like [Danio rerio]	9.1548e-26	257	-1	0.147577	1
86399	393	127	393	gi|125822232|ref|XP_686696.2|	603	303	391	similar to USP6 N-terminal like [Danio rerio]	7.27596e-33	318	-1	0.147595	0.679389
50102	620	190	576	gi|300218775|gb|ADJ80991.1|	874	425	553	CR1-3 [Lycodichthys dearborni]	1.94475e-65	473	-3	0.147597	0.624194
121331	408	2	187	gi|82592661|sp|Q804S2.2|BMP2_TETNG	420	359	420	Bone morphogenetic protein 2; Short=BMP-2; Flags: Precursor &gt;gi|47217268|emb|CAG01491.1| unnamed protein product [Tetraodon nigroviridis]	3.06529e-37	346	2	0.147619	0.455882
32548	908	100	750	gi|326665855|ref|XP_001344010.3|	1470	1254	1470	c-type mannose receptor 2-like [Danio rerio]	4.55631e-93	699	-3	0.147619	0.71696
161889	238	2	238	gi|327289922|ref|XP_003229673.1|	535	266	344	kinesin-like protein KIF1C-like, partial [Anolis carolinensis]	2.12255e-44	394	2	0.147664	0.995798
125705	258	87	257	gi|432868116|ref|XP_004071419.1|	386	318	374	zinc finger protein 629-like [Oryzias latipes]	6.09619e-20	216	-2	0.147668	0.662791
53505	899	532	855	gi|68363916|ref|XP_683181.1|	711	41	145	TBC1 domain family member 14 isoform 1 [Danio rerio]	1.05675e-18	227	1	0.147679	0.3604
86507	1446	193	1446	gi|410923861|ref|XP_003975400.1|	2903	1414	1842	piezo-type mechanosensitive ion channel component 2-like [Takifugu rubripes]	2.67321e-130	1094	-1	0.147778	0.86722
97290	462	1	369	gi|348515737|ref|XP_003445396.1|	812	12	131	BRCA1-associated RING domain protein 1-like [Oreochromis niloticus]	5.18891e-50	448	-1	0.147783	0.798701
64023	642	17	640	gi|326673725|ref|XP_002664477.2|	1407	65	272	SH3 domain and tetratricopeptide repeats-containing protein 2 [Danio rerio]	2.54217e-100	829	-3	0.147832	0.971963
91044	539	58	171	gi|326918504|ref|XP_003205528.1|	257	220	257	protein FAM190A-like, partial [Meleagris gallopavo]	2.36886e-15	188	-3	0.14786	0.211503
89298	219	43	219	gi|167963510|ref|NP_001108160.1|	399	341	399	thyrotropin-releasing hormone receptor 1 [Danio rerio]	1.52723e-17	198	-1	0.14787	0.808219
145521	557	6	557	gi|218563719|ref|NP_001116245.1|	1244	673	856	1-phosphatidylinositol-4,5-bisphosphate phosphodiesterase beta-3 [Danio rerio] &gt;gi|124110810|gb|ABM91767.1| phospholipase C beta 3 [Danio rerio]	2.47731e-109	888	-1	0.14791	0.991023
77725	323	46	270	gi|348518044|ref|XP_003446542.1|	507	3	77	major facilitator superfamily domain-containing protein 4-A-like [Oreochromis niloticus]	1.37502e-34	326	-3	0.147929	0.696594
87759	248	3	245	gi|148222880|ref|NP_001082824.1|	534	50	128	protein FAM83D [Danio rerio] &gt;gi|224492936|sp|A4QP72.1|FA83D_DANRE RecName: Full=Protein FAM83D &gt;gi|141796893|gb|AAI39680.1| Zgc:162965 protein [Danio rerio]	5.12983e-36	334	-1	0.14794	0.979839
136564	262	1	261	gi|326664654|ref|XP_003197859.1|	588	99	185	latrophilin-2-like, partial [Danio rerio]	9.6802e-48	420	-2	0.147959	0.996183
163741	298	1	297	gi|410915452|ref|XP_003971201.1|	669	464	562	zinc finger and BTB domain-containing protein 20-like [Takifugu rubripes]	1.15734e-66	558	-2	0.147982	0.996644
124393	347	3	347	gi|189522075|ref|XP_684508.3|	777	437	551	AMP deaminase 3-like [Danio rerio]	9.97389e-67	564	-1	0.148005	0.994236
48532	1666	48	278	gi|432855551|ref|XP_004068243.1|	520	388	464	UDP-N-acetylhexosamine pyrophosphorylase-like [Oryzias latipes]	3.09955e-34	354	3	0.148077	0.138655
22043	675	6	659	gi|348542330|ref|XP_003458638.1|	1438	653	865	leucine-rich repeat-containing protein 16A-like [Oreochromis niloticus]	1.35954e-97	811	-2	0.148122	0.968889
44078	901	5	88	gi|327269104|ref|XP_003219335.1|	189	161	188	vitelline membrane outer layer protein 1-like [Anolis carolinensis]	5.78523e-08	137	2	0.148148	0.0932297
7768	480	359	478	gi|257785222|gb|ACV66340.1|	270	62	101	angiopoietin-1 [Anguilla japonica]	2.20764e-12	165	-3	0.148148	0.25
47218	328	128	319	gi|432921136|ref|XP_004080043.1|	432	364	427	E3 ubiquitin-protein ligase TRIM39-like [Oryzias latipes]	3.37739e-21	229	-1	0.148148	0.585366
102246	590	127	588	gi|326678920|ref|XP_002666440.2|	972	829	972	FERM domain-containing protein 4B-like [Danio rerio]	1.99503e-38	371	-3	0.148148	0.783051
39531	935	50	934	gi|50838804|ref|NP_956772.2|	1998	1368	1663	HEAT repeat-containing protein 5A [Danio rerio] &gt;gi|82102515|sp|Q8JFV4.1|HTR5A_DANRE RecName: Full=HEAT repeat-containing protein 5A &gt;gi|22316109|emb|CAD32863.2| novel protein similar to human KIAA1316 protein and fly CG2747 protein [Danio rerio]	6.06681e-147	1189	-2	0.148148	0.946524
132489	537	1	516	gi|20384658|gb|AAK33008.1|	1161	684	855	kinesin-like protein Kif1b alpha [Danio rerio]	5.51162e-111	896	-1	0.148148	0.960894
152104	480	8	454	gi|113681579|ref|NP_001038614.1|	992	248	394	F-box only protein 18 [Danio rerio]	2.3133e-20	232	2	0.148185	0.93125
76041	932	176	655	gi|395530393|ref|XP_003767280.1|	884	728	858	transforming growth factor beta receptor type 3 [Sarcophilus harrisii]	4.45274e-14	191	-2	0.14819	0.515021
102245	405	2	370	gi|292621975|ref|XP_002664838.1|	884	400	530	protein PTHB1, partial [Danio rerio]	1.71018e-39	372	-3	0.14819	0.911111
44722	537	49	417	gi|326672214|ref|XP_693123.3|	830	587	709	bR serine/threonine-protein kinase 2-like [Danio rerio]	8.65198e-75	630	-1	0.148193	0.687151
68127	1765	60	1763	gi|326679902|ref|XP_002666774.2|	3832	3265	3832	dynein heavy chain 3, axonemal [Danio rerio]	0	2569	-3	0.148225	0.965439
137149	481	79	480	gi|47086545|ref|NP_997917.1|	904	771	904	glutamate receptor, ionotropic, AMPA 4b precursor [Danio rerio] &gt;gi|33327166|gb|AAQ08961.1| AMPA receptor subunit GluR4B [Danio rerio]	1.73377e-58	512	-2	0.14823	0.835759
120632	413	1	390	gi|82118692|sp|Q9PW88.1|GPC6A_CARAU	877	75	204	G-protein coupled receptor family C group 6 member A; AltName: Full=Odorant receptor 5.24; Flags: Precursor &gt;gi|5809686|gb|AAD46570.2| odorant receptor 5.24 [Carassius auratus]	6.44665e-51	454	-3	0.148233	0.94431
150000	302	1	300	gi|189537258|ref|XP_689354.3|	661	227	324	GTPase IMAP family member 8-like [Danio rerio]	1.43764e-20	227	-3	0.14826	0.993377
98159	405	5	403	gi|55925323|ref|NP_001007403.1|	897	105	237	transducin beta-like protein 3 [Danio rerio] &gt;gi|55250840|gb|AAH85436.1| Zgc:101778 [Danio rerio]	3.12193e-75	630	-3	0.148272	0.985185
67673	480	53	403	gi|117606206|ref|NP_001071071.1|	816	693	813	activating transcription factor 7-interacting protein 1 [Danio rerio] &gt;gi|116487551|gb|AAI25845.1| Activating transcription factor 7 interacting protein [Danio rerio] &gt;gi|182891468|gb|AAI64574.1| Atf7ip protein [Danio rerio]	1.30343e-69	591	-3	0.148284	0.73125
61054	725	3	725	gi|326669469|ref|XP_003199020.1|	1625	121	361	puratrophin-1 [Danio rerio]	1.38423e-73	640	-1	0.148308	0.997241
160379	280	2	280	gi|326669871|ref|XP_694303.4|	627	311	403	protein NLRC3 [Danio rerio]	6.81984e-37	343	2	0.148325	0.996429
57389	1665	829	1152	gi|432866611|ref|XP_004070889.1|	728	383	490	segment polarity protein dishevelled homolog DVL-1-like [Oryzias latipes]	3.08204e-58	543	-1	0.148352	0.194595
26906	826	662	823	gi|432915916|ref|XP_004079230.1|	364	232	285	signal-transducing adaptor protein 2-like [Oryzias latipes]	1.2391e-17	213	-1	0.148352	0.196126
55184	616	62	556	gi|46405831|gb|AAS93624.1|	1112	801	965	Pard3 150 kDa isoform [Danio rerio]	1.14683e-57	515	-1	0.148381	0.803571
81617	461	3	461	gi|432909612|ref|XP_004078206.1|	1031	380	532	ADAMTS-like protein 4-like [Oryzias latipes]	3.35919e-75	634	-1	0.1484	0.995662
61353	375	178	375	gi|50539834|ref|NP_001002383.1|	438	25	89	type I keratin E7 [Danio rerio] &gt;gi|49902693|gb|AAH75874.1| Zgc:92061 [Danio rerio]	4.88958e-25	257	1	0.148402	0.528
33584	1788	483	848	gi|255683535|ref|NP_001157501.1|	822	318	439	histone H2A deubiquitinase MYSM1 [Danio rerio] &gt;gi|229891201|sp|Q5RGA4.2|MYSM1_DANRE RecName: Full=Histone H2A deubiquitinase MYSM1; Short=2A-DUB; AltName: Full=Myb-like, SWIRM and MPN domain-containing protein 1	3.27161e-118	608	-2	0.148418	0.204698
106286	572	29	562	gi|432875294|ref|XP_004072770.1|	1226	818	999	RIMS-binding protein 2-like [Oryzias latipes]	7.27467e-49	449	-2	0.14845	0.933566
41836	340	3	218	gi|348517348|ref|XP_003446196.1|	485	1	72	cyclic AMP-responsive element-binding protein 3-like protein 3-like [Oreochromis niloticus]	6.44584e-15	185	-3	0.148454	0.635294
74206	320	1	318	gi|207667298|gb|ACI25106.1|	714	565	670	semaphorin 6db, partial [Danio rerio]	1.77311e-56	488	-3	0.148459	0.99375
131046	988	3	986	gi|348525294|ref|XP_003450157.1|	2209	1148	1475	protein sidekick-2-like [Oreochromis niloticus]	0	1545	-3	0.148483	0.995951
35290	681	2	679	gi|348545529|ref|XP_003460232.1|	1522	728	953	interferon-induced very large GTPase 1-like [Oreochromis niloticus]	2.79311e-85	724	2	0.148489	0.995595
76509	448	26	442	gi|326674860|ref|XP_001345829.4|	936	798	936	epithelial discoidin domain-containing receptor 1 [Danio rerio]	2.59347e-89	732	-1	0.148504	0.930804
85787	312	2	181	gi|225707642|gb|ACO09667.1|	404	1	60	KIAA0179 [Osmerus mordax]	1.50603e-21	229	-3	0.148515	0.576923
11509	1175	6	1034	gi|113676876|ref|NP_001038608.1|	2269	1153	1489	neuron navigator 3 [Danio rerio] &gt;gi|82079546|sp|Q5TZ18.1|NAV3_DANRE RecName: Full=Neuron navigator 3	1.24821e-144	1185	-1	0.148524	0.875745
117264	304	1	303	gi|220678706|emb|CAX12192.1|	680	60	160	novel protein similar to vertebrate actin binding LIM protein family, member 3 (ABLIM3, zgc:158673) [Danio rerio]	5.24977e-58	497	-2	0.148529	0.996711
114677	218	2	214	gi|348527336|ref|XP_003451175.1|	478	206	276	zinc finger protein RFP-like [Oreochromis niloticus]	2.97408e-16	190	2	0.148536	0.977064
70473	382	2	202	gi|134024922|gb|AAI34891.1|	451	1	67	Veph protein [Danio rerio]	3.73695e-36	339	-1	0.148559	0.526178
157883	507	3	224	gi|74136105|ref|NP_001027915.1|	498	425	498	terminal deoxynucleotidyl transferase [Takifugu rubripes] &gt;gi|38603668|dbj|BAD02935.1| terminal deoxynucleotidyl transferase [Takifugu rubripes]	2.57206e-34	331	3	0.148594	0.43787
61220	1392	676	1392	gi|28201964|ref|NP_778259.1|	1534	171	398	erythrocyte membrane protein band 4.1b (elliptocytosis 1, RH-linked) [Danio rerio] &gt;gi|22252698|gb|AAM94025.1| protein 4.1 [Danio rerio] &gt;gi|190339412|gb|AAI62616.1| Erythrocyte membrane protein band 4.1 (elliptocytosis 1, RH-linked) [Danio rerio]	6.16319e-66	605	-1	0.148631	0.515086
70428	356	2	355	gi|147906457|ref|NP_001082849.1|	787	468	584	glycerol-3-phosphate acyltransferase 2, mitochondrial [Danio rerio] &gt;gi|141795591|gb|AAI39594.1| Zgc:162485 protein [Danio rerio]	1.85289e-31	310	-2	0.148666	0.994382
49658	1533	4	570	gi|326676360|ref|XP_001922112.3|	1251	951	1136	NACHT, LRR and PYD domains-containing protein 12 [Danio rerio]	8.7866e-39	399	1	0.148681	0.369863
101474	501	1	501	gi|326679896|ref|XP_696060.5|	1123	457	623	solute carrier family 12 member 5 [Danio rerio]	8.28895e-113	906	-1	0.148709	1
94245	421	168	416	gi|305632795|ref|NP_001182202.1|	558	26	108	G6F-like-b protein precursor [Oncorhynchus mykiss] &gt;gi|303387027|gb|ADM15541.1| G6F-like-b protein [Oncorhynchus mykiss]	4.73326e-18	211	3	0.148746	0.591449
123445	360	2	358	gi|326673323|ref|XP_003199839.1|	800	47	165	protocadherin alpha-3-like [Danio rerio]	7.50509e-57	493	-3	0.14875	0.991667
1114	1233	238	1233	gi|326675708|ref|XP_001921905.3|	2494	36	406	stAR-related lipid transfer protein 9-like [Danio rerio]	6.93817e-168	1359	1	0.148757	0.807786
70335	536	367	534	gi|317419362|emb|CBN81399.1|	363	310	363	PR domain zinc finger protein 9 [Dicentrarchus labrax]	5.21166e-24	254	-3	0.14876	0.313433
82388	271	2	271	gi|363743683|ref|XP_418206.3|	605	370	459	tyrosine-protein kinase ZAP-70 [Gallus gallus]	2.86397e-49	432	-1	0.14876	0.99631
90246	320	43	318	gi|348513781|ref|XP_003444420.1|	625	362	454	zinc-binding protein A33-like [Oreochromis niloticus]	4.29298e-41	375	-3	0.1488	0.8625
11838	284	5	100	gi|348511245|ref|XP_003443155.1|	215	1	32	ER lumen protein retaining receptor 3-like [Oreochromis niloticus]	2.04368e-11	151	-2	0.148837	0.338028
70407	404	15	404	gi|348527602|ref|XP_003451308.1|	873	51	180	gamma-aminobutyric acid type B receptor subunit 1-like [Oreochromis niloticus]	1.72832e-84	694	-1	0.148912	0.965347
132846	203	14	202	gi|61403416|gb|AAH91894.1|	423	283	345	Rnf17 protein [Danio rerio]	6.5571e-26	257	2	0.148936	0.931034
85737	339	2	337	gi|301604163|ref|XP_002931710.1|	752	264	375	e3 ubiquitin-protein ligase RFWD3-like [Xenopus (Silurana) tropicalis]	1.91911e-55	482	-3	0.148936	0.99115
69162	995	18	995	gi|125818945|ref|XP_001337869.1|	2182	755	1079	separin [Danio rerio]	5.19248e-120	997	-1	0.148946	0.982915
114612	613	2	94	gi|350596450|ref|XP_003361204.2|	208	30	60	glutamate receptor 1-like isoform 2 [Sus scrofa]	2.80061e-11	157	2	0.149038	0.151713
28415	446	96	446	gi|82524316|ref|NP_001032312.1|	785	15	131	integrin beta 3a precursor [Danio rerio] &gt;gi|75490012|gb|ABA19219.1| integrin beta 3.2 [Danio rerio]	2.66507e-45	413	3	0.149045	0.786996
8097	1488	30	1487	gi|292618218|ref|XP_001921284.2|	3260	1196	1681	protocadherin-16 [Danio rerio]	0	2125	-2	0.14908	0.979839
90253	401	3	401	gi|37812242|gb|AAR04057.1|	892	744	876	sulfatase FP1b [Danio rerio]	1.26571e-80	668	-1	0.149103	0.995012
117751	327	1	327	gi|348527790|ref|XP_003451402.1|	731	121	229	procollagen galactosyltransferase 2-like [Oreochromis niloticus]	5.46266e-51	448	-1	0.149111	1
54079	277	175	276	gi|213513738|ref|NP_001135377.1|	228	155	188	ribulose-phosphate 3-epimerase [Salmo salar] &gt;gi|209738366|gb|ACI70052.1| Ribulose-phosphate 3-epimerase [Salmo salar] &gt;gi|223647070|gb|ACN10293.1| Ribulose-phosphate 3-epimerase [Salmo salar] &gt;gi|223672939|gb|ACN12651.1| Ribulose-phosphate 3-epimerase [Salmo salar]	1.01464e-12	160	1	0.149123	0.368231
22195	601	368	601	gi|432884818|ref|XP_004074602.1|	523	433	510	dolichol kinase-like [Oryzias latipes]	2.15946e-38	364	-1	0.14914	0.389351
148525	378	148	378	gi|59933250|ref|NP_001012371.1|	523	305	382	hypoxia-inducible factor 1, alpha subunit, like 2 [Danio rerio] &gt;gi|57164638|gb|AAW34262.1| hypoxia inducible factor alpha-like protein [Danio rerio]	1.16507e-20	229	-1	0.14914	0.611111
94331	242	12	242	gi|82658206|ref|NP_001032455.1|	523	408	485	coiled-coil domain-containing protein 111 homolog [Danio rerio] &gt;gi|123899050|sp|Q32PL8.1|CC111_DANRE RecName: Full=Coiled-coil domain-containing protein 111 homolog &gt;gi|79160145|gb|AAI08067.1| Zgc:123274 [Danio rerio]	1.25846e-26	266	-1	0.14914	0.954545
123474	294	110	292	gi|68397010|ref|XP_687561.1|	409	349	409	potassium channel subfamily K member 12-like [Danio rerio]	4.36846e-32	305	-3	0.149144	0.622449
114552	207	125	205	gi|148670252|gb|EDL02199.1|	181	115	141	mCG140485 [Mus musculus]	8.45195e-10	136	-3	0.149171	0.391304
53731	778	92	658	gi|34392563|dbj|BAC82611.1|	1267	1070	1258	pol-like protein [Danio rerio]	5.99457e-62	554	2	0.149171	0.728792
9742	399	3	305	gi|326668941|ref|XP_688146.5|	677	165	265	protein-glutamine gamma-glutamyltransferase 2-like [Danio rerio]	4.43747e-47	422	-2	0.149188	0.759398
22343	515	18	386	gi|410902887|ref|XP_003964925.1|	744	1	111	myosin light chain kinase, smooth muscle-like [Takifugu rubripes]	1.06916e-18	220	-1	0.149194	0.716505
104604	2140	1968	2138	gi|326673495|ref|XP_001920617.3|	382	133	189	protein FAM46C-like [Danio rerio]	3.16572e-26	293	-3	0.149215	0.0799065
106873	293	2	292	gi|348517632|ref|XP_003446337.1|	650	295	391	MAGUK p55 subfamily member 5-A-like [Oreochromis niloticus]	4.11991e-50	440	2	0.149231	0.993174
129711	369	19	369	gi|326673313|ref|XP_003199834.1|	784	321	437	protocadherin alpha-2-like [Danio rerio]	3.92041e-52	459	-1	0.149235	0.95122
66677	1085	510	1037	gi|432926612|ref|XP_004080914.1|	1253	1067	1253	melanoma receptor tyrosine-protein kinase-like [Oryzias latipes]	4.06647e-34	354	-1	0.149242	0.486636
30180	1027	5	841	gi|348536719|ref|XP_003455843.1|	1869	1	279	tuberin-like [Oreochromis niloticus]	4.2401e-171	1363	-1	0.149278	0.814995
143061	318	52	291	gi|348523219|ref|XP_003449121.1|	556	1	83	AT-rich interactive domain-containing protein 3A-like [Oreochromis niloticus]	1.1255e-11	160	1	0.149281	0.754717
103802	432	302	430	gi|345315876|ref|XP_001516822.2|	288	1	43	leucine-rich repeat-containing protein 34-like, partial [Ornithorhynchus anatinus]	6.46058e-15	182	-3	0.149306	0.298611
65101	719	1	717	gi|189536629|ref|XP_001923357.1|	1600	393	631	phosphatidylinositol 3,4,5-trisphosphate-dependent Rac exchanger 2 protein [Danio rerio]	1.01074e-158	1254	-3	0.149375	0.997218
61027	3387	2050	2481	gi|301617343|ref|XP_002938110.1|	964	638	781	RNA-directed DNA polymerase from mobile element jockey-like [Xenopus (Silurana) tropicalis]	7.32044e-78	320	1	0.149378	0.127547
49877	271	128	271	gi|326665558|ref|XP_001344821.3|	328	4	52	GTPase IMAP family member 7-like [Danio rerio]	1.29655e-08	134	2	0.14939	0.531365
119914	367	1	297	gi|190194351|ref|NP_001121727.1|	656	1	98	methylenetetrahydrofolate reductase [Danio rerio]	2.07149e-23	250	-2	0.14939	0.809264
20111	647	423	617	gi|156739279|ref|NP_001096587.1|	435	365	429	phosphatase 1A-like [Danio rerio] &gt;gi|156230288|gb|AAI51972.1| Zgc:171765 protein [Danio rerio]	3.81429e-17	208	-1	0.149425	0.301391
153820	228	111	227	gi|292611842|ref|XP_707731.3|	261	213	251	protein unc-119 homolog B isoform 2 [Danio rerio]	4.33242e-16	184	-2	0.149425	0.513158
46519	998	45	449	gi|432863525|ref|XP_004070110.1|	890	61	193	RNA-directed DNA polymerase from mobile element jockey-like [Oryzias latipes]	6.57567e-17	215	-1	0.149438	0.405812
126442	234	2	166	gi|126336926|ref|XP_001379957.1|	368	163	217	5-hydroxytryptamine receptor 1F-like [Monodelphis domestica]	4.92076e-19	208	-3	0.149457	0.705128
131167	338	3	335	gi|189520526|ref|XP_001338299.2|	736	497	606	plakophilin-1 [Danio rerio]	1.14753e-34	332	-1	0.149457	0.985207
12436	921	251	919	gi|326671055|ref|XP_003199351.1|	1492	1270	1492	integrin alpha-2-like [Danio rerio]	2.44387e-68	608	-3	0.149464	0.726384
165870	217	2	214	gi|348521190|ref|XP_003448109.1|	475	217	287	tyrosine 3-monooxygenase-like [Oreochromis niloticus]	3.3803e-36	333	-1	0.149474	0.981567
77543	483	2	475	gi|66392207|ref|NP_001018154.1|	1057	746	903	component of gems 4 [Danio rerio] &gt;gi|63101825|gb|AAH95194.1| Gem (nuclear organelle) associated protein 4 [Danio rerio] &gt;gi|182892012|gb|AAI65682.1| Gemin4 protein [Danio rerio]	3.23637e-73	621	-3	0.14948	0.981366
159702	277	2	277	gi|348519310|ref|XP_003447174.1|	689	375	477	poly [ADP-ribose] polymerase 12-like [Oreochromis niloticus]	2.99815e-26	268	2	0.149492	0.99639
140084	1997	1	222	gi|432859927|ref|XP_004069305.1|	495	272	345	NGFI-A-binding protein 2-like [Oryzias latipes]	5.44406e-37	378	1	0.149495	0.111167
50939	572	119	568	gi|326667910|ref|XP_697723.4|	963	804	947	WD repeat-containing protein 66 [Danio rerio]	3.41938e-46	428	-2	0.149533	0.786713
2246	345	47	343	gi|348529281|ref|XP_003452142.1|	662	115	213	centrosomal protein of 76 kDa-like [Oreochromis niloticus]	1.8329e-35	336	-3	0.149547	0.86087
77542	206	102	206	gi|326675805|ref|XP_003200438.1|	234	139	173	zinc finger protein 484-like [Danio rerio]	1.82436e-08	114	3	0.149573	0.509709
112758	2025	1450	2025	gi|363736799|ref|XP_003641758.1|	1357	678	880	zinc finger FYVE domain-containing protein 9 isoform 1 [Gallus gallus]	2.38727e-57	553	1	0.149595	0.284444
105865	1424	1	576	gi|363736799|ref|XP_003641758.1|	1357	678	880	zinc finger FYVE domain-containing protein 9 isoform 1 [Gallus gallus]	4.56319e-59	553	-3	0.149595	0.404494
99443	554	311	553	gi|213512100|ref|NP_001133412.1|	548	457	538	Cytosolic purine 5-nucleotidase [Salmo salar] &gt;gi|209153904|gb|ACI33184.1| Cytosolic purine 5-nucleotidase [Salmo salar]	8.25048e-24	257	-2	0.149635	0.438628
77012	331	3	314	gi|189529616|ref|XP_001921715.1|	695	499	602	protein kinase C alpha type-like [Danio rerio]	2.09883e-66	558	-3	0.14964	0.942598
120191	474	2	469	gi|283046722|ref|NP_001164307.1|	1009	735	885	zinc finger protein 574 [Danio rerio] &gt;gi|281429800|gb|ADA70039.1| rumba zinc finger protein [Danio rerio]	1.26447e-54	486	-3	0.149653	0.987342
108355	339	32	334	gi|73982499|ref|XP_852339.1|	735	562	671	protein FAM111B [Canis lupus familiaris]	8.62262e-10	147	2	0.14966	0.893805
11926	1965	727	1407	gi|326675755|ref|XP_002665285.2|	1196	1	179	tau-tubulin kinase 2-like [Danio rerio]	3.26741e-100	870	-1	0.149666	0.346565
119409	335	3	194	gi|116004511|ref|NP_001070614.1|	427	1	64	bone morphogenetic protein 7 [Danio rerio] &gt;gi|115313796|gb|AAI24216.1| Bone morphogenetic protein 7b [Danio rerio]	3.37182e-30	293	-1	0.149883	0.573134
32992	420	1	420	gi|326674408|ref|XP_001922286.3|	934	312	451	NACHT, LRR and PYD domains-containing protein 1 [Danio rerio]	2.6029e-55	487	1	0.149893	1
19637	581	90	563	gi|189529831|ref|XP_688979.3|	1174	329	504	DNA repair and recombination protein RAD54B [Danio rerio]	4.39989e-52	473	3	0.149915	0.815835
150395	369	95	367	gi|348540844|ref|XP_003457897.1|	607	411	501	zinc finger protein PLAGL2-like [Oreochromis niloticus]	4.86234e-35	333	2	0.149918	0.739837
65369	459	1	447	gi|148226599|ref|NP_001082846.1|	1007	46	196	axonemal dynein light chain domain-containing protein 1 [Danio rerio] &gt;gi|141796226|gb|AAI39552.1| Si:dkey-171o17.5 protein [Danio rerio]	4.14694e-56	496	-1	0.14995	0.973856
143750	457	2	457	gi|326671202|ref|XP_003199382.1|	1007	8	158	PERQ amino acid-rich with GYF domain-containing protein 1-like [Danio rerio]	1.20866e-51	464	-1	0.14995	0.997812
11826	421	73	252	gi|189537348|ref|XP_687336.3|	400	1	60	G/T mismatch-specific thymine DNA glycosylase-like [Danio rerio]	5.11198e-10	149	-2	0.15	0.427553
138494	206	99	206	gi|85720025|gb|ABC75581.1|	240	2	37	guanine nucleotide binding protein beta 2 [Ictalurus punctatus]	2.87998e-11	148	3	0.15	0.524272
73988	225	1	144	gi|154757503|gb|AAI51696.1|	320	63	110	RPLP0 protein [Bos taurus]	1.14449e-33	255	-1	0.15	0.64
138654	233	6	230	gi|208019277|emb|CAQ14318.1|	500	237	311	finTRIM family protein [Danio rerio]	8.04013e-18	202	3	0.15	0.965665
111966	1199	56	454	gi|348528065|ref|XP_003451539.1|	933	794	933	potassium/sodium hyperpolarization-activated cyclic nucleotide-gated channel 1 [Oreochromis niloticus]	1.44268e-44	434	2	0.150054	0.332777
73801	625	185	583	gi|348528065|ref|XP_003451539.1|	933	794	933	potassium/sodium hyperpolarization-activated cyclic nucleotide-gated channel 1 [Oreochromis niloticus]	6.72317e-47	434	-1	0.150054	0.6384
68439	662	3	662	gi|190337974|gb|AAI62451.1|	1466	917	1136	Crumbs homolog 2 [Danio rerio]	2.28885e-94	788	-1	0.150068	0.996979
103410	299	16	297	gi|190339270|gb|AAI62507.1|	633	454	548	Protein phosphatase 1E (PP2C domain containing) [Danio rerio]	3.24792e-36	339	-3	0.150079	0.943144
72087	609	59	592	gi|190337148|gb|AAI63642.1|	1186	236	413	Potassium voltage-gated channel, subfamily H (eag-related), member 2 [Danio rerio]	4.43472e-101	830	-3	0.150084	0.876847
63418	673	166	672	gi|189530829|ref|XP_689774.3|	1119	345	512	PDZ domain-containing protein 8-like [Danio rerio]	8.77229e-83	699	-2	0.150134	0.753343
113123	209	50	208	gi|25573076|gb|AAN75115.1|AF504021_1	353	14	66	MHC class I [Salmo salar]	6.303e-26	256	2	0.150142	0.760766
148023	321	3	320	gi|71679838|gb|AAI00037.1|	706	226	331	G2e3 protein [Danio rerio]	3.18877e-35	335	-2	0.150142	0.990654
23925	866	1	864	gi|326670278|ref|XP_001333514.4|	2051	1135	1442	voltage-dependent L-type calcium channel subunit alpha-1F-like [Danio rerio]	1.21736e-172	1373	1	0.150171	0.997691
83230	1019	339	836	gi|32479133|gb|AAN12398.1|	1112	727	893	polyprotein [Tetraodon nigroviridis]	8.49301e-52	271	3	0.15018	0.488714
36392	975	260	757	gi|32479133|gb|AAN12398.1|	1112	727	893	polyprotein [Tetraodon nigroviridis]	4.54046e-49	269	-3	0.15018	0.510769
112570	277	1	219	gi|4096768|gb|AAD09444.1|	486	414	486	neurotrophin receptor B xTrkB-beta, partial [Xenopus laevis]	2.78049e-46	407	1	0.150206	0.790614
31945	774	519	728	gi|189533988|ref|XP_700338.3|	466	7	76	5-hydroxytryptamine receptor 3A-like [Danio rerio]	4.79256e-35	344	3	0.150215	0.271318
91339	800	476	787	gi|189537530|ref|XP_686962.3|	699	69	173	transmembrane protein 168-like [Danio rerio]	4.95066e-43	265	2	0.150215	0.39
54911	575	38	352	gi|348531915|ref|XP_003453453.1|	699	533	637	twinkle protein, mitochondrial-like [Oreochromis niloticus]	3.88325e-56	495	2	0.150215	0.547826
121696	544	264	542	gi|50540510|ref|NP_001002720.1|	619	527	619	lamin-B receptor [Danio rerio] &gt;gi|49904114|gb|AAH75756.1| Lamin B receptor [Danio rerio]	4.03227e-39	369	-3	0.150242	0.512868
50910	330	1	87	gi|348541335|ref|XP_003458142.1|	193	2	30	gem-associated protein 8-like [Oreochromis niloticus]	2.57749e-08	129	-1	0.150259	0.263636
35261	717	1	639	gi|326671735|ref|XP_003199513.1|	1331	1	200	bile salt export pump isoform 2 [Danio rerio]	7.00885e-100	829	-1	0.150263	0.891213
36542	473	182	433	gi|410895323|ref|XP_003961149.1|	559	474	557	otopetrin-3-like [Takifugu rubripes]	2.27059e-32	316	-2	0.150268	0.53277
4371	1521	89	526	gi|51871616|ref|NP_001004113.1|	885	739	871	cytosolic carboxypeptidase-like protein 5 [Danio rerio] &gt;gi|82181672|sp|Q68EI3.1|CBPC5_DANRE RecName: Full=Cytosolic carboxypeptidase-like protein 5; AltName: Full=ATP/GTP-binding protein-like 5 &gt;gi|51327323|gb|AAH80248.1| ATP/GTP binding protein-like 5 [Danio rerio]	9.79733e-13	187	2	0.150282	0.287968
32120	738	293	730	gi|51871616|ref|NP_001004113.1|	885	739	871	cytosolic carboxypeptidase-like protein 5 [Danio rerio] &gt;gi|82181672|sp|Q68EI3.1|CBPC5_DANRE RecName: Full=Cytosolic carboxypeptidase-like protein 5; AltName: Full=ATP/GTP-binding protein-like 5 &gt;gi|51327323|gb|AAH80248.1| ATP/GTP binding protein-like 5 [Danio rerio]	7.23395e-14	187	-3	0.150282	0.593496
166437	430	2	430	gi|347311311|gb|AEO79846.1|	958	810	953	ADAMTS15 [Danio rerio]	2.08405e-64	553	-1	0.150313	0.997674
3688	883	2	388	gi|34330158|ref|NP_899181.1|	858	730	858	piwi-like protein 1 [Danio rerio] &gt;gi|46577084|sp|Q8UVX0.1|PIWI_DANRE RecName: Full=Piwi-like protein 1 &gt;gi|18033487|gb|AAL57170.1|AF336369_1 piwi protein [Danio rerio]	2.88591e-74	640	2	0.15035	0.438279
15283	577	86	577	gi|326467047|gb|ADZ75460.1|	1084	726	888	leptin receptor long isoform [Carassius carassius]	1.27846e-63	556	-1	0.150369	0.852686
15966	922	44	874	gi|348519829|ref|XP_003447432.1|	1842	1	277	E3 ubiquitin-protein ligase UBR3-like [Oreochromis niloticus]	5.68409e-171	1357	-1	0.15038	0.901302
56782	326	1	324	gi|46309503|ref|NP_996951.1|	718	38	145	peroxisomal bifunctional enzyme [Danio rerio] &gt;gi|82185947|sp|Q6NYL3.1|ECHP_DANRE RecName: Full=Peroxisomal bifunctional enzyme; Short=PBE; Short=PBFE; Includes: RecName: Full=Enoyl-CoA hydratase/3,2-trans-enoyl-CoA isomerase; Includes: RecName: Full=3-hydroxyacyl-CoA dehydrogenase &gt;gi|4254296...	4.9208e-43	391	-3	0.150418	0.993865
94061	489	120	320	gi|410915902|ref|XP_003971426.1|	472	311	381	thrombomodulin-like [Takifugu rubripes]	4.11137e-11	141	3	0.150424	0.411043
163314	278	131	277	gi|125806915|ref|XP_001338632.1|	339	289	339	e3 ubiquitin-protein ligase MARCH11 [Danio rerio]	1.94291e-08	133	-2	0.150442	0.528777
121607	444	208	444	gi|125844090|ref|XP_696993.2|	525	447	525	neuronal acetylcholine receptor subunit beta-4-like [Danio rerio]	9.38877e-34	325	-1	0.150476	0.533784
10211	770	28	303	gi|292618907|ref|XP_699303.2|	598	24	113	excitatory amino acid transporter 5 [Danio rerio]	4.09272e-19	228	-3	0.150502	0.358442
54694	731	251	727	gi|345500364|dbj|BAK74831.1|	1043	1	157	Na-K-Cl cotransporter [Paralichthys olivaceus]	2.78035e-74	638	2	0.150527	0.652531
145804	294	20	271	gi|117606125|ref|NP_001071026.1|	558	1	84	neuralized-like protein 1A [Danio rerio] &gt;gi|116487874|gb|AAI25927.1| Si:dkey-82d4.1 [Danio rerio]	1.48203e-44	398	-3	0.150538	0.857143
114105	449	3	281	gi|348543965|ref|XP_003459452.1|	631	509	603	sterile alpha motif domain-containing protein 9-like [Oreochromis niloticus]	1.714e-10	155	3	0.150555	0.621381
23961	1169	2	271	gi|292610175|ref|XP_001919767.2|	591	298	386	B-cell receptor CD22-like [Danio rerio]	7.37728e-23	263	2	0.150592	0.230967
69993	459	1	459	gi|326672405|ref|XP_694616.4|	996	476	625	multimerin-2 [Danio rerio]	7.01864e-33	326	-1	0.150602	1
57267	4468	1	198	gi|125849603|ref|XP_696736.2|	438	314	379	keratin, type II cytoskeletal 8 [Danio rerio]	9.41862e-41	303	-2	0.150685	0.0443151
94976	456	3	365	gi|326665250|ref|XP_694950.3|	783	1	118	protein-glutamine gamma-glutamyltransferase K isoform 2 [Danio rerio]	3.28987e-13	177	-2	0.150702	0.796053
24829	444	144	443	gi|169261973|gb|ACA52542.1|	982	69	216	soluble adenylyl cyclase [Squalus acanthias]	8.28122e-36	310	3	0.150713	0.675676
155462	228	6	227	gi|348519353|ref|XP_003447195.1|	491	392	465	coiled-coil domain-containing protein 77-like [Oreochromis niloticus]	6.40343e-35	324	-2	0.150713	0.973684
61951	504	3	503	gi|326671839|ref|XP_001922323.3|	1121	859	1027	IQ motif and SEC7 domain-containing protein 1-like [Danio rerio]	1.69959e-85	712	-2	0.150758	0.994048
9382	416	264	413	gi|292609460|ref|XP_001919766.2|	325	277	325	partner and localizer of BRCA2 [Danio rerio]	9.08675e-08	131	-1	0.150769	0.360577
60380	2629	175	642	gi|292610296|ref|XP_002660689.1|	1028	869	1023	NACHT, LRR and PYD domains-containing protein 3 [Danio rerio]	1.85141e-30	247	1	0.150778	0.178014
119590	547	1	492	gi|84617867|emb|CAI91299.1|	1134	19	189	intermediate form of collagen XVIII alpha 1 chain [Danio rerio]	2.75623e-64	561	-2	0.150794	0.899452
84544	492	230	487	gi|348505647|ref|XP_003440372.1|	570	1	86	lactase-like protein-like [Oreochromis niloticus]	3.30421e-42	389	2	0.150877	0.52439
14452	563	47	562	gi|326680335|ref|XP_002666924.2|	1140	878	1049	calcium-dependent secretion activator 2 [Danio rerio]	5.98672e-106	861	-2	0.150877	0.916519
5994	284	12	284	gi|146289937|gb|ABQ18313.1|	603	497	587	ecotropic viral integration site 1 [Danio rerio]	9.45592e-53	457	-1	0.150912	0.961268
47461	1057	170	466	gi|94470481|gb|ABF20551.1|	656	116	214	transposase [Xenopus (Silurana) tropicalis]	1.08462e-29	207	2	0.150915	0.280984
32835	581	27	194	gi|292624041|ref|XP_002665508.1|	371	315	370	wu:fb37g07 [Danio rerio]	2.11005e-22	243	3	0.150943	0.289157
133541	812	424	810	gi|317418958|emb|CBN80996.1|	901	5	140	Metabotropic glutamate receptor 8 [Dicentrarchus labrax]	3.56464e-66	580	1	0.150943	0.476601
2585	319	5	319	gi|192455706|ref|NP_001122166.1|	636	374	469	leucine-rich repeat, immunoglobulin-like domain and transmembrane domain-containing protein 3 precursor [Danio rerio] &gt;gi|190339025|gb|AAI63761.1| Zgc:195063 [Danio rerio]	2.26388e-19	218	2	0.150943	0.987461
81094	352	2	352	gi|239985641|ref|NP_001121818.1|	775	66	182	semaphorin-3B precursor [Danio rerio]	3.26404e-74	617	-1	0.150968	0.997159
3748	255	23	253	gi|68404160|ref|XP_696682.1|	510	44	120	ankyrin repeat domain-containing protein 33B [Danio rerio]	6.09006e-07	122	2	0.15098	0.905882
128743	263	2	184	gi|326664751|ref|XP_698473.4|	404	37	97	neuromedin-U receptor 2-like [Danio rerio]	1.69534e-23	241	2	0.15099	0.695817
109844	571	3	569	gi|326670457|ref|XP_001920287.3|	1298	11	206	myosin-IIIb [Danio rerio]	1.92769e-111	905	3	0.151002	0.992995
29025	515	16	444	gi|41350639|gb|AAS00540.1|	947	1	143	aryl hydrocarbon receptor 1 beta, partial [Salmo salar]	3.48968e-72	613	1	0.151003	0.83301
35609	714	361	714	gi|326666228|ref|XP_003198222.1|	788	670	788	EGF-like module-containing mucin-like hormone receptor-like 1-like [Danio rerio]	1.81201e-44	417	-1	0.151015	0.495798
39381	677	567	677	gi|57770394|ref|NP_001009888.1|	245	1	37	transcription factor Sox-21-B [Danio rerio] &gt;gi|82203135|sp|Q6RVD7.1|SX21B_DANRE RecName: Full=Transcription factor Sox-21-B; AltName: Full=SRY-box containing gene 21b &gt;gi|44829157|gb|AAS47833.1| Sox21b [Danio rerio] &gt;gi|63101902|gb|AAH95366.1| SRY-box containing gene 21 b [Danio rerio]	4.1099e-16	196	3	0.15102	0.163959
153134	397	2	397	gi|300218775|gb|ADJ80991.1|	874	419	550	CR1-3 [Lycodichthys dearborni]	6.8877e-54	475	2	0.15103	0.997481
125762	292	17	292	gi|432882427|ref|XP_004074025.1|	609	82	173	gamma-aminobutyric acid type B receptor subunit 2-like [Oryzias latipes]	2.54799e-58	497	-1	0.151067	0.945205
13834	673	483	671	gi|292610646|ref|XP_002660843.1|	417	355	417	vasoactive intestinal polypeptide receptor [Danio rerio]	4.96711e-26	273	-3	0.151079	0.280832
71471	253	24	149	gi|449270970|gb|EMC81607.1|	278	26	67	Serine/threonine-protein kinase ULK4, partial [Columba livia]	8.35964e-13	162	-3	0.151079	0.498024
161283	254	1	252	gi|188536030|ref|NP_001120951.1|	556	125	208	bloodthirsty-related gene family, member 6 [Danio rerio] &gt;gi|171846471|gb|AAI61622.1| Zgc:172052 protein [Danio rerio]	1.92863e-40	366	1	0.151079	0.992126
34463	1248	215	625	gi|348531313|ref|XP_003453154.1|	847	200	327	ATP-dependent RNA helicase DDX24 [Oreochromis niloticus]	8.24776e-43	421	-3	0.151122	0.329327
74668	317	9	317	gi|326678575|ref|XP_003201102.1|	655	548	646	probable phospholipid-transporting ATPase IC [Danio rerio]	1.51714e-24	256	-1	0.151145	0.974763
97916	432	18	431	gi|165993267|emb|CAP71945.1|	913	274	411	pdgfra [Danio rerio]	3.13797e-42	393	-2	0.15115	0.958333
50089	214	3	212	gi|194594602|gb|ACF77004.1|	463	248	317	C-lectin-A [Dicentrarchus labrax]	9.98792e-13	164	3	0.151188	0.981308
77866	906	561	905	gi|326681043|ref|XP_003201699.1|	754	577	690	NACHT, LRR and PYD domains-containing protein 12-like [Danio rerio]	5.40694e-36	360	-2	0.151194	0.380795
118995	329	10	327	gi|390538408|gb|AFM09716.1|	701	343	448	IRAK-1 [Ctenopharyngodon idella]	9.67644e-42	381	-3	0.151213	0.966565
7673	893	1	786	gi|306486875|gb|ADM93270.1|	1640	1392	1639	pregnancy-associated plasma protein A [Salvelinus alpinus]	2.65918e-129	1054	1	0.15122	0.880179
37515	1041	2	736	gi|431608|gb|AAB05029.1|	1620	981	1225	complement component C3, partial [Oncorhynchus mykiss]	1.98727e-92	791	2	0.151235	0.706052
82847	1312	6	1088	gi|326666131|ref|XP_003198197.1|	2380	58	417	voltage-dependent T-type calcium channel subunit alpha-1H-like [Danio rerio]	0	1467	-3	0.151261	0.825457
96276	1280	57	1274	gi|348508280|ref|XP_003441682.1|	2697	2290	2697	leucine-rich repeat and WD repeat-containing protein KIAA1239-like [Oreochromis niloticus]	5.1479e-158	1292	-1	0.151279	0.951562
126150	1069	1	1068	gi|348504986|ref|XP_003440042.1|	2386	1377	1737	voltage-dependent R-type calcium channel subunit alpha-1E [Oreochromis niloticus]	0	1552	-2	0.151299	0.999065
145248	278	1	276	gi|283139365|gb|ADB12654.1|	608	238	329	neuroligin 1 [Tetraodon nigroviridis]	1.14173e-58	499	-3	0.151316	0.992806
70019	867	3	866	gi|348503142|ref|XP_003439125.1|	1903	334	621	plexin-A2-like [Oreochromis niloticus]	6.55948e-169	1342	-2	0.15134	0.99654
67044	836	63	350	gi|326679191|ref|XP_002666538.2|	634	539	634	la-related protein 4, partial [Danio rerio]	4.32545e-37	363	-1	0.15142	0.344498
62538	689	356	688	gi|125834099|ref|XP_699952.2|	733	623	733	ribosomal protein S6 kinase alpha-2-like [Danio rerio]	7.90361e-64	555	-2	0.151432	0.483309
116454	220	17	220	gi|292620174|ref|XP_690007.3|	449	8	75	tripartite motif-containing protein 35 [Danio rerio]	1.15279e-31	300	2	0.151448	0.927273
72658	612	43	597	gi|326674455|ref|XP_002664765.2|	1195	1008	1188	metabotropic glutamate receptor 5-like [Danio rerio]	1.7918e-33	336	-1	0.151464	0.906863
19226	769	265	429	gi|125825369|ref|XP_001343514.1|	363	309	363	probable G-protein coupled receptor 1-like [Danio rerio]	5.65027e-07	132	1	0.151515	0.214564
6672	533	3	533	gi|326671057|ref|XP_003199352.1|	1181	354	532	integrin alpha-2-like [Danio rerio]	8.30748e-89	738	-1	0.151566	0.996248
146262	576	116	565	gi|326667425|ref|XP_003198594.1|	1049	708	866	RNA-directed DNA polymerase from mobile element jockey-like [Danio rerio]	2.2919e-12	173	-3	0.151573	0.78125
103574	614	397	612	gi|52218970|ref|NP_001004558.1|	475	404	475	eyes absent homolog 2 [Danio rerio] &gt;gi|51859085|gb|AAH81636.1| Zgc:92279 [Danio rerio]	4.39422e-41	383	-3	0.151579	0.351792
165741	268	32	268	gi|68448521|ref|NP_001020359.1|	521	419	497	intestinal-type alkaline phosphatase precursor [Danio rerio] &gt;gi|67678158|gb|AAH96806.1| Zgc:110409 [Danio rerio] &gt;gi|182891306|gb|AAI64268.1| Zgc:110409 protein [Danio rerio] &gt;gi|408905265|gb|AFU97157.1| intestinal alkaline phosphatase 2 [Danio rerio]	2.00288e-40	366	-1	0.151631	0.884328
56548	242	1	237	gi|348533406|ref|XP_003454196.1|	521	308	386	V-set and immunoglobulin domain-containing protein 10-like [Oreochromis niloticus]	5.43308e-29	283	-3	0.151631	0.979339
44179	462	1	462	gi|440895050|gb|ELR47340.1|	1055	464	623	NACHT, LRR and PYD domains-containing protein 12 [Bos grunniens mutus]	1.40461e-20	234	1	0.151659	1
95876	522	1	288	gi|348519028|ref|XP_003447033.1|	600	507	597	sodium- and chloride-dependent GABA transporter 2-like [Oreochromis niloticus]	3.40798e-22	245	1	0.151667	0.551724
27630	347	1	345	gi|125814147|ref|XP_687028.2|	778	61	178	zinc finger protein 184 [Danio rerio]	3.18282e-32	315	-3	0.151671	0.994236
91224	238	20	238	gi|348543850|ref|XP_003459395.1|	613	184	276	beta-1,4-mannosyl-glycoprotein 4-beta-N-acetylglucosaminyltransferase-like [Oreochromis niloticus]	2.02915e-07	126	2	0.151713	0.920168
122887	241	3	239	gi|326676558|ref|XP_003200609.1|	547	331	413	e3 ubiquitin-protein ligase TRIM41 [Danio rerio]	5.66592e-21	226	3	0.151737	0.983402
122172	746	2	721	gi|326675676|ref|XP_003200406.1|	1489	67	292	RNA polymerase II-associated protein 1 [Danio rerio]	5.16921e-84	717	-2	0.15178	0.965147
74474	395	140	394	gi|41056249|ref|NP_956415.1|	560	372	456	transcription elongation factor B (SIII), polypeptide 3 [Danio rerio] &gt;gi|30185663|gb|AAH51625.1| Transcription elongation factor B (SIII), polypeptide 3 [Danio rerio]	1.04946e-11	163	-2	0.151786	0.64557
123919	392	11	391	gi|194579015|ref|NP_001124124.1|	751	435	548	SKI family transcriptional corepressor 1a [Danio rerio] &gt;gi|190337287|gb|AAI63259.1| Zgc:194563 [Danio rerio]	2.75398e-32	317	-2	0.151798	0.971939
116460	277	85	273	gi|22265716|emb|CAD12383.1|	415	253	315	MHC class I antigen [Labeobarbus intermedius]	5.80014e-22	232	-2	0.151807	0.68231
29885	1008	263	442	gi|292617251|ref|XP_693164.3|	395	214	273	centrosomal protein of 78 kDa [Danio rerio]	3.21378e-24	266	-3	0.151899	0.178571
55482	811	3	326	gi|317420006|emb|CBN82042.1|	711	179	286	Nucleolar MIF4G domain-containing protein 1 [Dicentrarchus labrax]	9.1521e-51	465	-3	0.151899	0.399507
89344	320	143	286	gi|307931002|dbj|BAJ21363.1|	316	199	246	myosin heavy chain [Takifugu rubripes]	1.32846e-13	171	-2	0.151899	0.45
132622	533	97	531	gi|348513579|ref|XP_003444319.1|	954	1	145	espin-like protein [Oreochromis niloticus]	1.83658e-52	472	1	0.151992	0.816135
12807	609	3	608	gi|189520374|ref|XP_001921292.1|	1329	460	661	macrophage-stimulating protein receptor-like [Danio rerio]	1.08976e-80	685	-2	0.151994	0.995074
123276	278	3	137	gi|149642206|ref|XP_001509400.1|	296	252	296	zinc finger protein SNAI3-like [Ornithorhynchus anatinus]	2.32996e-20	217	3	0.152027	0.485612
17230	312	1	312	gi|326670679|ref|XP_001923413.2|	684	406	509	si:rp71-68n21.9 [Danio rerio]	3.85337e-64	541	-1	0.152047	1
84843	225	44	217	gi|213513950|ref|NP_001134045.1|	388	144	202	52 kDa Ro protein [Salmo salar] &gt;gi|209730276|gb|ACI66007.1| 52 kDa Ro protein [Salmo salar]	8.77903e-07	119	-3	0.152062	0.773333
124688	738	364	738	gi|95132397|gb|AAI16583.1|	822	688	812	Zgc:136545 [Danio rerio]	3.22977e-66	577	-1	0.152068	0.50813
95729	320	3	320	gi|218505672|ref|NP_001091726.2|	697	520	625	solute carrier family 9 (sodium/hydrogen exchanger), member 6a precursor [Danio rerio]	9.64439e-55	475	-1	0.15208	0.99375
97215	631	2	481	gi|125839437|ref|XP_689244.2|	1052	1	160	serine/threonine-protein phosphatase 6 regulatory ankyrin repeat subunit A [Danio rerio]	7.67274e-102	832	-1	0.152091	0.760697
79967	553	42	551	gi|56090164|ref|NP_998471.1|	1098	324	490	phosphatidylinositol-4,5-bisphosphate 3-kinase catalytic subunit gamma isoform [Danio rerio] &gt;gi|46362436|gb|AAH68983.1| Zgc:77033 [Danio rerio] &gt;gi|68084915|gb|AAH57425.2| Zgc:77033 [Danio rerio]	9.82241e-95	780	-3	0.152095	0.922242
96230	666	177	665	gi|125843396|ref|XP_683380.2|	1065	469	630	transmembrane and coiled-coil domain-containing protein 7 [Danio rerio]	5.79795e-72	550	-2	0.152113	0.734234
54522	391	205	387	gi|213513948|ref|NP_001134019.1|	401	293	353	N-glycosylase/DNA lyase [Salmo salar] &gt;gi|209156182|gb|ACI34323.1| N-glycosylase/DNA lyase [Salmo salar]	1.60554e-33	319	-2	0.15212	0.468031
78665	642	442	642	gi|348535381|ref|XP_003455179.1|	447	374	441	proteinase-activated receptor 3-like [Oreochromis niloticus]	1.66997e-14	188	-1	0.152125	0.313084
32179	908	6	860	gi|47086099|ref|NP_998431.1|	1860	1	283	probable helicase with zinc finger domain [Danio rerio] &gt;gi|82185991|sp|Q6NYU2.1|HELZ_DANRE RecName: Full=Probable helicase with zinc finger domain &gt;gi|42542947|gb|AAH66461.1| Zgc:77407 [Danio rerio]	3.06101e-139	1130	-1	0.152151	0.94163
20895	1001	1	603	gi|100818644|ref|NP_001035777.1|	1242	1054	1242	nephrin precursor [Danio rerio] &gt;gi|93141190|gb|ABF00101.1| nephrin [Danio rerio]	4.19317e-15	201	1	0.152174	0.602398
114459	218	3	218	gi|256016431|emb|CAP08965.1|	473	141	212	fish virus induced TRIM protein [Oncorhynchus mykiss]	4.4393e-30	288	3	0.15222	0.990826
30759	627	202	333	gi|318101981|ref|NP_001187390.1|	289	246	289	thioredoxin-like protein 1 [Ictalurus punctatus] &gt;gi|308322889|gb|ADO28582.1| thioredoxin-like protein 1 [Ictalurus punctatus]	6.42322e-21	232	1	0.152249	0.210526
41583	350	261	350	gi|345329421|ref|XP_001513522.2|	197	43	72	EF-hand calcium-binding domain-containing protein 2-like [Ornithorhynchus anatinus]	1.08973e-07	125	3	0.152284	0.257143
76714	492	3	272	gi|50345044|ref|NP_001002192.1|	591	485	574	cytidine monophosphate-N-acetylneuraminic acid hydroxylase [Danio rerio] &gt;gi|67462220|sp|Q6GML1.1|CMAH_DANRE RecName: Full=Cytidine monophosphate-N-acetylneuraminic acid hydroxylase; Short=CMP-N-acetylneuraminic acid hydroxylase; AltName: Full=CMP-N-acetylneuraminate monooxygenase; AltName: Full=...	7.66533e-46	416	3	0.152284	0.54878
22196	1571	2	160	gi|260182167|gb|ACX35596.1|	348	274	326	MHC class I antigen [Salmo salar]	1.13023e-08	151	2	0.152299	0.101209
153389	469	3	458	gi|326678934|ref|XP_002665359.2|	998	123	274	fibronectin type III domain-containing protein 7-like [Danio rerio]	7.49749e-54	480	3	0.152305	0.972281
74291	532	34	531	gi|348510040|ref|XP_003442554.1|	1142	437	610	ras-associating and dilute domain-containing protein [Oreochromis niloticus]	2.9772e-24	264	1	0.152364	0.93609
97700	476	12	476	gi|326675934|ref|XP_002667793.2|	1017	353	507	NAD(P) transhydrogenase, mitochondrial-like [Danio rerio]	7.61308e-77	647	-1	0.152409	0.976891
160547	370	2	370	gi|326673335|ref|XP_003199845.1|	807	54	176	protocadherin-10-like [Danio rerio]	1.99869e-66	563	-1	0.152416	0.997297
65047	482	9	209	gi|113680231|ref|NP_001038692.1|	446	1	68	iroquois-class homeodomain protein IRX-5 [Danio rerio] &gt;gi|94732882|emb|CAK05487.1| iroquois homeobox protein 5 [Danio rerio]	1.82396e-27	279	-1	0.152466	0.417012
83441	233	1	231	gi|426230767|ref|XP_004009430.1|	505	146	222	solute carrier family 22 member 5 [Ovis aries]	1.26054e-24	251	-3	0.152475	0.991416
135429	320	82	318	gi|95147327|ref|NP_001035727.1|	518	349	427	Fanconi anemia, complementation group C [Danio rerio] &gt;gi|63409560|gb|AAY40841.1| Fanconi anemia C [Danio rerio]	4.58925e-24	251	-3	0.15251	0.740625
3202	239	2	238	gi|125841790|ref|XP_693895.2|	518	417	495	carbohydrate sulfotransferase 15-like [Danio rerio]	6.46232e-35	325	-2	0.15251	0.991632
115052	549	14	547	gi|449476106|ref|XP_002190795.2|	1167	416	593	caspase recruitment domain-containing protein 11 [Taeniopygia guttata]	9.65964e-32	321	-3	0.152528	0.972678
68535	927	765	926	gi|432890058|ref|XP_004075406.1|	354	256	309	P2Y purinoceptor 1-like [Oryzias latipes]	3.47878e-41	285	-2	0.152542	0.174757
64180	2915	942	2309	gi|189515794|ref|XP_697956.3|	3094	1819	2290	chromodomain-helicase-DNA-binding protein 7 [Danio rerio]	0	1586	-1	0.152553	0.469297
103768	442	66	440	gi|224070573|ref|XP_002192839.1|	839	627	754	putative RNA exonuclease NEF-sp-like [Taeniopygia guttata]	1.73578e-09	147	-3	0.152563	0.848416
117761	312	11	310	gi|410906855|ref|XP_003966907.1|	701	373	479	5-hydroxytryptamine receptor 2C-like [Takifugu rubripes]	1.22892e-39	366	-3	0.152639	0.961538
48748	3853	2224	2370	gi|213511098|ref|NP_001133436.1|	321	273	321	low density lipoprotein receptor adapter protein 1-B [Salmo salar] &gt;gi|209153994|gb|ACI33229.1| Low density lipoprotein receptor adapter protein 1-B [Salmo salar]	1.52403e-15	209	1	0.152648	0.0381521
101499	263	125	262	gi|326680125|ref|XP_001920345.2|	321	225	273	major histocompatibility complex class I-related gene protein-like [Danio rerio]	4.30886e-10	144	-2	0.152648	0.524715
165949	583	1	273	gi|348536280|ref|XP_003455625.1|	596	285	375	zinc finger protein 436-like [Oreochromis niloticus]	3.5884e-43	400	-2	0.152685	0.468268
16619	705	2	658	gi|326666005|ref|XP_698416.3|	1218	1011	1196	armadillo repeat-containing protein 5 [Danio rerio]	3.7299e-30	314	-3	0.152709	0.931915
76655	282	20	280	gi|55925237|ref|NP_001007336.1|	550	289	372	endonuclease VIII-like 3 [Danio rerio] &gt;gi|55250345|gb|AAH85550.1| Nei endonuclease VIII-like 3 (E. coli) [Danio rerio] &gt;gi|182888832|gb|AAI64271.1| Neil3 protein [Danio rerio]	9.9715e-33	312	-3	0.152727	0.925532
33689	1588	1201	1587	gi|410910966|ref|XP_003968961.1|	635	139	235	polyadenylate-binding protein 1-like [Takifugu rubripes]	1.3868e-10	169	1	0.152756	0.243703
67601	699	136	696	gi|326679310|ref|XP_003201276.1|	1224	321	507	FYVE and coiled-coil domain-containing protein 1-like [Danio rerio]	1.43293e-60	541	-1	0.152778	0.802575
74052	234	3	233	gi|3913356|sp|Q92090.1|CP2K1_ONCMY	504	74	150	Cytochrome P450 2K1; AltName: Full=CYPIIK1; AltName: Full=Cytochrome P450 LMC2 &gt;gi|309632|gb|AAA52078.1| cytochrome P-450 [Oncorhynchus mykiss]	8.36557e-40	360	-2	0.152778	0.987179
159895	239	2	238	gi|167555079|ref|NP_001107902.1|	504	420	496	solute carrier family 2 (facilitated glucose transporter), member 11b [Danio rerio] &gt;gi|163916091|gb|AAI57383.1| Si:ch211-207k7.1 protein [Danio rerio]	4.40061e-34	319	2	0.152778	0.991632
76211	852	2	502	gi|348516310|ref|XP_003445682.1|	1086	921	1086	transmembrane protein 132D-like [Oreochromis niloticus]	1.34601e-60	544	2	0.152855	0.588028
52578	802	330	779	gi|348526004|ref|XP_003450511.1|	968	2	149	seizure protein 6-like [Oreochromis niloticus]	9.53406e-24	267	-3	0.152893	0.561097
47570	3152	27	3152	gi|432941045|ref|XP_004082802.1|	6704	4923	5947	nesprin-2-like [Oryzias latipes]	0	2046	3	0.152894	0.991751
3163	1844	1211	1843	gi|348538954|ref|XP_003456955.1|	1393	527	739	aggrecan core protein-like [Oreochromis niloticus]	9.25716e-89	786	-2	0.152907	0.343275
77772	351	9	350	gi|292627544|ref|XP_688842.3|	739	171	283	zinc finger X-chromosomal protein [Danio rerio]	3.75938e-41	379	-2	0.152909	0.974359
151165	279	19	207	gi|385343262|gb|AFI61536.1|	412	317	379	melanopsin [Salmo salar]	9.59195e-18	202	-1	0.152913	0.677419
40541	1377	524	679	gi|157285978|gb|ABV31710.1|	340	249	300	transposase [Salmo salar]	1.05312e-10	111	2	0.152941	0.11329
97899	1416	688	891	gi|326679300|ref|XP_696681.4|	464	285	355	5-hydroxytryptamine receptor 6-like [Danio rerio]	5.46201e-19	234	-1	0.153017	0.144068
81896	257	1	255	gi|121582346|ref|NP_001073441.1|	464	21	91	ligand-dependent corepressor [Danio rerio] &gt;gi|118341581|gb|AAI27574.1| Zgc:158268 [Danio rerio]	1.71282e-21	229	1	0.153017	0.992218
11047	1380	494	1378	gi|292610537|ref|XP_001344452.3|	1947	876	1173	GREB1-like protein [Danio rerio]	1.76963e-146	1202	-3	0.153056	0.641304
63461	584	2	550	gi|326675591|ref|XP_690670.4|	1176	681	860	latent-transforming growth factor beta-binding protein 1, partial [Danio rerio]	4.26285e-67	583	-2	0.153061	0.940068
23186	1226	83	739	gi|148357106|ref|NP_001091863.1|	1398	1185	1398	zinc finger protein 609 [Danio rerio] &gt;gi|146327560|gb|AAI41794.1| Zgc:162740 protein [Danio rerio]	4.46065e-84	733	2	0.153076	0.535889
83932	887	2	859	gi|301624956|ref|XP_002941761.1|	1803	1381	1656	interferon-induced very large GTPase 1-like [Xenopus (Silurana) tropicalis]	2.03382e-75	661	-2	0.153078	0.967306
78868	643	3	641	gi|432868578|ref|XP_004071607.1|	1411	471	686	c-type mannose receptor 2-like [Oryzias latipes]	4.53471e-89	748	-3	0.153083	0.993779
132833	340	1	339	gi|71896251|ref|NP_001025553.1|	738	153	265	N-acetylated alpha-linked acidic dipeptidase 2 [Xenopus (Silurana) tropicalis] &gt;gi|60649679|gb|AAH90593.1| MGC69500 protein [Xenopus (Silurana) tropicalis]	8.69166e-64	542	-2	0.153117	0.997059
66839	227	74	226	gi|410924191|ref|XP_003975565.1|	333	186	236	transmembrane protein 68-like [Takifugu rubripes]	1.72943e-22	231	-2	0.153153	0.674009
36167	367	2	364	gi|326674027|ref|XP_684890.3|	790	186	306	anoctamin-7 [Danio rerio]	2.19959e-66	563	2	0.153165	0.989101
45272	622	1	114	gi|428227968|gb|AFY98551.1|	248	202	239	MHC class II antigen [Kareius bicoloratus]	1.69485e-09	146	1	0.153226	0.18328
109596	421	53	394	gi|190338878|gb|AAI62757.1|	744	631	744	Slc39a6 protein [Danio rerio]	7.29244e-61	524	-1	0.153226	0.812352
70481	351	2	349	gi|183398091|gb|ACC62505.1|	757	11	126	potassium voltage-gated channel, KQT-like subfamily, member 5 (predicted) [Rhinolophus ferrumequinum]	1.44694e-62	534	-3	0.153236	0.991453
64295	299	1	297	gi|90652795|ref|NP_001035061.1|	646	360	458	sodium-dependent serotonin transporter [Danio rerio] &gt;gi|82658812|gb|ABB88575.1| serotonin transporter a [Danio rerio] &gt;gi|190339950|gb|AAI63766.1| Solute carrier family 6 (neurotransmitter transporter, serotonin), member 4A [Danio rerio] &gt;gi|190339962|gb|AAI63777.1| Solute carrier family 6...	4.36509e-42	381	-3	0.153251	0.993311
38875	674	130	249	gi|348507072|ref|XP_003441081.1|	261	215	254	coiled-coil domain-containing protein 75-like [Oreochromis niloticus]	2.64969e-17	205	1	0.153257	0.178042
38874	522	339	458	gi|348507072|ref|XP_003441081.1|	261	215	254	coiled-coil domain-containing protein 75-like [Oreochromis niloticus]	1.69e-17	203	-2	0.153257	0.229885
140206	362	1	360	gi|410913705|ref|XP_003970329.1|	783	578	697	protocadherin gamma-A11-like [Takifugu rubripes]	2.21771e-68	576	1	0.153257	0.994475
48529	298	20	271	gi|134024956|gb|AAI34881.1|	561	1	86	Aatf protein [Danio rerio]	1.07333e-32	312	2	0.153298	0.845638
98118	265	2	265	gi|348523209|ref|XP_003449116.1|	574	482	569	mediator of RNA polymerase II transcription subunit 26-like [Oreochromis niloticus]	5.63893e-33	313	-1	0.15331	0.996226
90607	253	51	251	gi|348041256|ref|NP_001018393.2|	437	1	67	protein disulfide-isomerase TMX3 precursor [Danio rerio]	1.71967e-20	221	3	0.153318	0.794466
151737	260	1	228	gi|348503067|ref|XP_003439088.1|	476	1	73	6-phosphofructo-2-kinase/fructose-2,6-biphosphatase-like [Oreochromis niloticus]	2.79695e-31	299	-3	0.153361	0.876923
106827	508	284	508	gi|18858637|ref|NP_571280.1|	489	1	75	ets variant 5b [Danio rerio] &gt;gi|5739341|gb|AAD50433.1|AF168007_1 Ets related protein ERM [Danio rerio]	3.44653e-36	344	2	0.153374	0.442913
71305	324	36	200	gi|125830001|ref|XP_001339480.1|	339	1	52	monoacylglycerol lipase abhd6-A [Danio rerio]	1.73408e-16	192	-2	0.153392	0.509259
105529	364	1	342	gi|326664738|ref|XP_696562.5|	743	338	451	solute carrier family 44, member 5a [Danio rerio]	3.92596e-55	480	-2	0.153432	0.93956
123334	625	14	298	gi|292628363|ref|XP_002666929.1|	619	12	106	poly [ADP-ribose] polymerase 6-like [Danio rerio]	3.51005e-31	314	-1	0.153473	0.456
164867	346	238	342	gi|118101405|ref|XP_424398.2|	228	192	226	zinc finger matrin-type protein 4 [Gallus gallus]	1.02353e-11	155	-2	0.153509	0.303468
24455	507	135	506	gi|28502773|gb|AAH47168.1|	1016	350	505	Usp42 protein [Danio rerio]	3.81944e-40	381	-2	0.153543	0.733728
145905	344	9	344	gi|326675680|ref|XP_687318.4|	729	51	162	putative pre-mRNA-splicing factor ATP-dependent RNA helicase DHX32 [Danio rerio]	3.23941e-61	523	-1	0.153635	0.976744
74434	634	3	197	gi|348541549|ref|XP_003458249.1|	423	359	423	glycine amidinotransferase, mitochondrial-like [Oreochromis niloticus]	3.53728e-36	347	3	0.153664	0.307571
153188	269	2	202	gi|348041300|ref|NP_998712.2|	436	1	67	carbohydrate sulfotransferase 12 [Danio rerio]	6.94014e-29	281	-2	0.15367	0.747212
75913	364	144	362	gi|348522336|ref|XP_003448681.1|	475	403	475	Usher syndrome type-1G protein homolog [Oreochromis niloticus]	1.28068e-30	298	-3	0.153684	0.601648
23077	396	136	390	gi|310616756|ref|NP_001185496.1|	553	469	553	WD repeat-containing protein 76 [Danio rerio]	1.96633e-43	394	-1	0.153707	0.643939
87072	655	83	379	gi|432920026|ref|XP_004079801.1|	644	1	99	collagen alpha-1(XXV) chain-like [Oryzias latipes]	7.67585e-25	269	-1	0.153727	0.453435
15624	1080	1	1080	gi|348536500|ref|XP_003455734.1|	2341	615	974	spectrin beta chain, brain 1-like [Oreochromis niloticus]	0	1603	1	0.15378	1
39295	2243	1488	2207	gi|189525332|ref|XP_688091.3|	1554	169	407	Nance-Horan syndrome protein [Danio rerio]	2.00448e-87	789	3	0.153797	0.320999
37098	1100	667	756	gi|49902791|gb|AAH75988.1|	195	166	195	Mortality factor 4 like 1 [Danio rerio]	8.05698e-09	145	1	0.153846	0.0818182
10280	713	553	711	gi|348517221|ref|XP_003446133.1|	338	276	327	UDP-N-acetylglucosamine/UDP-glucose/GDP-mannose transporter-like [Oreochromis niloticus]	9.13465e-11	159	-3	0.153846	0.223001
78940	252	157	252	gi|410913677|ref|XP_003970315.1|	208	1	32	beta-crystallin A3-like [Takifugu rubripes]	7.78353e-12	153	1	0.153846	0.380952
151457	364	184	363	gi|348519357|ref|XP_003447197.1|	390	328	387	ATP-sensitive inward rectifier potassium channel 11-like [Oreochromis niloticus]	4.51888e-14	178	-2	0.153846	0.494505
71196	1311	492	1304	gi|432847164|ref|XP_004065962.1|	1755	1485	1754	methylcytosine dioxygenase TET2-like [Oryzias latipes]	2.90704e-87	764	-2	0.153846	0.620137
86649	267	3	266	gi|159155709|gb|AAI54773.1|	572	149	236	Cell division cycle 45-like [Danio rerio]	2.11131e-35	331	-2	0.153846	0.988764
83193	568	1	567	gi|348505976|ref|XP_003440536.1|	1235	34	223	N-acetyl-beta-glucosaminyl-glycoprotein 4-beta-N-acetylgalactosaminyltransferase 1-like [Oreochromis niloticus]	5.18076e-71	612	-2	0.153846	0.998239
81503	753	6	752	gi|348522550|ref|XP_003448787.1|	1618	758	1006	low-density lipoprotein receptor-related protein 6 isoform 2 [Oreochromis niloticus]	3.63114e-167	1315	-2	0.153894	0.992032
121238	545	1	507	gi|334351210|sp|E7FDW8.2|TRD7B_DANRE	1085	338	504	Tudor domain-containing protein 7B	2.30595e-79	669	-3	0.153917	0.930275
36255	638	171	638	gi|292610274|ref|XP_002660683.1|	1007	544	698	protein NLRC3 [Danio rerio]	4.12317e-35	348	3	0.153923	0.733542
22640	568	65	520	gi|27817314|emb|CAD61164.1|	994	98	250	novel protein similar to human autism-related protein 1 (AUTS2) [Danio rerio]	1.60916e-23	259	2	0.153924	0.802817
72971	301	11	301	gi|149576461|ref|XP_001517348.1|	630	135	231	transforming growth factor-beta receptor-associated protein 1, partial [Ornithorhynchus anatinus]	2.27153e-11	158	-1	0.153968	0.966777
84070	256	1	255	gi|93117589|gb|ABE99697.1|	552	460	544	TNF receptor associated factor 1 [Ctenopharyngodon idella]	4.83853e-52	449	-2	0.153986	0.996094
11872	499	3	497	gi|326667491|ref|XP_002661946.2|	1084	853	1019	NACHT, LRR and PYD domains-containing protein 12-like [Danio rerio]	2.43002e-57	508	3	0.154059	0.991984
58377	439	2	439	gi|326674552|ref|XP_003200157.1|	980	104	254	NACHT, LRR and PYD domains-containing protein 12-like [Danio rerio]	1.55747e-26	278	2	0.154082	0.997722
70305	288	7	288	gi|117167947|gb|AAI24586.1|	610	412	505	Solute carrier family 5 (iodide transporter), member 8-like [Danio rerio]	7.86586e-11	153	-1	0.154098	0.979167
89589	564	239	478	gi|410913059|ref|XP_003970006.1|	519	426	505	vitamin D 25-hydroxylase-like [Takifugu rubripes]	4.59729e-40	309	-3	0.154143	0.425532
9887	322	2	322	gi|432861580|ref|XP_004069635.1|	694	395	501	acid trehalase-like protein 1-like [Oryzias latipes]	4.35279e-50	441	-1	0.154179	0.996894
63964	1069	2	1069	gi|190339980|gb|AAI63570.1|	2179	566	901	Myosin VIIa [Danio rerio]	0	1648	2	0.154199	0.999065
119542	695	1	693	gi|410911198|ref|XP_003969077.1|	1485	168	396	FH1/FH2 domain-containing protein 3-like [Takifugu rubripes]	5.25522e-89	751	-3	0.154209	0.997122
117838	826	3	386	gi|55963355|emb|CAI12052.1|	843	2	131	novel protein similar to vertebrate SH3 multiple domains 2 (SH3MD2) [Danio rerio]	4.40028e-59	528	-3	0.154211	0.464891
83039	759	192	758	gi|410924716|ref|XP_003975827.1|	1206	936	1121	probable cation-transporting ATPase 13A3-like [Takifugu rubripes]	4.19378e-85	720	-2	0.154229	0.747036
39682	727	287	727	gi|348525496|ref|XP_003450258.1|	953	807	953	NEDD4-like E3 ubiquitin-protein ligase WWP1-like [Oreochromis niloticus]	1.46822e-101	829	-1	0.15425	0.606602
80580	715	78	713	gi|348515703|ref|XP_003445379.1|	1517	968	1201	zinc finger protein GLI2-like [Oreochromis niloticus]	2.00404e-38	377	-3	0.154252	0.88951
7365	448	116	445	gi|159570815|emb|CAP19486.1|	713	541	650	novel protein similar to H.sapiens MPEG1, macrophage expressed gene 1 (MPEG1, zgc:110354) [Danio rerio]	1.0298e-37	358	-1	0.154278	0.736607
33079	718	256	597	gi|134085236|emb|CAM60098.1|	700	18	125	ncam1 [Danio rerio]	2.70862e-15	198	1	0.154286	0.476323
19475	1079	229	627	gi|348537758|ref|XP_003456360.1|	862	730	862	chloride channel protein 2-like [Oreochromis niloticus]	3.24706e-112	597	-3	0.154292	0.369787
21297	1167	355	1044	gi|326675180|ref|XP_003200296.1|	1335	1	206	ATPase family AAA domain-containing protein 2, partial [Danio rerio]	2.59242e-62	570	1	0.154307	0.59126
15390	949	124	813	gi|326675180|ref|XP_003200296.1|	1335	1	206	ATPase family AAA domain-containing protein 2, partial [Danio rerio]	2.87744e-63	570	-2	0.154307	0.727081
118531	290	2	289	gi|326673148|ref|XP_697559.3|	622	292	387	si:ch211-205h19.1 [Danio rerio]	1.13037e-45	407	-2	0.154341	0.993103
4633	241	28	240	gi|348521049|ref|XP_003448039.1|	460	188	258	CD209 antigen-like [Oreochromis niloticus]	8.00917e-06	113	1	0.154348	0.883817
31124	438	85	435	gi|397497198|ref|XP_003819402.1|	745	47	161	EGF-like module-containing mucin-like hormone receptor-like 1 isoform 3 [Pan paniscus]	3.2193e-27	281	-1	0.154362	0.80137
61091	409	5	406	gi|79158861|gb|AAI07999.1|	868	32	165	Pcdh1g18 protein [Danio rerio]	1.33062e-62	538	-1	0.154378	0.982885
141610	357	6	137	gi|215276290|gb|ACJ65025.1|	285	242	285	caspase-3 [Larimichthys crocea]	1.33721e-16	192	3	0.154386	0.369748
38281	946	2	196	gi|41055484|ref|NP_957212.1|	421	346	410	basic leucine zipper and W2 domain-containing protein 2 [Danio rerio] &gt;gi|28856206|gb|AAH48052.1| Zgc:55580 [Danio rerio]	6.31966e-34	339	2	0.154394	0.206131
102801	323	127	321	gi|125811461|ref|XP_001335950.1|	421	1	65	ATP-sensitive inward rectifier potassium channel 12-like [Danio rerio]	5.45302e-25	255	1	0.154394	0.603715
38701	615	100	495	gi|300218775|gb|ADJ80991.1|	874	740	874	CR1-3 [Lycodichthys dearborni]	1.20734e-43	397	1	0.154462	0.643902
123620	462	2	148	gi|114639039|ref|XP_001158535.1|	369	1	57	SH3 and multiple ankyrin repeat domains protein 3, partial [Pan troglodytes]	2.95545e-07	128	-3	0.154472	0.318182
121699	236	7	234	gi|348533397|ref|XP_003454192.1|	492	219	294	kremen protein 1-like [Oreochromis niloticus]	2.50132e-38	349	-3	0.154472	0.966102
147049	507	39	401	gi|326668299|ref|XP_002667242.2|	848	29	159	zinc finger protein 618 [Danio rerio]	9.92383e-23	212	-2	0.154481	0.715976
38656	618	26	184	gi|348505046|ref|XP_003440072.1|	343	269	321	chemokine XC receptor 1-like [Oreochromis niloticus]	1.96289e-15	192	2	0.154519	0.257282
83290	869	103	867	gi|45387867|ref|NP_991291.1|	1553	1116	1355	zinc finger protein GLI3 [Danio rerio] &gt;gi|35187510|gb|AAQ84329.1| zinc finger transcription factor Gli3 [Danio rerio]	2.58472e-27	297	-3	0.15454	0.880322
75369	688	6	575	gi|348535095|ref|XP_003455037.1|	1210	1	187	PDZ domain-containing protein 8 [Oreochromis niloticus]	5.43538e-72	623	-3	0.154545	0.828488
124250	327	134	325	gi|348523529|ref|XP_003449276.1|	414	204	267	partitioning defective 6 homolog alpha-like [Oreochromis niloticus]	1.08675e-33	318	-3	0.154589	0.587156
95225	578	1	540	gi|326667990|ref|XP_697234.5|	1164	165	344	A disintegrin and metalloproteinase with thrombospondin motifs 3 [Danio rerio]	1.02064e-99	819	-3	0.154639	0.934256
12817	345	2	343	gi|187476433|gb|ACD12677.1|	737	84	197	AT-rich sequence binding protein 2 [Danio rerio]	2.79552e-70	588	-3	0.154681	0.991304
116466	355	3	233	gi|326669220|ref|XP_001923237.3|	530	282	363	nuclear factor 7, ovary [Danio rerio]	8.21443e-16	192	3	0.154717	0.650704
126632	282	2	280	gi|158517974|ref|NP_001103500.1|	601	180	272	kelch repeat and BTB domain-containing protein 8 [Danio rerio] &gt;gi|123913994|sp|Q08CL3.1|KBTB8_DANRE RecName: Full=Kelch repeat and BTB domain-containing protein 8; AltName: Full=T-cell activation kelch repeat protein; Short=TA-KRP &gt;gi|115313163|gb|AAI24189.1| Kelch repeat and BTB (POZ) domain...	1.75479e-45	405	-3	0.154742	0.989362
34080	697	366	695	gi|348500306|ref|XP_003437714.1|	672	1	104	PAP-associated domain-containing protein 5-like [Oreochromis niloticus]	9.62646e-29	300	3	0.154762	0.473458
9711	406	2	406	gi|432855656|ref|XP_004068293.1|	872	616	750	origin recognition complex subunit 1-like [Oryzias latipes]	2.0965e-74	624	-1	0.154817	0.997537
24202	482	15	293	gi|125812677|ref|XP_688694.2|	620	1	96	mitogen-activated protein kinase kinase kinase 3 [Danio rerio]	1.97696e-47	427	-1	0.154839	0.578838
121956	571	92	571	gi|326672330|ref|XP_001343960.2|	988	98	250	testis-expressed sequence 2 protein-like [Danio rerio]	6.57242e-57	506	-1	0.154858	0.84063
81138	640	522	626	gi|167966186|gb|ACA13174.1|	226	192	226	prolactin-like protein [Danio rerio]	1.12467e-06	125	-3	0.154867	0.164062
24057	850	2	850	gi|326675807|ref|XP_002665307.2|	1788	999	1275	otoferlin-like [Danio rerio]	7.70513e-95	803	2	0.154922	0.998824
151059	380	17	181	gi|71892466|ref|NP_001025449.1|	355	301	355	transcription factor SOX-12 [Danio rerio]	1.06826e-26	268	-2	0.15493	0.434211
13478	568	3	566	gi|33186657|gb|AAP97498.1|	1213	611	798	notch ligand [Danio rerio]	1.92764e-116	937	-3	0.154988	0.992958
3603	677	2	676	gi|68357456|ref|XP_682842.1|	1561	973	1214	interferon-induced very large GTPase 1-like [Danio rerio]	2.3133e-35	353	2	0.155029	0.997046
145940	822	120	815	gi|189535788|ref|XP_001921043.1|	1522	33	268	tensin-like C1 domain-containing phosphatase-like [Danio rerio]	2.59771e-114	940	3	0.155059	0.846715
149664	259	3	257	gi|147903807|ref|NP_001091653.1|	548	388	472	ankyrin repeat domain 34B [Danio rerio]	2.23938e-27	273	-3	0.155109	0.984556
112334	255	1	255	gi|326678982|ref|XP_686163.4|	548	417	501	tripartite motif-containing protein 16 isoform 2 [Danio rerio]	1.87292e-29	288	1	0.155109	1
109178	540	70	540	gi|432090591|gb|ELK24007.1|	1141	923	1099	Zinc finger protein 541 [Myotis davidii]	3.06025e-31	317	1	0.155127	0.872222
35394	329	8	199	gi|326674343|ref|XP_003200116.1|	419	256	320	collagen alpha-2(IV) chain-like [Danio rerio]	3.37867e-06	118	2	0.155131	0.583587
120960	618	146	616	gi|299782467|ref|NP_001177686.1|	954	804	951	PDZ domain-containing protein 7 [Danio rerio] &gt;gi|256274660|gb|ACU68551.1| PDZ domain containing protein 7a [Danio rerio]	3.80692e-57	508	-3	0.155136	0.762136
141323	4246	3098	3346	gi|85701578|ref|NP_001020553.1|	535	411	493	protein FAM196B [Mus musculus] &gt;gi|81884768|sp|Q6GQV1.1|F196B_MOUSE RecName: Full=Protein FAM196B &gt;gi|49119036|gb|AAH72605.1| Predicted gene, EG574403 [Mus musculus] &gt;gi|148691777|gb|EDL23724.1| mCG1051034 [Mus musculus]	5.27877e-25	291	2	0.15514	0.0586434
12193	2290	11	799	gi|301620901|ref|XP_002939804.1|	1695	1052	1314	dynein heavy chain 6, axonemal, partial [Xenopus (Silurana) tropicalis]	3.38249e-86	783	2	0.155162	0.344541
157303	388	2	388	gi|351707354|gb|EHB10273.1|	696	309	416	Glutamate receptor 2 [Heterocephalus glaber]	7.96385e-50	442	2	0.155172	0.997423
54247	1096	487	1095	gi|113681366|ref|NP_001038644.1|	1308	160	362	tectonin beta-propeller repeat-containing protein 2 [Danio rerio]	1.0319e-107	899	-2	0.155199	0.555657
142575	373	45	335	gi|348513781|ref|XP_003444420.1|	625	126	222	zinc-binding protein A33-like [Oreochromis niloticus]	1.07788e-48	432	-3	0.1552	0.780161
13141	2284	169	690	gi|134025258|gb|AAI34810.1|	1153	975	1153	Anln-like protein [Danio rerio]	2.557e-102	892	1	0.155247	0.228546
73323	458	40	420	gi|41053323|ref|NP_956326.1|	805	1	125	lethal(3)malignant brain tumor-like protein 2 [Danio rerio] &gt;gi|35505196|gb|AAH57540.1| L(3)mbt-like 2 (Drosophila) [Danio rerio]	1.25384e-40	381	-3	0.15528	0.831878
100902	535	2	535	gi|113674054|ref|NP_001038232.1|	1436	1184	1406	histone-lysine N-methyltransferase SETDB1-A [Danio rerio] &gt;gi|123888152|sp|Q1L8U8.1|STB1A_DANRE RecName: Full=Histone-lysine N-methyltransferase SETDB1-A; AltName: Full=SET domain bifurcated 1A	1.79494e-47	439	-1	0.155292	0.998131
57781	250	5	250	gi|125851473|ref|XP_001343238.1|	528	142	223	protein NLRC3-like [Danio rerio]	1.04806e-28	281	2	0.155303	0.984
151473	321	2	316	gi|125818160|ref|XP_698991.2|	676	396	500	protein TSPEAR-like [Danio rerio]	9.19773e-52	453	2	0.155325	0.981308
160947	665	3	98	gi|139530555|gb|ABO77946.1|	206	30	61	SCL-beta [Danio rerio]	6.69013e-11	155	3	0.15534	0.144361
104791	631	535	630	gi|139530555|gb|ABO77946.1|	206	29	60	SCL-beta [Danio rerio]	3.25301e-10	149	1	0.15534	0.152139
83034	284	87	284	gi|68226722|ref|NP_945337.2|	412	348	411	P2X purinoceptor 3 [Danio rerio] &gt;gi|68086530|gb|AAH95293.2| Purinergic receptor P2X, ligand-gated ion channel, 3b [Danio rerio]	7.43924e-20	217	-1	0.15534	0.697183
61804	750	219	743	gi|348540607|ref|XP_003457779.1|	1506	1140	1373	insulin receptor substrate 2-B-like [Oreochromis niloticus]	1.03344e-21	251	-2	0.155378	0.7
142747	704	1	702	gi|326676167|ref|XP_694841.4|	1506	32	265	1-phosphatidylinositol-4,5-bisphosphate phosphodiesterase eta-1, partial [Danio rerio]	5.11924e-147	1168	-3	0.155378	0.997159
90034	366	20	268	gi|94732689|emb|CAK04261.1|	534	452	534	novel protein similar to vertebrate IMP (inosine monophosphate) dehydrogenase 1 (IMPDH1) [Danio rerio]	4.11443e-52	429	-3	0.155431	0.680328
123295	259	38	259	gi|348515761|ref|XP_003445408.1|	476	397	470	5-hydroxytryptamine receptor 1F-like [Oreochromis niloticus]	5.86018e-36	333	-1	0.155462	0.857143
96205	526	3	524	gi|189530829|ref|XP_689774.3|	1119	186	359	PDZ domain-containing protein 8-like [Danio rerio]	1.72841e-107	870	-3	0.155496	0.992395
146261	240	5	220	gi|94470477|gb|ABF20549.1|	463	116	187	transposase [Danio rerio]	8.69729e-14	173	2	0.155508	0.9
123945	346	2	343	gi|123230238|emb|CAM16014.1|	733	26	139	novel protein similar to vertebrate G elongation factor, mitochondrial 2 (GFM2) [Danio rerio]	6.61055e-58	500	-1	0.155525	0.988439
87454	550	168	341	gi|348535806|ref|XP_003455389.1|	405	55	117	transmembrane protein 26-like [Oreochromis niloticus]	1.63661e-15	193	-3	0.155556	0.316364
146500	278	110	277	gi|348510536|ref|XP_003442801.1|	360	304	359	ethanolamine kinase 1-like [Oreochromis niloticus]	1.71933e-31	299	-2	0.155556	0.604317
161630	254	1	252	gi|292627456|ref|XP_002666648.1|	540	205	288	tripartite motif-containing protein 16-like [Danio rerio]	3.20352e-28	278	-3	0.155556	0.992126
65058	811	2	811	gi|326669633|ref|XP_690801.4|	1735	738	1007	leucine-rich repeat and WD repeat-containing protein KIAA1239-like [Danio rerio]	0	1420	-1	0.15562	0.998767
133717	594	27	590	gi|125805913|ref|XP_694203.2|	1163	485	665	serine/threonine-protein phosphatase 2A regulatory subunit B&apos;&apos; subunit alpha [Danio rerio]	2.32818e-42	402	-2	0.155632	0.949495
43226	1076	2	1051	gi|348528403|ref|XP_003451707.1|	2247	994	1343	acetyl-CoA carboxylase 2 [Oreochromis niloticus]	0	1692	2	0.155763	0.975836
70408	505	3	503	gi|113374145|ref|NP_001038179.1|	1059	7	171	disks large-associated protein 3 [Danio rerio]	1.51809e-74	631	-3	0.155807	0.992079
116083	275	3	275	gi|410914411|ref|XP_003970681.1|	584	72	162	glypican-6-like [Takifugu rubripes]	1.05465e-42	384	-1	0.155822	0.992727
93537	379	25	378	gi|326674352|ref|XP_002664713.2|	738	153	267	GTPase IMAP family member 8 [Danio rerio]	4.71945e-18	211	-2	0.155827	0.934037
95216	384	3	383	gi|205360975|ref|NP_001128580.1|	815	28	154	calpain-7 [Danio rerio] &gt;gi|195539601|gb|AAI67953.1| Capn7 protein [Danio rerio]	1.31085e-68	580	-2	0.155828	0.992188
74332	421	1	417	gi|189535079|ref|XP_001922657.1|	892	400	538	leucine-rich repeat and fibronectin type-III domain-containing protein 6 [Danio rerio]	5.06153e-46	420	-2	0.15583	0.990499
128426	239	8	211	gi|326675052|ref|XP_003200261.1|	462	361	432	serine/threonine-protein kinase pim-2-like [Danio rerio]	2.94142e-16	191	-2	0.155844	0.853556
153054	264	11	262	gi|47550869|ref|NP_999952.1|	539	106	189	acid-sensing ion channel 4 [Danio rerio] &gt;gi|82206437|sp|Q708S4.1|ASI4A_DANRE RecName: Full=Acid-sensing ion channel 4; Short=ASIC4; AltName: Full=Acid-sensing ion channel 4.1; AltName: Full=Amiloride-sensitive cation channel 4-A; AltName: Full=ZASIC4.1 &gt;gi|42759904|emb|CAE81922.1| acid-sensin...	6.48916e-53	455	-3	0.155844	0.954545
66563	916	2	916	gi|348533999|ref|XP_003454491.1|	2002	629	940	kinesin-like protein KIF13A [Oreochromis niloticus]	4.32811e-171	1363	-1	0.155844	0.998908
46145	1205	906	1136	gi|348521154|ref|XP_003448091.1|	494	414	490	zinc finger protein with KRAB and SCAN domains 1-like [Oreochromis niloticus]	3.66101e-38	378	3	0.15587	0.191701
121844	236	36	194	gi|37678182|gb|AAP49009.1|	340	263	315	transposase [Rana pipiens] &gt;gi|39753972|tpg|DAA01561.1| TPA_exp: transposase [Rana pipiens]	5.27271e-16	186	-1	0.155882	0.673729
89263	549	77	214	gi|348543355|ref|XP_003459149.1|	295	92	137	putative nuclease HARBI1-like [Oreochromis niloticus]	2.82145e-15	171	2	0.155932	0.251366
67540	546	263	532	gi|372266076|ref|NP_001243180.1|	577	362	451	radixin [Danio rerio]	1.63713e-30	306	-3	0.155979	0.494505
157231	459	3	455	gi|308153271|ref|NP_001184003.1|	968	10	160	U2-associated SR140 protein-like [Danio rerio]	2.25938e-48	439	-2	0.155992	0.986928
104976	1061	711	1061	gi|94733298|emb|CAK04442.1|	750	634	750	novel protein similar to vertebrate discs, large homolog 3 (neuroendocrine-dlg, Drosophila) (DLG3) [Danio rerio]	2.52946e-74	642	-1	0.156	0.33082
85043	375	126	374	gi|190194329|ref|NP_001121757.1|	532	10	92	UDP glucuronosyltransferase 5 family, polypeptide E1 precursor [Danio rerio] &gt;gi|289186750|gb|ADC91985.1| UDP glucuronosyltransferase 5 family polypeptide e1 [Danio rerio]	5.10606e-36	339	3	0.156015	0.664
64679	260	11	259	gi|432871056|ref|XP_004071849.1|	532	53	135	TRIO and F-actin-binding protein-like [Oryzias latipes]	4.36843e-38	349	-2	0.156015	0.957692
125741	319	3	317	gi|190570240|ref|NP_001122029.1|	673	547	651	leucine carboxyl methyltransferase 2 [Danio rerio]	3.53973e-33	319	-3	0.156018	0.987461
120588	458	1	456	gi|189537608|ref|XP_698084.3|	974	9	160	alpha-mannosidase 2C1-like [Danio rerio]	7.04006e-86	710	-3	0.156057	0.995633
36675	1014	741	932	gi|432933054|ref|XP_004081784.1|	410	88	151	putative sodium-coupled neutral amino acid transporter 11-like [Oryzias latipes]	6.40549e-27	287	3	0.156098	0.189349
14071	530	112	480	gi|410917850|ref|XP_003972399.1|	775	1	121	breast cancer anti-estrogen resistance protein 3-like [Takifugu rubripes]	6.75557e-22	245	1	0.156129	0.696226
74370	415	277	414	gi|410928156|ref|XP_003977467.1|	301	138	184	palmitoyltransferase ZDHHC7-like [Takifugu rubripes]	1.28406e-16	195	-2	0.156146	0.33253
119333	301	3	299	gi|348503161|ref|XP_003439134.1|	634	390	488	rac GTPase-activating protein 1-like [Oreochromis niloticus]	2.883e-54	469	-3	0.156151	0.986711
69398	2197	1051	1329	gi|301628209|ref|XP_002943251.1|	589	497	588	zinc finger BED domain-containing protein 1-like [Xenopus (Silurana) tropicalis]	2.57052e-11	177	1	0.156197	0.126991
125631	729	3	392	gi|348502080|ref|XP_003438597.1|	832	1	130	sorting nexin-29-like [Oreochromis niloticus]	1.41299e-68	593	-2	0.15625	0.534979
17560	349	45	347	gi|432873632|ref|XP_004072313.1|	672	408	512	leukemia inhibitory factor receptor-like [Oryzias latipes]	9.20283e-31	303	-3	0.15625	0.868195
196	1490	2	442	gi|189528938|ref|XP_001920781.1|	915	735	877	short transient receptor potential channel 4 [Danio rerio]	6.61103e-33	349	2	0.156284	0.295973
61751	1250	116	514	gi|125821356|ref|XP_687652.2|	851	1	133	non-lysosomal glucosylceramidase [Danio rerio]	2.02253e-63	574	-2	0.156287	0.3192
105392	666	361	666	gi|326675575|ref|XP_700381.4|	595	1	93	muscarinic acetylcholine receptor M3 [Danio rerio]	4.45574e-25	271	1	0.156303	0.459459
87492	1679	622	1446	gi|302318888|ref|NP_001180544.1|	1759	1485	1759	cardiomyopathy associated 5 like [Danio rerio] &gt;gi|190338458|gb|AAI63573.1| Cardiomyopathy associated 5 like [Danio rerio]	2.2778e-136	1137	1	0.156339	0.491364
104463	653	75	230	gi|5579035|emb|CAB51372.1|	339	199	251	transposase [Pleuronectes platessa]	7.71991e-10	151	3	0.156342	0.238897
41785	1030	772	1029	gi|125820982|ref|XP_001333002.1|	550	465	550	B-cell CLL/lymphoma 6 memberB protein-like [Danio rerio]	2.31671e-45	428	-2	0.156364	0.250485
99170	735	57	734	gi|190338470|gb|AAI63598.1|	1445	1173	1398	Fancd2 protein [Danio rerio]	2.12933e-121	987	-2	0.156401	0.922449
103556	1566	49	597	gi|111955346|ref|NP_001036187.1|	1253	1057	1252	microtubule-associated protein 4 [Danio rerio] &gt;gi|67973210|gb|AAY84142.1| potassium voltage-gated channel subfamily H member 2 [Danio rerio]	1.53733e-20	252	1	0.156425	0.350575
143606	545	17	541	gi|94732965|emb|CAK11208.1|	1125	230	405	novel protein similar to vertebrate cell adhesion molecule-related/down-regulated by oncogenes (CDON) [Danio rerio]	1.22492e-64	563	-2	0.156444	0.963303
65201	682	99	614	gi|213510694|ref|NP_001133321.1|	1112	924	1097	unc-13 homolog D [Salmo salar] &gt;gi|209150472|gb|ACI33026.1| unc-13 homolog D [Salmo salar]	8.2617e-77	656	-3	0.156475	0.756598
11322	291	3	164	gi|48762660|ref|NP_001001594.1|	345	292	345	capping protein (actin filament), gelsolin-like [Danio rerio] &gt;gi|47937897|gb|AAH71365.1| Capping protein (actin filament), gelsolin-like [Danio rerio]	3.47567e-23	239	3	0.156522	0.556701
14081	2345	1	2304	gi|326677163|ref|XP_001922113.2|	4961	2863	3639	ryanodine receptor 3 [Danio rerio]	0	3149	1	0.156622	0.982516
128674	459	302	457	gi|357575246|gb|AET85182.1|	332	46	97	TC1-like transposase [Cyprinus carpio]	7.398e-11	103	2	0.156627	0.339869
84545	246	12	245	gi|189528212|ref|XP_001919426.1|	498	233	310	cystine/glutamate transporter-like [Danio rerio] &gt;gi|292620957|ref|XP_002664493.1| cystine/glutamate transporter-like [Danio rerio]	5.5304e-41	369	-2	0.156627	0.95122
75200	253	3	245	gi|131889819|ref|NP_001076469.1|	549	248	333	large neutral amino acids transporter small subunit 3 [Danio rerio] &gt;gi|124481625|gb|AAI33092.1| Slc43a1b protein [Danio rerio]	5.25678e-25	256	-3	0.156648	0.960474
11777	411	158	409	gi|125819301|ref|XP_686874.2|	466	30	102	tubulin beta-6 chain-like [Danio rerio]	4.34662e-25	260	2	0.156652	0.613139
127949	307	65	307	gi|348505573|ref|XP_003440335.1|	517	284	364	prolyl 4-hydroxylase subunit alpha-3-like [Oreochromis niloticus]	1.03595e-36	341	-1	0.156673	0.791531
142537	505	11	505	gi|189523603|ref|XP_001921567.1|	1053	133	297	phospholipase D1 [Danio rerio]	9.82628e-105	847	-1	0.156695	0.980198
43389	1203	75	389	gi|326677287|ref|XP_002665831.2|	670	566	670	fermitin family homolog 1-like [Danio rerio]	1.59521e-60	546	3	0.156716	0.261845
114869	500	2	469	gi|326664051|ref|XP_001344560.4|	989	1	155	ephrin type-A receptor 6 [Danio rerio]	6.29558e-88	727	-2	0.156724	0.936
50138	240	3	239	gi|326665740|ref|XP_003198101.1|	504	119	197	butyrophilin subfamily 1 member A1-like [Danio rerio]	1.34708e-20	223	3	0.156746	0.9875
147375	577	2	517	gi|208342308|gb|ACI25594.1|	1244	1	195	phospholipase C-beta 1 [Paralichthys olivaceus]	4.46781e-83	699	-1	0.156752	0.894281
74896	294	32	292	gi|189518033|ref|XP_694603.3|	555	80	166	solute carrier family 41 member 2-like [Danio rerio]	4.3141e-15	185	2	0.156757	0.887755
63648	298	186	296	gi|128587|sp|P24727.1|NTF4_XENLA	236	199	235	Neurotrophin-4; Short=NT-4; Flags: Precursor &gt;gi|455534|emb|CAA82906.1| neurotrophin-4 [Xenopus laevis]	1.15422e-12	161	-3	0.15678	0.372483
132972	371	1	324	gi|410923755|ref|XP_003975347.1|	708	504	614	meprin A subunit beta-like [Takifugu rubripes]	7.67846e-24	254	1	0.15678	0.873315
154533	354	9	353	gi|334347775|ref|XP_001374635.2|	708	227	337	rac GTPase-activating protein 1 [Monodelphis domestica]	8.10022e-41	376	-2	0.15678	0.974576
125215	247	2	247	gi|82658206|ref|NP_001032455.1|	523	79	160	coiled-coil domain-containing protein 111 homolog [Danio rerio] &gt;gi|123899050|sp|Q32PL8.1|CC111_DANRE RecName: Full=Coiled-coil domain-containing protein 111 homolog &gt;gi|79160145|gb|AAI08067.1| Zgc:123274 [Danio rerio]	7.5652e-36	332	-1	0.156788	0.995951
60472	385	1	381	gi|33416841|gb|AAH55500.1|	810	24	150	Polr1a protein, partial [Danio rerio]	5.01196e-61	525	-2	0.15679	0.98961
130647	304	170	304	gi|326676855|ref|XP_701258.5|	287	42	86	ephrin type-A receptor 10-like [Danio rerio]	1.74059e-23	241	2	0.156794	0.444079
43005	978	379	978	gi|292627691|ref|XP_692120.3|	1256	1	197	cohesin subunit SA-1 [Danio rerio]	5.01081e-93	788	1	0.156847	0.613497
26530	445	3	308	gi|205830371|ref|NP_001128607.1|	612	1	96	protein DBF4 homolog A [Danio rerio] &gt;gi|197245542|gb|AAI68465.1| Dbf4 protein [Danio rerio]	3.46303e-27	280	-3	0.156863	0.68764
21625	459	1	459	gi|326679774|ref|XP_003201375.1|	975	266	418	patched domain-containing protein 3-like [Danio rerio]	1.24191e-66	571	-1	0.156923	1
94714	1012	1	1011	gi|317419599|emb|CBN81636.1|	2147	731	1067	Protein sidekick-2 [Dicentrarchus labrax]	0	1665	-2	0.156963	0.999012
20484	1241	650	1240	gi|51011627|gb|AAT92220.1|	1255	715	911	myosin VIb [Danio rerio]	4.47627e-118	976	-2	0.156972	0.476229
56294	549	4	480	gi|47086673|ref|NP_997849.1|	981	748	901	ataxin-2-like protein [Danio rerio] &gt;gi|34785809|gb|AAH57536.1| Ataxin 2-like [Danio rerio]	5.45214e-31	315	-1	0.156983	0.868852
107298	366	32	331	gi|348537080|ref|XP_003456023.1|	637	114	213	sodium/glucose cotransporter 5-like [Oreochromis niloticus]	1.49106e-51	453	-3	0.156986	0.819672
16533	792	300	788	gi|348511035|ref|XP_003443050.1|	1121	9	184	jouberin-like [Oreochromis niloticus]	2.39376e-29	310	-2	0.157003	0.617424
82859	289	3	287	gi|408478896|gb|AFU73612.1|	605	235	329	cartilage intermediate layer protein II, partial [Sparus aurata]	5.96269e-60	508	-3	0.157025	0.986159
132256	528	1	528	gi|326673173|ref|XP_001921169.3|	987	423	577	spectrin beta chain, brain 4-like [Danio rerio]	1.49997e-51	466	-1	0.157042	1
138808	235	146	235	gi|20987211|gb|AAH29758.1|	191	94	123	Vps26b protein, partial [Mus musculus]	2.73126e-11	148	2	0.157068	0.382979
71838	580	21	533	gi|125821751|ref|XP_691291.2|	1095	1	172	solute carrier family 12 member 4 [Danio rerio]	3.94403e-107	868	-3	0.157078	0.884483
163380	253	2	247	gi|317418708|emb|CBN80746.1|	522	179	260	Potassium voltage-gated channel subfamily A member 10 [Dicentrarchus labrax]	7.05686e-22	233	2	0.157088	0.972332
77346	816	9	812	gi|326664843|ref|XP_683385.5|	1667	648	909	ras-responsive element-binding protein 1 [Danio rerio]	5.1991e-117	961	-2	0.157169	0.985294
59841	789	10	357	gi|326674352|ref|XP_002664713.2|	738	309	424	GTPase IMAP family member 8 [Danio rerio]	5.47516e-39	379	1	0.157182	0.441065
63302	321	9	320	gi|223648292|gb|ACN10904.1|	668	128	232	Poly polymerase 12 [Salmo salar]	1.72444e-42	386	-2	0.157186	0.971963
54155	1328	2	184	gi|213513950|ref|NP_001134045.1|	388	327	387	52 kDa Ro protein [Salmo salar] &gt;gi|209730276|gb|ACI66007.1| 52 kDa Ro protein [Salmo salar]	8.50343e-19	230	2	0.157216	0.137801
77027	807	101	805	gi|111955341|ref|NP_001036185.1|	1482	110	342	copper-transporting ATPase 1 [Danio rerio] &gt;gi|70724999|gb|AAZ07896.1| Menkes disease ATPase [Danio rerio]	1.04811e-76	666	-3	0.15722	0.873606
121616	268	113	265	gi|56693229|ref|NP_001008579.1|	318	269	318	muscle-related coiled-coil protein b [Danio rerio] &gt;gi|56269775|gb|AAH86965.1| Muscle-related coiled-coil protein [Danio rerio]	1.45752e-09	141	-1	0.157233	0.570896
39863	726	258	722	gi|326664251|ref|XP_688463.5|	992	1	156	probable E3 ubiquitin-protein ligase HERC4 [Danio rerio]	8.45096e-32	326	3	0.157258	0.640496
101603	492	142	492	gi|88900487|ref|NP_001034729.1|	744	18	134	zinc finger, DHHC-type containing 5a [Danio rerio] &gt;gi|62131244|gb|AAX68543.1| membrane-associated DHHC5 zinc finger protein [Danio rerio]	1.6983e-65	560	1	0.157258	0.713415
74792	945	231	722	gi|326667425|ref|XP_003198594.1|	1049	459	623	RNA-directed DNA polymerase from mobile element jockey-like [Danio rerio]	1.60076e-10	119	-2	0.157293	0.520635
137298	1188	156	1187	gi|348523289|ref|XP_003449156.1|	2187	1844	2187	plexin-B1 [Oreochromis niloticus]	0	1608	-2	0.157293	0.868687
79966	349	131	349	gi|301610754|ref|XP_002934894.1|	464	392	464	angiopoietin-2-like [Xenopus (Silurana) tropicalis]	6.67072e-44	393	-1	0.157328	0.627507
48975	804	168	758	gi|410929185|ref|XP_003977980.1|	1252	994	1190	1-phosphatidylinositol 4,5-bisphosphate phosphodiesterase beta-3-like [Takifugu rubripes]	1.54422e-68	603	-2	0.157348	0.735075
2547	545	30	542	gi|334311761|ref|XP_003339658.1|	1093	782	953	tudor domain-containing protein 12-like [Monodelphis domestica]	1.14096e-57	512	3	0.157365	0.941284
32737	1060	283	1059	gi|410905495|ref|XP_003966227.1|	1671	1407	1669	pleckstrin homology domain-containing family G member 4B-like [Takifugu rubripes]	6.32868e-93	796	-2	0.157391	0.733019
85494	225	22	225	gi|348502216|ref|XP_003438665.1|	432	330	397	zinc finger MYND domain-containing protein 17-like [Oreochromis niloticus]	1.0021e-19	214	1	0.157407	0.906667
70724	533	14	532	gi|432885379|ref|XP_004074692.1|	1099	9	181	AP-3 complex subunit beta-1-like [Oryzias latipes]	1.42659e-93	771	-2	0.157416	0.973734
135372	340	29	340	gi|326676990|ref|XP_003200725.1|	667	353	457	proprotein convertase subtilisin/kexin type 9 [Danio rerio]	5.965e-40	368	-1	0.157421	0.917647
138701	269	3	269	gi|432867583|ref|XP_004071254.1|	559	323	410	polyserase-2-like [Oryzias latipes]	1.06598e-21	233	3	0.157424	0.992565
123016	426	105	377	gi|145587692|ref|NP_001038286.2|	578	488	578	serine/threonine-protein phosphatase 2A 56 kDa regulatory subunit gamma isoform [Danio rerio] &gt;gi|141796880|gb|AAI39636.1| Ppp2r5c protein [Danio rerio]	1.344e-41	382	-2	0.157439	0.640845
71885	576	129	575	gi|147905692|ref|NP_001091268.1|	1016	6	165	TAF4 RNA polymerase II, TATA box binding protein (TBP)-associated factor, 135kDa [Xenopus laevis] &gt;gi|122936434|gb|AAI30110.1| LOC100037075 protein [Xenopus laevis]	2.25656e-23	258	-2	0.15748	0.776042
31866	229	41	229	gi|57525954|ref|NP_001003541.1|	400	1	63	RNA-binding motif, single-stranded-interacting protein 2 [Danio rerio] &gt;gi|50369685|gb|AAH76435.1| Zgc:100836 [Danio rerio]	2.89332e-17	196	2	0.1575	0.825328
115403	589	332	589	gi|41054782|ref|NP_956643.1|	546	445	530	solute carrier family 22, member 7-like [Danio rerio] &gt;gi|31419450|gb|AAH53165.1| Zgc:63958 [Danio rerio] &gt;gi|182889604|gb|AAI65401.1| Zgc:63958 protein [Danio rerio]	7.2074e-40	375	-1	0.157509	0.438031
11974	414	18	413	gi|348503672|ref|XP_003439388.1|	838	441	572	nucleolar MIF4G domain-containing protein 1-like [Oreochromis niloticus]	2.0778e-67	573	-2	0.157518	0.956522
148930	227	20	226	gi|348504297|ref|XP_003439698.1|	438	144	212	hematopoietic SH2 domain-containing protein homolog [Oreochromis niloticus]	1.18897e-25	256	-2	0.157534	0.911894
142061	252	1	252	gi|176866339|ref|NP_001116523.1|	533	404	487	bloodthirsty-related gene family, member 22 [Danio rerio] &gt;gi|169642391|gb|AAI60621.1| Zgc:172108 protein [Danio rerio]	3.83643e-37	342	1	0.157598	1
146439	498	73	429	gi|432930187|ref|XP_004081363.1|	755	384	502	POU domain, class 6, transcription factor 2-like [Oryzias latipes]	2.90444e-53	472	-1	0.157616	0.716867
52303	601	15	599	gi|348534489|ref|XP_003454734.1|	1199	781	969	protein NLRC3-like [Oreochromis niloticus]	5.6064e-50	459	3	0.157631	0.973378
99787	672	1	672	gi|77993340|ref|NP_001030157.1|	1421	172	395	netrin receptor DCC [Danio rerio] &gt;gi|63021414|gb|AAY26390.1| deleted in colorectal cancer [Danio rerio] &gt;gi|165993301|emb|CAP71965.1| dcc [Danio rerio]	8.43498e-121	979	-1	0.157635	1
100813	573	3	572	gi|449277140|gb|EMC85416.1|	1205	77	266	putative G-protein coupled receptor 125, partial [Columba livia]	2.36848e-81	686	3	0.157676	0.994764
125011	348	65	346	gi|326680399|ref|XP_002666956.2|	596	201	294	proprotein convertase subtilisin/kexin type 5-like [Danio rerio]	3.1351e-37	347	-3	0.157718	0.810345
150901	311	1	309	gi|348505581|ref|XP_003440339.1|	653	369	471	sodium/nucleoside cotransporter 1-like [Oreochromis niloticus]	6.11367e-54	468	-3	0.157734	0.993569
161624	288	2	286	gi|348514375|ref|XP_003444716.1|	602	496	590	protocadherin gamma-A3-like, partial [Oreochromis niloticus]	7.797e-44	393	2	0.157807	0.989583
151313	386	30	344	gi|125812233|ref|XP_001337239.1|	640	2	102	autoimmune regulator-like [Danio rerio]	2.46025e-12	168	3	0.157812	0.816062
164546	303	1	303	gi|291190476|ref|NP_001167274.1|	640	527	627	kinetochore protein NDC80 homolog [Salmo salar] &gt;gi|223648984|gb|ACN11250.1| Kinetochore protein NDC80 homolog [Salmo salar]	5.90095e-29	288	-1	0.157812	1
71709	342	11	340	gi|348505695|ref|XP_003440396.1|	697	42	151	acid trehalase-like protein 1-like [Oreochromis niloticus]	1.74913e-45	408	-3	0.157819	0.964912
42838	351	4	84	gi|41055670|ref|NP_956488.1|	171	21	47	small acidic protein [Danio rerio] &gt;gi|82188628|sp|Q7ZVC9.1|SMAP_DANRE RecName: Full=Small acidic protein &gt;gi|28279163|gb|AAH45914.1| Zgc:56106 [Danio rerio]	1.16752e-09	139	1	0.157895	0.230769
147690	274	77	265	gi|292617830|ref|XP_001337638.3|	399	314	376	c-X-C chemokine receptor type 1-like [Danio rerio]	2.96995e-20	219	-1	0.157895	0.689781
87683	217	2	217	gi|348503484|ref|XP_003439294.1|	456	249	320	elongation factor 1-alpha-like [Oreochromis niloticus]	5.76401e-41	367	-1	0.157895	0.995392
120449	307	2	307	gi|348535544|ref|XP_003455260.1|	665	47	151	sodium-dependent phosphate transport protein 2A-like [Oreochromis niloticus]	1.46204e-14	182	-1	0.157895	0.996743
142460	825	144	755	gi|348531373|ref|XP_003453184.1|	1279	924	1125	tubulin polyglutamylase TTLL5-like [Oreochromis niloticus]	2.75856e-28	303	-2	0.157936	0.741818
29435	490	4	489	gi|327279003|ref|XP_003224248.1|	937	332	479	zinc finger MIZ domain-containing protein 2-like isoform 1 [Anolis carolinensis]	2.55246e-35	344	1	0.157951	0.991837
21534	992	1	990	gi|321267487|ref|NP_001189422.1|	2057	1128	1452	dedicator of cytokinesis 11-like [Danio rerio]	1.18401e-144	1175	-3	0.157997	0.997984
127349	230	2	229	gi|113677550|ref|NP_001038417.1|	481	156	231	solute carrier family 25, member 23 [Danio rerio]	6.66174e-43	382	-2	0.158004	0.991304
69399	318	154	318	gi|432923634|ref|XP_004080485.1|	348	7	61	L-seryl-tRNA(Sec) kinase-like [Oryzias latipes]	5.48349e-11	153	-1	0.158046	0.518868
95468	343	3	287	gi|167621451|ref|NP_956105.2|	601	1	95	replication protein A 70 kDa DNA-binding subunit [Danio rerio] &gt;gi|82185887|sp|Q6NY74.1|RFA1_DANRE RecName: Full=Replication protein A 70 kDa DNA-binding subunit; Short=RP-A p70; AltName: Full=Replication factor A protein 1; Short=RF-A protein 1 &gt;gi|44890707|gb|AAH66711.1| Rpa1 protein [Danio ...	2.45007e-46	413	-3	0.15807	0.830904
65270	742	60	503	gi|326675577|ref|XP_003200390.1|	873	736	873	SH3 and PX domain-containing protein 2A-like [Danio rerio]	4.01888e-47	439	3	0.158076	0.598383
162479	463	213	461	gi|125844090|ref|XP_696993.2|	525	13	95	neuronal acetylcholine receptor subunit beta-4-like [Danio rerio]	2.32566e-36	344	3	0.158095	0.537797
68034	570	2	484	gi|348510469|ref|XP_003442768.1|	1012	14	173	contactin-4-like [Oreochromis niloticus]	8.39394e-79	665	-3	0.158103	0.847368
55689	506	3	497	gi|348500450|ref|XP_003437786.1|	1151	801	982	NACHT, LRR and PYD domains-containing protein 14-like [Oreochromis niloticus]	4.51141e-25	269	3	0.158123	0.978261
76902	281	68	280	gi|348535526|ref|XP_003455251.1|	449	239	309	alanine--glyoxylate aminotransferase 2-like 2 [Oreochromis niloticus]	6.77988e-42	375	-2	0.158129	0.758007
66236	214	1	213	gi|37362314|gb|AAQ91285.1|	449	86	156	tubulin, alpha 4 [Danio rerio]	1.80401e-33	313	-2	0.158129	0.995327
1386	696	428	694	gi|326676304|ref|XP_002665347.2|	569	91	180	dual specificity protein phosphatase 8-like [Danio rerio]	6.32053e-47	430	2	0.158172	0.383621
137041	541	2	217	gi|326672453|ref|XP_689048.4|	455	371	442	SH2 domain-containing protein 4B-like [Danio rerio]	1.17723e-35	341	2	0.158242	0.399261
140171	376	1	321	gi|326680625|ref|XP_001332790.2|	752	35	153	NACHT, LRR and PYD domains-containing protein 3-like [Danio rerio]	9.67872e-09	140	-2	0.158245	0.853723
100988	454	1	453	gi|410908733|ref|XP_003967845.1|	954	661	811	NEDD4-like E3 ubiquitin-protein ligase WWP1-like [Takifugu rubripes]	5.35115e-105	842	-2	0.158281	0.997797
11480	661	76	660	gi|348530042|ref|XP_003452520.1|	1194	983	1171	CUB domain-containing protein 1-like [Oreochromis niloticus]	8.26413e-45	422	-2	0.158291	0.885023
60876	1793	1	1791	gi|348507401|ref|XP_003441244.1|	3765	1367	1962	lysosomal-trafficking regulator-like [Oreochromis niloticus]	0	2364	-3	0.1583	0.998885
153695	246	109	231	gi|326672469|ref|XP_002665256.2|	259	165	205	syntaxin-binding protein 4-like [Danio rerio]	4.15064e-08	91	-1	0.158301	0.5
16260	317	14	316	gi|223647412|gb|ACN10464.1|	638	538	638	P-selectin precursor [Salmo salar]	2.3593e-15	188	-2	0.158307	0.955836
9036	3167	1614	2717	gi|350538877|ref|NP_001232898.1|	2198	1601	1948	calcineurin-binding protein cabin-1 [Danio rerio] &gt;gi|301349859|gb|ADK74348.1| calcineurin binding protein 1 [Danio rerio]	7.68857e-159	884	-1	0.158326	0.348595
160579	605	487	600	gi|213511356|ref|NP_001134717.1|	240	24	61	microfibrillar-associated protein 4 precursor [Salmo salar] &gt;gi|209735402|gb|ACI68570.1| Microfibril-associated glycoprotein 4 precursor [Salmo salar]	3.50731e-10	150	1	0.158333	0.18843
11859	696	79	642	gi|320043223|ref|NP_001188487.1|	1200	842	1031	wu:fb39e12 [Danio rerio]	1.89548e-20	239	-1	0.158333	0.810345
116232	206	2	202	gi|326664489|ref|XP_003197826.1|	423	17	83	CMRF35-like molecule 9-like [Danio rerio]	2.17612e-16	190	-2	0.158392	0.975728
19060	892	62	421	gi|115527819|gb|AAI24676.1|	707	21	132	Zgc:161969 protein [Danio rerio]	9.94959e-16	203	-1	0.158416	0.403587
120139	833	539	832	gi|432938299|ref|XP_004082522.1|	669	415	520	potassium channel subfamily K member 10-like [Oryzias latipes]	7.24332e-34	341	-2	0.158445	0.352941
8041	1062	412	834	gi|47086831|ref|NP_997764.1|	833	702	833	interleukin enhancer-binding factor 3 homolog [Danio rerio] &gt;gi|45501209|gb|AAH67172.1| Interleukin enhancer binding factor 3 [Danio rerio]	4.88143e-21	249	-1	0.158463	0.398305
129755	300	1	300	gi|213511893|ref|NP_001133441.1|	631	505	604	N-acetyltransferase ESCO1 [Salmo salar] &gt;gi|209154020|gb|ACI33242.1| N-acetyltransferase ESCO1 [Salmo salar]	2.43647e-53	463	-1	0.158479	1
149082	333	2	331	gi|410898619|ref|XP_003962795.1|	694	205	314	meiotically up-regulated gene 71 protein-like [Takifugu rubripes]	1.94151e-44	401	-3	0.158501	0.990991
156985	375	6	374	gi|348514327|ref|XP_003444692.1|	776	196	318	protocadherin alpha-3-like [Oreochromis niloticus]	6.39599e-46	415	-2	0.158505	0.984
157334	1023	2	235	gi|47086583|ref|NP_997894.1|	492	415	492	UDP-glucose pyrophosphorylase 2 [Danio rerio] &gt;gi|45709049|gb|AAH67564.1| Zgc:85662 [Danio rerio]	6.36624e-42	401	2	0.158537	0.228739
93401	809	123	776	gi|326673500|ref|XP_003199901.1|	1394	87	307	retrotransposable element Tf2 155 kDa protein type 1-like [Danio rerio]	9.61468e-46	435	3	0.158537	0.808405
75933	333	1	333	gi|348507350|ref|XP_003441219.1|	700	429	539	calpain-2catalytic subunit-like [Oreochromis niloticus]	3.20679e-51	450	-1	0.158571	1
46232	3053	118	420	gi|123706447|ref|NP_001074089.1|	618	3	100	shugoshin-like 1 [Danio rerio] &gt;gi|120538127|gb|AAI29194.1| Zgc:158297 [Danio rerio]	5.91856e-32	348	1	0.158576	0.0992466
137335	451	5	451	gi|123233074|emb|CAM15635.1|	927	153	299	novel protein containing zona pellucida-like domains (si:dkeyp-50f7.2) [Danio rerio]	6.20965e-52	464	-1	0.158576	0.991131
60947	303	3	257	gi|292610937|ref|XP_002660930.1|	536	449	533	e3 ubiquitin/ISG15 ligase TRIM25 [Danio rerio]	3.2208e-37	345	3	0.158582	0.841584
36891	1577	4	741	gi|348534249|ref|XP_003454615.1|	1551	1249	1494	multiple epidermal growth factor-like domains protein 6 [Oreochromis niloticus]	5.4359e-99	856	1	0.158607	0.467977
69227	254	11	247	gi|19526268|gb|AAL89662.1|AF411956_3	498	62	140	putative myotubularin-related protein [Takifugu rubripes]	2.00875e-30	293	-2	0.158635	0.933071
72508	576	290	556	gi|348500749|ref|XP_003437935.1|	561	261	349	phosphatase and actin regulator 1-like [Oreochromis niloticus]	5.09489e-32	317	-3	0.158645	0.463542
144922	445	3	329	gi|283436092|ref|NP_001164413.1|	769	1	122	kelch-like protein 5 [Danio rerio]	1.70754e-14	186	-3	0.158648	0.734831
9250	205	76	174	gi|327267235|ref|XP_003218408.1|	208	134	166	ras-related protein Rab-6B-like [Anolis carolinensis]	6.982e-13	159	1	0.158654	0.482927
82588	536	1	489	gi|326670950|ref|XP_700922.4|	1027	553	715	probable tumor suppressor protein MN1 [Danio rerio]	1.31966e-70	604	-3	0.158715	0.912313
54140	371	130	336	gi|49617444|gb|AAT67444.1|	441	367	436	immunoglobulin Z heavy chain constant region [Danio rerio]	2.40513e-11	158	-3	0.15873	0.557951
119835	513	1	513	gi|70887747|ref|NP_001020722.1|	1077	95	265	BTB/POZ domain-containing protein 7 [Danio rerio]	4.72387e-93	766	-1	0.158774	1
39546	1773	1249	1632	gi|24210305|emb|CAD54663.1|	806	649	776	bromodomain containing 2 [Danio rerio]	1.1633e-49	481	-1	0.158809	0.216582
18839	295	2	256	gi|410916709|ref|XP_003971829.1|	554	188	275	kinesin-like protein KIF25-like [Takifugu rubripes]	1.49924e-39	362	2	0.158845	0.864407
87916	804	3	716	gi|18157521|dbj|BAB83836.1|	1498	214	451	LReO_3 [Oryzias latipes]	1.23866e-51	479	-2	0.158879	0.88806
157272	205	2	205	gi|327280618|ref|XP_003225049.1|	428	170	237	mitogen-activated protein kinase 1-like [Anolis carolinensis]	1.24441e-42	377	2	0.158879	0.995122
3625	538	2	538	gi|292618089|ref|XP_001922524.2|	1120	810	987	wu:fc33e05 [Danio rerio]	1.52459e-75	641	-1	0.158929	0.998141
108652	493	102	491	gi|151301110|ref|NP_001092924.1|	711	599	711	cancer susceptibility candidate protein 1 homolog [Danio rerio]	3.97314e-50	448	-3	0.158931	0.791075
53798	551	264	551	gi|66472572|ref|NP_001018425.1|	604	495	590	tyrosine-protein kinase ZAP-70 [Danio rerio] &gt;gi|63101276|gb|AAH95237.1| Zgc:110383 [Danio rerio] &gt;gi|182889650|gb|AAI65464.1| Zgc:110383 protein [Danio rerio]	2.68125e-41	385	-1	0.15894	0.522686
149598	308	3	308	gi|326679390|ref|XP_691403.5|	604	282	377	kinesin-like protein KIF1C-like [Danio rerio]	2.23814e-36	340	-1	0.15894	0.993506
15181	1014	1	1014	gi|125813087|ref|XP_686686.2|	2126	949	1286	protein sidekick-1 [Danio rerio]	0	1499	-1	0.158984	1
28111	389	2	388	gi|94536611|ref|NP_001035455.1|	811	149	277	advillin [Danio rerio] &gt;gi|92097782|gb|AAI15294.1| Zgc:136857 [Danio rerio]	3.97387e-62	533	2	0.159063	0.994859
100258	462	191	421	gi|326664451|ref|XP_700135.4|	484	1	77	epsin-3-like [Danio rerio]	9.32667e-61	413	-3	0.159091	0.5
39271	997	129	668	gi|341823683|ref|NP_001076483.2|	1100	926	1100	nesprin-3 [Danio rerio]	3.69815e-54	502	-3	0.159091	0.541625
80861	568	1	528	gi|326664065|ref|XP_001919201.3|	1106	541	716	zinc finger protein 827 [Danio rerio]	3.25433e-69	596	-2	0.159132	0.929577
27884	810	19	609	gi|410911950|ref|XP_003969453.1|	1219	922	1115	teashirt homolog 3-like [Takifugu rubripes]	7.11004e-84	714	1	0.159147	0.72963
163806	293	138	275	gi|410901907|ref|XP_003964436.1|	289	139	184	deoxyribonuclease-1-like [Takifugu rubripes]	9.30493e-13	163	-1	0.15917	0.47099
104676	212	1	96	gi|122890969|emb|CAK04621.2|	201	115	146	novel protein (zgc:103442) [Danio rerio]	2.26672e-08	126	1	0.159204	0.45283
129252	354	26	196	gi|18859565|ref|NP_571575.1|	358	302	358	wingless-type MMTV integration site family, member 4b precursor [Danio rerio] &gt;gi|4894948|gb|AAD32669.1|AF139536_1 Wnt4b protein [Danio rerio]	9.06604e-31	297	2	0.159218	0.483051
125969	339	16	339	gi|348531309|ref|XP_003453152.1|	584	242	334	ankyrin repeatand SOCS box protein 2-like [Oreochromis niloticus]	1.14468e-26	272	-1	0.159247	0.955752
60916	484	2	484	gi|326678369|ref|XP_001346125.4|	1017	274	435	protein NLRC3 [Danio rerio]	1.44566e-72	616	2	0.159292	0.997934
127138	252	3	251	gi|113681543|ref|NP_001038625.1|	521	389	471	zinc finger and BTB domain-containing protein 37 [Danio rerio] &gt;gi|190337444|gb|AAI63388.1| Zinc finger and BTB domain containing 37 [Danio rerio] &gt;gi|190339848|gb|AAI63402.1| Zinc finger and BTB domain containing 37 [Danio rerio]	1.22808e-54	466	-2	0.159309	0.988095
97611	502	362	502	gi|410901168|ref|XP_003964068.1|	295	71	117	RPE-retinal G protein-coupled receptor-like [Takifugu rubripes]	4.95239e-19	215	2	0.159322	0.280876
155727	292	26	199	gi|300676774|gb|ADK26650.1|	364	306	363	5-hydroxytryptamine (serotonin) receptor 1E [Zonotrichia albicollis]	1.407e-08	135	2	0.159341	0.59589
78654	268	5	268	gi|449278816|gb|EMC86555.1|	546	162	248	F-box/LRR-repeat protein 13, partial [Columba livia]	7.07295e-23	241	2	0.159341	0.985075
45019	1069	680	1069	gi|326676399|ref|XP_003200567.1|	897	216	358	protein NLRC3-like [Danio rerio]	1.29692e-18	229	2	0.15942	0.364827
124515	343	3	332	gi|122114602|ref|NP_001073665.1|	690	568	677	condensin complex subunit 2 [Danio rerio] &gt;gi|120538170|gb|AAI29326.1| Zgc:158618 [Danio rerio] &gt;gi|182891988|gb|AAI65645.1| Zgc:158618 protein [Danio rerio]	3.92943e-52	457	-3	0.15942	0.962099
56866	1836	942	1829	gi|326671190|ref|XP_002663580.2|	1775	1286	1568	poly [ADP-ribose] polymerase 14-like [Danio rerio]	1.49911e-152	731	-2	0.159437	0.48366
35913	525	4	522	gi|326679422|ref|XP_001336197.4|	1085	770	942	NACHT, LRR and PYD domains-containing protein 12 [Danio rerio]	2.04415e-46	429	1	0.159447	0.988571
123322	203	2	202	gi|62203301|gb|AAH92710.1|	420	260	326	Forkhead box G1 [Danio rerio]	1.47187e-26	261	-2	0.159524	0.990148
119827	249	3	248	gi|332216684|ref|XP_003257480.1|	514	227	308	dachshund homolog 1 isoform 3 [Nomascus leucogenys]	4.95317e-51	440	-2	0.159533	0.987952
97110	458	1	405	gi|326680287|ref|XP_001345022.3|	865	1	138	oxysterol-binding protein-related protein 5 [Danio rerio]	1.44298e-33	330	-3	0.159538	0.884279
14461	519	9	515	gi|118404948|ref|NP_001072494.1|	1053	136	303	armadillo repeat containing 4 [Xenopus (Silurana) tropicalis] &gt;gi|112419252|gb|AAI21926.1| hypothetical protein MGC146210 [Xenopus (Silurana) tropicalis]	1.86053e-58	516	-2	0.159544	0.976879
146097	387	2	214	gi|292620953|ref|XP_698151.4|	445	17	87	neuronal acetylcholine receptor subunit beta-2-like [Danio rerio]	3.10115e-39	361	-3	0.159551	0.550388
79625	268	1	135	gi|348532524|ref|XP_003453756.1|	282	3	47	protein FAM57B-like [Oreochromis niloticus]	1.42132e-17	197	-2	0.159574	0.503731
122478	546	2	388	gi|326673333|ref|XP_003199844.1|	802	1	128	protocadherin-10-like [Danio rerio]	1.21674e-52	470	-3	0.159601	0.708791
18261	473	9	473	gi|88999763|emb|CAJ80696.1|	971	506	660	Toll-like receptor 22a [Salmo salar]	3.82865e-36	350	3	0.159629	0.983087
9467	445	64	378	gi|58373392|gb|AAW71995.1|	664	1	106	glycoprotein A repetitions predominant precursor [Ctenopharyngodon idella]	5.10651e-28	287	-2	0.159639	0.707865
103208	699	129	698	gi|410991029|dbj|BAM66237.1|	1196	1006	1196	vascular associated protein [Danio rerio]	6.18365e-103	847	-2	0.159699	0.815451
60696	670	3	668	gi|125833380|ref|XP_688972.2|	1390	512	733	DNA excision repair protein ERCC-6 [Danio rerio]	1.0881e-153	1207	-3	0.159712	0.99403
46264	208	1	207	gi|410926865|ref|XP_003976889.1|	432	151	219	protocadherin gamma-A11-like, partial [Takifugu rubripes]	3.85638e-21	224	-2	0.159722	0.995192
117465	359	2	358	gi|165970405|gb|AAI58217.1|	745	313	431	amot protein [Xenopus (Silurana) tropicalis] &gt;gi|195539988|gb|AAI68036.1| Unknown (protein for IMAGE:7647888) [Xenopus (Silurana) tropicalis] &gt;gi|197246332|gb|AAI68552.1| Unknown (protein for IMAGE:7647581) [Xenopus (Silurana) tropicalis]	5.44303e-50	443	-2	0.159732	0.994429
117232	440	68	436	gi|410917708|ref|XP_003972328.1|	914	577	722	protein phosphatase 1 regulatory subunit 29-like [Takifugu rubripes]	6.17958e-26	273	-2	0.159737	0.838636
68054	443	84	443	gi|40458402|gb|AAR87139.1|	776	234	357	u-boot [Danio rerio]	9.20502e-25	263	-1	0.159794	0.812641
137819	407	69	407	gi|348521898|ref|XP_003448463.1|	707	595	707	melanotransferrin-like [Oreochromis niloticus]	1.37089e-56	492	-1	0.15983	0.832924
25358	320	1	318	gi|320089595|ref|NP_001076321.1|	663	107	212	poly [ADP-ribose] polymerase 12 [Danio rerio]	2.81004e-36	341	1	0.159879	0.99375
47773	467	243	467	gi|1514965|dbj|BAA11525.1|	469	90	164	stromelysin-1/2-b [Cynops pyrrhogaster]	2.18187e-47	279	-1	0.159915	0.481799
71638	337	88	333	gi|348526782|ref|XP_003450898.1|	494	416	494	centrosomal protein of 57 kDa-like [Oreochromis niloticus]	1.32377e-21	233	-2	0.159919	0.72997
66018	432	3	431	gi|351714140|gb|EHB17059.1|	894	236	378	Cadherin-1 [Heterocephalus glaber]	2.28028e-41	386	-2	0.159955	0.993056
111125	1389	228	359	gi|432947368|ref|XP_004084011.1|	275	201	244	translation initiation factor IF-3, mitochondrial-like [Oryzias latipes]	7.24435e-12	173	-2	0.16	0.0950324
87262	479	2	157	gi|68362256|ref|XP_691942.1|	325	14	65	PI-PLC X domain-containing protein 1-like [Danio rerio]	6.44926e-23	243	-2	0.16	0.325678
5229	319	160	315	gi|387019407|gb|AFJ51821.1|	325	219	270	Transposase [Crotalus adamanteus]	2.36057e-23	187	1	0.16	0.489028
122377	417	105	416	gi|124481637|gb|AAI33136.1|	650	101	204	Zgc:158613 protein [Danio rerio]	5.16767e-41	318	-2	0.16	0.748201
70891	220	51	218	gi|78499063|gb|ABB45495.1|	350	266	321	NADH dehydrogenase subunit 2 [Homo sapiens]	1.37775e-18	192	-3	0.16	0.763636
10445	241	2	241	gi|28972954|gb|AAO60424.1|	500	239	318	sodium channel 5 [Ictalurus punctatus]	1.00372e-47	417	2	0.16	0.995851
71858	426	100	426	gi|317418755|emb|CBN80793.1|	681	334	442	Protein-glutamine gamma-glutamyltransferase 5 [Dicentrarchus labrax]	4.42263e-48	431	-1	0.160059	0.767606
54108	2359	153	635	gi|326675288|ref|XP_002665088.2|	1012	849	1010	serine/threonine-protein kinase Nek10 [Danio rerio]	6.41018e-57	550	3	0.160079	0.204748
78753	455	36	266	gi|431893678|gb|ELK03499.1|	481	51	127	Coiled-coil domain-containing protein 33 [Pteropus alecto]	1.29917e-10	155	3	0.160083	0.507692
80623	324	1	171	gi|57525805|ref|NP_001003578.1|	356	8	64	lysophosphatidic acid receptor 2a [Danio rerio] &gt;gi|50417263|gb|AAH78264.1| Zgc:101053 [Danio rerio]	2.70517e-18	205	-1	0.160112	0.527778
23991	3375	590	1093	gi|326667425|ref|XP_003198594.1|	1049	580	747	RNA-directed DNA polymerase from mobile element jockey-like [Danio rerio]	1.73634e-58	418	2	0.160153	0.149333
160268	457	2	457	gi|326664303|ref|XP_002667064.2|	949	326	477	exportin-1, partial [Danio rerio]	2.10128e-87	720	2	0.160169	0.997812
112989	950	2	223	gi|159155259|gb|AAI54753.1|	462	389	462	Zgc:110335 [Danio rerio]	2.59529e-38	372	2	0.160173	0.233684
103051	218	5	190	gi|410810121|emb|CCI55628.1|	387	180	241	transmembrane protein 173 [Pimephales promelas]	4.07349e-17	194	-2	0.160207	0.853211
62274	383	8	379	gi|118150424|ref|NP_001071190.1|	774	358	481	two pore calcium channel protein 2 [Danio rerio] &gt;gi|125991220|sp|A0JMD4.1|TPC2_DANRE RecName: Full=Two pore calcium channel protein 2; AltName: Full=Voltage-dependent calcium channel protein TPC2 &gt;gi|116487858|gb|AAI25834.1| Zgc:152898 [Danio rerio]	1.48498e-47	427	-2	0.160207	0.971279
60372	1142	30	1142	gi|59933260|ref|NP_001012377.1|	2297	1125	1492	xin actin-binding repeat-containing protein 1 [Danio rerio] &gt;gi|82076994|sp|Q5PZ43.1|XIRP1_DANRE RecName: Full=Xin actin-binding repeat-containing protein 1; AltName: Full=Cardiomyopathy-associated protein 1 &gt;gi|55978160|gb|AAV68693.1| Xin repeat-containing protein [Danio rerio]	7.60586e-139	1142	-1	0.160209	0.974606
36373	2836	407	1105	gi|18157521|dbj|BAB83836.1|	1498	852	1091	LReO_3 [Oryzias latipes]	5.18359e-151	635	-1	0.160214	0.246474
148411	277	2	277	gi|50345002|ref|NP_001002173.1|	574	397	488	nuclear receptor subfamily 4 group A member 1 [Danio rerio] &gt;gi|49256697|gb|AAH74092.1| Nuclear receptor subfamily 4, group A, member 1 [Danio rerio] &gt;gi|182889142|gb|AAI64696.1| Nr4a1 protein [Danio rerio]	7.31357e-53	457	-1	0.160279	0.99639
80765	655	89	655	gi|326670317|ref|XP_001922927.3|	1154	593	777	PR domain zinc finger protein 16 isoform 2 [Danio rerio]	4.65462e-70	607	-1	0.160312	0.865649
107230	626	16	426	gi|113675854|ref|NP_001038624.1|	867	729	867	nuclear factor of activated T-cells, cytoplasmic 1 [Danio rerio] &gt;gi|103491983|gb|ABF71984.1| nuclear factor of activated T-cells calcineurin-dependent 1 [Danio rerio]	2.66665e-39	378	1	0.160323	0.65655
27398	814	80	652	gi|125826377|ref|XP_684379.2|	1185	941	1130	semaphorin-5B [Danio rerio]	8.94092e-107	858	-1	0.160338	0.703931
158686	279	51	278	gi|348521166|ref|XP_003448097.1|	474	397	472	neuronal acetylcholine receptor subunit non-alpha-3-like [Oreochromis niloticus]	6.56849e-41	369	-2	0.160338	0.817204
44133	462	1	459	gi|326674436|ref|XP_001919795.2|	979	665	821	NACHT, LRR and PYD domains-containing protein 3-like [Danio rerio]	1.34853e-25	271	-1	0.160368	0.993506
90174	254	3	221	gi|120537665|gb|AAI29390.1|	455	1	73	Vacuolar protein sorting 8 homolog (S. cerevisiae) [Danio rerio]	4.80198e-40	361	-1	0.16044	0.862205
60359	2147	882	1367	gi|444732537|gb|ELW72827.1|	1072	187	358	E3 ubiquitin-protein ligase NEDD4-like protein [Tupaia chinensis]	4.20619e-14	201	3	0.160448	0.226362
101512	543	67	543	gi|410905197|ref|XP_003966078.1|	966	6	160	beta-1-syntrophin-like [Takifugu rubripes]	2.35082e-74	631	1	0.160455	0.878453
77755	247	41	247	gi|326935343|ref|XP_003213732.1|	430	316	384	thymic stromal cotransporter homolog, partial [Meleagris gallopavo]	2.93987e-12	161	-1	0.160465	0.838057
147374	309	111	305	gi|189528116|ref|XP_001343678.2|	405	339	403	lymphocyte cytosolic protein 2 [Danio rerio]	1.33887e-19	216	-2	0.160494	0.631068
108007	391	1	390	gi|326673387|ref|XP_003199869.1|	810	348	477	protocadherin gamma-A6-like [Danio rerio]	2.07218e-60	521	-2	0.160494	0.997442
48015	279	3	278	gi|348506234|ref|XP_003440665.1|	573	2	93	FERM domain-containing protein 5-like [Oreochromis niloticus]	1.32873e-51	448	-2	0.160558	0.989247
90028	385	2	385	gi|326673357|ref|XP_003199855.1|	797	192	319	protocadherin alpha-7-like [Danio rerio]	6.72204e-56	487	-1	0.160602	0.997403
81806	406	221	406	gi|158534009|ref|NP_001103580.1|	386	318	379	beta-3-galactosyltransferase-like [Danio rerio] &gt;gi|158253771|gb|AAI53958.1| Zgc:171538 protein [Danio rerio]	1.35793e-24	254	-1	0.160622	0.458128
33661	400	2	385	gi|348503351|ref|XP_003439228.1|	803	673	801	cadherin-12 [Oreochromis niloticus]	2.69428e-41	383	2	0.160648	0.96
19337	329	61	327	gi|117938802|gb|AAH05977.1|	554	380	468	KIF13B protein [Homo sapiens]	3.38698e-49	432	-3	0.16065	0.81155
27752	698	3	203	gi|181342156|ref|NP_001116709.1|	417	276	342	probable serpin E3 precursor [Danio rerio] &gt;gi|190410914|sp|B0UYL8.1|SERP3_DANRE RecName: Full=Probable serpin E3; Flags: Precursor	2.77379e-28	291	-1	0.160671	0.287966
121523	215	1	81	gi|292625191|ref|XP_002665917.1|	168	1	27	calcium channel flower homolog [Danio rerio]	1.17434e-08	128	-3	0.160714	0.376744
25411	592	111	566	gi|301617343|ref|XP_002938110.1|	964	563	717	RNA-directed DNA polymerase from mobile element jockey-like [Xenopus (Silurana) tropicalis]	1.04921e-28	290	3	0.160788	0.77027
63404	562	274	561	gi|326673199|ref|XP_001920864.3|	597	500	595	PWWP domain-containing protein 2B [Danio rerio]	2.74579e-54	479	-2	0.160804	0.512456
2340	474	2	469	gi|189515813|ref|XP_700704.3|	970	115	270	serine/threonine-protein kinase N2 [Danio rerio]	8.54165e-92	752	-3	0.160825	0.987342
75039	394	2	388	gi|376319262|ref|NP_001243675.1|	802	6	134	anaphase-promoting complex subunit 2 [Danio rerio]	1.55578e-44	406	-1	0.160848	0.982234
4447	733	484	732	gi|320043221|ref|NP_001155070.1|	516	430	512	protein kinase domain-containing protein, cytoplasmic [Danio rerio] &gt;gi|238636899|dbj|BAH66380.1| vertebrate lonesome kinase [Danio rerio]	2.29113e-36	353	-2	0.160853	0.3397
93520	266	2	265	gi|213511904|ref|NP_001133583.1|	547	66	153	Zinc finger protein 503 [Salmo salar] &gt;gi|209154576|gb|ACI33520.1| Zinc finger protein 503 [Salmo salar]	8.87823e-43	384	-2	0.160878	0.992481
131606	355	20	355	gi|326677811|ref|XP_001919823.2|	696	44	155	dixin [Danio rerio]	1.02789e-55	484	-1	0.16092	0.946479
71737	621	1	351	gi|348539844|ref|XP_003457399.1|	727	1	117	probable phospholipid-transporting ATPase IF-like [Oreochromis niloticus]	1.60916e-77	648	-1	0.160935	0.565217
91211	287	15	284	gi|51467747|ref|NP_001003823.1|	553	435	523	cochlin precursor [Danio rerio] &gt;gi|26788036|emb|CAD58748.1| novel protein similar to human coagulation factor C homolog (cochlin, COCH) [Danio rerio]	7.67827e-39	356	-1	0.16094	0.940767
147072	340	1	339	gi|326676609|ref|XP_001343186.3|	702	1	113	protein asteroid homolog 1-like [Danio rerio]	2.00534e-52	459	-2	0.160969	0.997059
17042	535	160	501	gi|71834292|ref|NP_001025236.1|	820	689	820	interleukin enhancer binding factor 3a [Danio rerio] &gt;gi|66911683|gb|AAH96956.1| Zgc:113842 [Danio rerio]	1.81591e-11	165	-2	0.160976	0.639252
4647	740	2	697	gi|326670202|ref|XP_684886.4|	1441	413	644	membrane-associated guanylate kinase, WW and PDZ domain-containing protein 3 [Danio rerio]	2.02611e-38	378	2	0.160999	0.940541
16846	4412	1	4197	gi|189530625|ref|XP_001920330.1|	8621	11	1398	nesprin-1-like [Danio rerio]	0	5810	-3	0.161002	0.951269
67844	310	2	304	gi|326669871|ref|XP_694303.4|	627	297	397	protein NLRC3 [Danio rerio]	2.49474e-41	376	-1	0.161085	0.977419
90796	414	8	340	gi|348500326|ref|XP_003437724.1|	689	273	383	la-related protein 6-like [Oreochromis niloticus]	5.87934e-44	400	-3	0.161103	0.804348
8981	577	18	575	gi|348510040|ref|XP_003442554.1|	1142	133	316	ras-associating and dilute domain-containing protein [Oreochromis niloticus]	4.06912e-92	763	-3	0.161121	0.967071
117913	267	3	266	gi|141795831|gb|AAI39575.1|	546	381	468	Hpse protein [Danio rerio]	7.57287e-39	355	-2	0.161172	0.988764
151586	215	1	195	gi|157311711|ref|NP_001098582.1|	403	1	65	methylmalonic aciduria (cobalamin deficiency) cblA type [Danio rerio] &gt;gi|156230488|gb|AAI51913.1| Mmaa protein [Danio rerio]	1.7476e-06	117	-3	0.16129	0.906977
117300	761	2	469	gi|410913773|ref|XP_003970363.1|	967	26	181	protocadherin gamma-C5-like [Takifugu rubripes]	1.83055e-61	545	-2	0.161324	0.61498
30779	757	28	240	gi|56693245|ref|NP_001008587.1|	440	49	119	EGF-containing fibulin-like extracellular matrix protein 2a precursor [Danio rerio] &gt;gi|56269438|gb|AAH86840.1| EGF-containing fibulin-like extracellular matrix protein 2 [Danio rerio]	1.17383e-28	296	-2	0.161364	0.281374
79636	211	2	184	gi|348519535|ref|XP_003447286.1|	378	202	262	protein OSCP1-like [Oreochromis niloticus]	1.58076e-20	218	2	0.161376	0.867299
14661	2551	2	2539	gi|189535964|ref|XP_693147.3|	5143	1481	2310	e3 ubiquitin-protein ligase UBR4 [Danio rerio]	0	4061	-1	0.161384	0.994904
61933	474	1	438	gi|28277444|gb|AAH44344.1|	917	713	860	Adar protein [Danio rerio]	3.63667e-67	575	-1	0.161396	0.924051
101034	277	2	277	gi|41053355|ref|NP_956893.1|	570	417	508	CXXC finger 1, like [Danio rerio] &gt;gi|34785071|gb|AAH56775.1| CXXC finger 1, like [Danio rerio]	1.97509e-59	502	2	0.161404	0.99639
139016	561	29	559	gi|190194242|ref|NP_001121728.1|	1078	240	413	serine/threonine-protein kinase LATS2 isoform 2 [Danio rerio] &gt;gi|154845050|gb|ABS88160.1| Lats2-2 [Danio rerio]	3.55411e-55	494	2	0.16141	0.946524
18127	462	44	460	gi|181339841|ref|NP_001116705.1|	861	720	858	extended synaptotagmin-3 [Danio rerio]	1.30223e-69	591	-3	0.16144	0.902597
68184	1040	252	1040	gi|326671552|ref|XP_699081.5|	1629	1367	1629	kinesin-like protein KIF21B-like [Danio rerio]	3.30053e-174	1375	-1	0.161449	0.758654
72297	856	277	642	gi|317420089|emb|CBN82125.1|	768	597	720	Cadherin-7 [Dicentrarchus labrax]	2.09453e-52	317	-2	0.161458	0.42757
20532	1184	27	749	gi|190337440|gb|AAI63724.1|	1505	1263	1505	Nuclear receptor coactivator 2 [Danio rerio]	6.1413e-60	554	3	0.161462	0.610642
11927	1031	283	1005	gi|190337440|gb|AAI63724.1|	1505	1263	1505	Nuclear receptor coactivator 2 [Danio rerio]	1.40196e-60	554	-3	0.161462	0.701261
66665	443	224	442	gi|410915702|ref|XP_003971326.1|	452	380	452	lipase member H-like [Takifugu rubripes]	2.01962e-25	263	-2	0.161504	0.494357
24074	366	2	361	gi|46309485|ref|NP_996941.1|	551	145	233	histone-lysine N-methyltransferase SETDB2 [Danio rerio] &gt;gi|306756281|sp|Q06ZW3.2|SETB2_DANRE RecName: Full=Histone-lysine N-methyltransferase SETDB2; AltName: Full=SET domain bifurcated 2 &gt;gi|42542895|gb|AAH66376.1| SET domain, bifurcated 2 [Danio rerio]	8.21203e-20	222	-3	0.161525	0.983607
2611	500	284	490	gi|50540446|ref|NP_001002689.1|	427	1	69	GATA-binding protein 2b [Danio rerio] &gt;gi|49900268|gb|AAH76462.1| GATA-binding protein 2b [Danio rerio] &gt;gi|182890930|gb|AAI65802.1| Gata2b protein [Danio rerio]	5.98392e-19	218	2	0.161593	0.414
23628	208	1	207	gi|348535548|ref|XP_003455262.1|	427	91	159	pre-mRNA-splicing factor RBM22-like [Oreochromis niloticus]	8.42399e-36	329	-2	0.161593	0.995192
127279	330	76	330	gi|297206854|ref|NP_001171962.1|	526	442	526	cytochrome P450 family 1 subfamily C polypeptide 3 [Oncorhynchus mykiss] &gt;gi|290576818|gb|ADD51161.1| cytochrome P450 family 1 subfamily C polypeptide 3 [Oncorhynchus mykiss]	5.67272e-43	387	-1	0.161597	0.772727
56120	529	293	529	gi|326676840|ref|XP_687872.5|	464	390	464	phosphatidylserine synthase 1 [Danio rerio]	1.79858e-11	163	-1	0.161638	0.448015
104705	846	42	845	gi|410898315|ref|XP_003962643.1|	1658	462	729	eukaryotic translation initiation factor 2-alpha kinase 4-like [Takifugu rubripes]	1.63681e-136	1104	-2	0.161641	0.950355
29976	805	70	801	gi|348517678|ref|XP_003446360.1|	1559	1307	1558	interferon-induced very large GTPase 1-like [Oreochromis niloticus]	1.02649e-49	465	-2	0.161642	0.909317
132286	231	15	191	gi|289186667|gb|ADC91944.1|	365	293	351	UDP glucuronosyltransferase 2 family polypeptide a1 isoform 3 [Danio rerio]	6.66901e-11	150	3	0.161644	0.766234
16296	563	1	561	gi|432904472|ref|XP_004077348.1|	1132	3	185	AT-rich interactive domain-containing protein 5B-like [Oryzias latipes]	4.05223e-87	727	-3	0.161661	0.996448
22367	823	2	823	gi|444712126|gb|ELW53057.1|	1701	104	378	Myosin-10 [Tupaia chinensis]	0	1494	2	0.16167	0.998785
160220	1008	408	986	gi|189520114|ref|XP_688778.3|	1181	1	191	potassium voltage-gated channel subfamily H member 7 [Danio rerio]	9.13313e-116	948	3	0.161727	0.574405
79975	339	3	338	gi|194353935|ref|NP_001123869.1|	680	525	634	MAM domain-containing protein 2 precursor [Danio rerio]	6.91775e-49	433	-2	0.161765	0.99115
152478	284	3	284	gi|157677495|gb|ABV60434.1|	581	168	261	argonaute [Ctenopharyngodon idella]	1.165e-60	512	-1	0.16179	0.992958
123160	476	28	279	gi|162287357|ref|NP_001104659.1|	519	1	84	pseudouridylate synthase 10 [Danio rerio] &gt;gi|158253928|gb|AAI53933.1| Zgc:171472 protein [Danio rerio]	2.37447e-23	251	-3	0.16185	0.529412
28143	222	2	220	gi|432922304|ref|XP_004080286.1|	451	44	116	gap junction gamma-1 protein-like [Oryzias latipes]	9.86645e-37	336	2	0.161863	0.986486
145475	280	11	280	gi|292619450|ref|XP_001332546.3|	556	333	422	phospholipase B-like 1-like [Danio rerio]	3.58269e-43	387	-1	0.161871	0.964286
143644	273	2	271	gi|348514335|ref|XP_003444696.1|	556	188	277	protocadherin gamma-A7-like, partial [Oreochromis niloticus]	3.53236e-35	329	-3	0.161871	0.989011
19664	406	1	405	gi|47086697|ref|NP_997837.1|	834	335	469	ATPase, H+ transporting, lysosomal V0 subunit a1 [Danio rerio] &gt;gi|44890328|gb|AAH66692.1| ATPase, H+ transporting, lysosomal V0 subunit a isoform 1 [Danio rerio]	2.10286e-85	699	1	0.161871	0.997537
54702	510	5	508	gi|432849063|ref|XP_004066514.1|	1013	591	754	NACHT, LRR and PYD domains-containing protein 12-like, partial [Oryzias latipes]	4.29536e-45	418	-3	0.161895	0.988235
92879	374	3	335	gi|432925720|ref|XP_004080745.1|	562	241	331	protein shisa-6 homolog [Oryzias latipes]	1.45735e-39	365	-1	0.161922	0.890374
67466	1171	1	1005	gi|348505571|ref|XP_003440334.1|	2038	206	535	C2 domain-containing protein 3-like [Oreochromis niloticus]	2.51492e-75	671	-2	0.161923	0.858241
45716	256	96	215	gi|348531122|ref|XP_003453059.1|	247	19	58	E3 ubiquitin-protein ligase RNF5-like [Oreochromis niloticus]	1.68637e-10	144	-3	0.161943	0.46875
155780	219	1	216	gi|284172371|ref|NP_001165055.1|	426	88	156	neuronal pentraxin 2b precursor [Danio rerio] &gt;gi|226431048|gb|ACO55491.1| neuronal pentraxin 2b [Danio rerio]	3.10085e-29	282	-1	0.161972	0.986301
36105	386	114	380	gi|194594602|gb|ACF77004.1|	463	247	321	C-lectin-A [Dicentrarchus labrax]	6.34598e-11	156	-1	0.161987	0.69171
117287	795	17	640	gi|348512314|ref|XP_003443688.1|	1284	395	602	sal-like protein 3-like [Oreochromis niloticus]	6.83179e-118	959	-3	0.161994	0.784906
143765	472	3	470	gi|62867014|gb|AAY17397.1|	969	277	433	cardiac-specific sodium-calcium exchanger 1 [Danio rerio]	2.18686e-77	650	-3	0.162023	0.991525
154159	267	2	265	gi|317418829|emb|CBN80867.1|	543	445	532	Histamine H1 receptor [Dicentrarchus labrax]	9.93043e-50	433	2	0.162063	0.988764
83497	242	13	189	gi|292622334|ref|XP_002664954.1|	364	145	203	interferon-inducible GTPase 5-like [Danio rerio]	2.24003e-12	161	1	0.162088	0.731405
121825	392	2	391	gi|326673347|ref|XP_001921875.3|	802	10	139	protocadherin gamma-C4-like [Danio rerio]	7.25086e-58	502	-2	0.162095	0.994898
73364	694	2	661	gi|13487735|gb|AAK27699.1|AF348156_1	1357	669	888	Gli2 [Danio rerio]	1.0789e-86	732	-1	0.162122	0.951009
30479	975	5	394	gi|449279729|gb|EMC87237.1|	919	472	620	Serine/threonine-protein kinase 10, partial [Columba livia]	2.07302e-28	306	-3	0.162133	0.4
108822	988	73	798	gi|395818614|ref|XP_003782717.1|	1585	385	641	sterile alpha motif domain-containing protein 9 [Otolemur garnettii]	4.81401e-49	466	1	0.162145	0.734818
146941	293	1	246	gi|168823552|ref|NP_001108355.1|	518	341	424	non-muscle caldesmon [Danio rerio] &gt;gi|165971340|gb|AAI58176.1| Zgc:171553 protein [Danio rerio]	2.76355e-28	280	-3	0.162162	0.83959
82641	354	5	352	gi|158702288|gb|ABW77485.1|	703	490	603	tubulin tyrosine ligase-like family member 6a [Salmo salar]	6.43172e-45	405	-3	0.162162	0.983051
168816	218	3	218	gi|432953105|ref|XP_004085291.1|	444	357	428	protocadherin alpha-2-like, partial [Oryzias latipes]	1.60902e-39	356	3	0.162162	0.990826
168817	218	3	218	gi|432953105|ref|XP_004085291.1|	444	357	428	protocadherin alpha-2-like, partial [Oryzias latipes]	1.99207e-39	355	3	0.162162	0.990826
3429	3411	2797	2955	gi|12666718|emb|CAC28060.1|	339	109	163	putative transposase [Pleuronectes platessa]	2.52992e-07	96	1	0.162242	0.0466139
141188	388	2	385	gi|326673359|ref|XP_003199856.1|	795	469	597	protocadherin gamma-A11-like [Danio rerio]	6.20896e-61	524	-1	0.162264	0.989691
57481	1665	2	370	gi|432934421|ref|XP_004081934.1|	758	634	756	polypeptide N-acetylgalactosaminyltransferase 5-like [Oryzias latipes]	1.35533e-38	394	2	0.162269	0.221622
96189	566	164	532	gi|432934421|ref|XP_004081934.1|	758	634	756	polypeptide N-acetylgalactosaminyltransferase 5-like [Oryzias latipes]	4.26271e-42	394	-2	0.162269	0.651943
55826	1308	842	1072	gi|61806604|ref|NP_001013533.1|	493	336	415	lipoamide acyltransferase component of branched-chain alpha-keto acid dehydrogenase complex, mitochondrial [Danio rerio] &gt;gi|60688109|gb|AAH90917.1| Dihydrolipoamide branched chain transacylase E2 [Danio rerio] &gt;gi|182891968|gb|AAI65614.1| Dihydrolipoamide branched chain transacylase E2 [Danio...	1.50733e-27	298	2	0.162272	0.176606
103813	496	256	495	gi|348519896|ref|XP_003447465.1|	493	97	176	activin receptor type-1C [Oreochromis niloticus]	1.76484e-32	317	1	0.162272	0.483871
20457	910	2	910	gi|158517919|ref|NP_001103482.1|	1867	1079	1381	dedicator of cytokinesis protein 5 [Danio rerio] &gt;gi|157886692|emb|CAP09643.1| dedicator of cytokinesis 5 [Danio rerio]	1.02815e-170	1356	-1	0.162292	0.998901
113273	886	485	673	gi|326678825|ref|XP_003201185.1|	382	202	263	slit homolog 1 protein-like [Danio rerio]	1.19182e-23	260	-1	0.162304	0.213318
98609	539	37	411	gi|348503146|ref|XP_003439127.1|	770	587	711	solute carrier family 26 member 9 [Oreochromis niloticus]	7.71747e-37	356	-3	0.162338	0.695733
52056	236	1	234	gi|348516963|ref|XP_003446006.1|	462	332	406	nuclear factor 7, ovary-like [Oreochromis niloticus]	2.28409e-16	191	1	0.162338	0.991525
96003	493	3	482	gi|326664850|ref|XP_003197899.1|	1004	431	593	espin-like protein [Danio rerio]	5.80471e-66	568	3	0.162351	0.973631
11659	3954	112	1014	gi|344295137|ref|XP_003419270.1|	1897	13	320	fibronectin type III domain-containing protein 1-like [Loxodonta africana]	5.98195e-117	647	1	0.162362	0.228376
96985	605	274	603	gi|189523975|ref|XP_683670.3|	622	512	612	probable palmitoyltransferase ZDHHC8-like [Danio rerio]	1.80864e-18	220	-3	0.162379	0.545455
50204	979	262	606	gi|410922527|ref|XP_003974734.1|	702	21	134	interleukin-6 receptor subunit beta-like [Takifugu rubripes]	1.49885e-09	156	1	0.162393	0.3524
75843	231	1	231	gi|213514106|ref|NP_001133454.1|	468	352	427	Interferon regulatory factor 4 [Salmo salar] &gt;gi|209154064|gb|ACI33264.1| Interferon regulatory factor 4 [Salmo salar]	7.24107e-22	231	-1	0.162393	1
153663	291	136	291	gi|348566761|ref|XP_003469170.1|	314	129	179	ankyrin repeatand SOCS box protein 5-like isoform 2 [Cavia porcellus]	1.13524e-09	142	-1	0.16242	0.536082
1435	900	9	143	gi|348539838|ref|XP_003457396.1|	277	170	214	GTPase IMAP family member 7-like [Oreochromis niloticus]	5.71811e-07	132	3	0.162455	0.15
73917	261	2	259	gi|326664937|ref|XP_684950.4|	523	433	517	neuropilin (NRP) and tolloid (TLL)-like 1 [Danio rerio]	2.71332e-26	265	2	0.162524	0.988506
142181	223	5	223	gi|37362314|gb|AAQ91285.1|	449	84	156	tubulin, alpha 4 [Danio rerio]	2.0621e-34	320	2	0.162584	0.982063
72926	483	17	481	gi|432856485|ref|XP_004068443.1|	984	728	887	protein sel-1 homolog 3-like [Oryzias latipes]	6.78316e-47	430	-3	0.162602	0.962733
118012	509	2	505	gi|292611629|ref|XP_002661169.1|	1033	474	641	si:ch211-210g13.5 [Danio rerio]	2.26415e-98	802	-2	0.162633	0.990177
137518	222	59	220	gi|357575246|gb|AET85182.1|	332	183	236	TC1-like transposase [Cyprinus carpio]	6.05863e-12	156	2	0.162651	0.72973
47943	814	234	335	gi|189536131|ref|XP_001922851.1|	209	175	208	l-rhamnose-binding lectin CSL2 [Danio rerio]	2.96776e-16	130	-3	0.162679	0.125307
66900	585	417	518	gi|189536131|ref|XP_001922851.1|	209	175	208	l-rhamnose-binding lectin CSL2 [Danio rerio]	1.2914e-16	130	3	0.162679	0.174359
44128	530	2	103	gi|326680830|ref|XP_002667515.2|	209	73	106	calsenilin-like [Danio rerio]	1.23386e-12	166	2	0.162679	0.192453
110296	1233	2	1231	gi|160333577|ref|NP_001103995.1|	2532	672	1083	ectopic P granules protein 5 homolog [Danio rerio] &gt;gi|158705853|sp|A5WUT8.1|EPG5_DANRE RecName: Full=Ectopic P granules protein 5 homolog	0	1671	-3	0.162717	0.997567
28003	607	1	600	gi|326665164|ref|XP_003197983.1|	1229	946	1145	PAS domain-containing serine/threonine-protein kinase [Danio rerio]	1.9074e-102	841	1	0.162734	0.988468
82427	1249	5	316	gi|326676302|ref|XP_002667490.2|	639	20	123	leucine-rich repeat and fibronectin type III domain-containing protein 1-like protein-like [Danio rerio]	6.83884e-44	425	-1	0.162754	0.2498
107730	1173	34	1173	gi|326672421|ref|XP_001920550.3|	2248	508	873	voltage-dependent T-type calcium channel subunit alpha-1G [Danio rerio]	3.3635e-164	1328	1	0.162811	0.971867
28330	820	367	636	gi|318814315|ref|NP_001187136.1|	571	448	540	leukocyte immune-type receptor 3 precursor [Ictalurus punctatus] &gt;gi|58761279|gb|AAW82354.1| leukocyte immune-type receptor 3 [Ictalurus punctatus]	4.65584e-30	310	-2	0.162872	0.329268
76875	537	125	367	gi|345324163|ref|XP_001506917.2|	485	398	476	acyl-CoA-binding domain-containing protein 5-like [Ornithorhynchus anatinus]	4.01797e-19	221	-3	0.162887	0.452514
149688	348	2	346	gi|326676716|ref|XP_686065.4|	706	325	439	DNA polymerase sigma [Danio rerio]	1.1797e-69	582	-3	0.16289	0.991379
121432	411	1	411	gi|116517254|ref|NP_001070848.1|	841	417	553	leucine-rich repeat-containing protein 8D [Danio rerio] &gt;gi|115528093|gb|AAI24654.1| Leucine rich repeat containing 8 family, member D [Danio rerio]	4.4893e-87	711	-1	0.162901	1
158439	230	36	230	gi|355700832|gb|AES01576.1|	399	185	249	mitogen-activated protein kinase kinase kinase kinase 4 [Mustela putorius furo]	3.74045e-35	324	3	0.162907	0.847826
84979	250	8	250	gi|326668713|ref|XP_001340725.2|	497	267	347	prostaglandin E2 receptor EP3 subtype-like [Danio rerio]	2.43144e-32	306	-1	0.162978	0.972
50941	576	25	495	gi|326667910|ref|XP_697723.4|	963	530	686	WD repeat-containing protein 66 [Danio rerio]	9.29001e-68	584	-1	0.163032	0.817708
34884	493	2	493	gi|432911284|ref|XP_004078606.1|	963	283	439	kinesin-1 heavy chain-like [Oryzias latipes]	3.21616e-76	642	2	0.163032	0.997972
25898	2755	50	139	gi|317418900|emb|CBN80938.1|	184	138	167	Lipoma HMGIC fusion partner-like 4 protein [Dicentrarchus labrax]	9.81244e-08	141	2	0.163043	0.0326679
149521	214	124	213	gi|326680869|ref|XP_003201649.1|	184	129	158	homeobox protein DBX1 [Danio rerio]	2.05153e-06	112	-2	0.163043	0.420561
15134	675	295	675	gi|326666136|ref|XP_687871.3|	834	5	140	e3 ubiquitin-protein ligase RNF216 [Danio rerio]	1.00282e-15	201	-1	0.16307	0.564444
31772	481	1	480	gi|410924554|ref|XP_003975746.1|	981	708	867	serine/threonine-protein kinase N2-like [Takifugu rubripes]	2.29624e-112	895	-2	0.163099	0.997921
66911	228	1	69	gi|348530514|ref|XP_003452756.1|	141	50	72	vesicle-associated membrane protein 2-like [Oreochromis niloticus]	1.30919e-06	113	-1	0.163121	0.302632
125574	283	2	280	gi|292614998|ref|XP_002662507.1|	564	1	92	tetratricopeptide repeat protein 22 [Danio rerio]	1.54686e-41	376	-1	0.163121	0.985866
99445	756	378	755	gi|432859845|ref|XP_004069265.1|	754	531	653	cadherin-like protein 26-like [Oryzias latipes]	1.97708e-11	167	-2	0.16313	0.5
73825	335	57	314	gi|159033052|gb|ABW87788.1|	521	390	474	myosin 1 [Salmo salar]	1.45106e-15	190	-1	0.163148	0.770149
165209	258	2	256	gi|57524806|ref|NP_001005775.1|	521	124	208	phosphatidylinositol-4-phosphate 5-kinase, type I, beta a [Danio rerio] &gt;gi|52789262|gb|AAH83170.1| Phosphatidylinositol-4-phosphate 5-kinase, type I, beta [Danio rerio]	4.51266e-53	455	-3	0.163148	0.988372
149132	353	2	349	gi|348535990|ref|XP_003455480.1|	711	8	123	sodium/myo-inositol cotransporter-like [Oreochromis niloticus]	1.11308e-48	432	-2	0.16315	0.985836
30950	397	2	397	gi|326680896|ref|XP_003201658.1|	809	550	681	NACHT, LRR and PYD domains-containing protein 3-like, partial [Danio rerio]	3.35108e-47	426	-1	0.163164	0.997481
81722	736	6	425	gi|326676165|ref|XP_003200515.1|	858	719	858	extracellular calcium-sensing receptor [Danio rerio]	2.94553e-64	563	3	0.16317	0.570652
25101	1406	2	1405	gi|209418512|ref|NP_001129262.1|	2868	1222	1689	fibrillin-2 precursor [Danio rerio] &gt;gi|184198736|gb|ACC76804.1| fibrillin 2 [Danio rerio]	0	2309	2	0.16318	0.998578
119589	787	3	653	gi|326672364|ref|XP_003199651.1|	1293	1	211	caskin-2 [Danio rerio]	3.21942e-121	983	-3	0.163186	0.827192
119344	271	1	270	gi|291190337|ref|NP_001167239.1|	527	17	102	zinc finger CCCH-type with G patch domain-containing protein [Salmo salar] &gt;gi|259710302|sp|C0HAV3.1|ZGPAT_SALSA RecName: Full=Zinc finger CCCH-type with G patch domain-containing protein &gt;gi|223648828|gb|ACN11172.1| Zinc finger CCCH-type with G patch domain-containing protein [Salmo salar]	1.62382e-13	172	-2	0.163188	0.99631
125078	258	1	258	gi|348506872|ref|XP_003440981.1|	527	175	260	vang-like protein 1-like [Oreochromis niloticus]	2.74874e-33	314	-1	0.163188	1
57681	605	274	603	gi|194578871|ref|NP_001124078.1|	674	243	352	WD and tetratricopeptide repeats protein 1 [Danio rerio] &gt;gi|190339009|gb|AAI63463.1| Zgc:194983 [Danio rerio]	2.65748e-106	561	-3	0.163205	0.545455
55036	227	43	225	gi|326681115|ref|XP_003201722.1|	386	181	243	h-2 class I histocompatibility antigen, L-D alpha chain-like [Danio rerio]	3.81407e-11	152	1	0.163212	0.806167
85158	342	65	301	gi|68444623|ref|XP_684923.1|	484	46	124	probable ATP-dependent RNA helicase DDX6 isoform 1 [Danio rerio]	9.11887e-48	420	-3	0.163223	0.692982
97921	579	28	579	gi|326680349|ref|XP_684730.4|	1164	614	803	potassium/sodium hyperpolarization-activated cyclic nucleotide-gated channel 4-like [Danio rerio]	2.64955e-49	453	-1	0.16323	0.953368
35946	582	26	580	gi|317419321|emb|CBN81358.1|	1121	892	1074	Transient receptor potential cation channel subfamily M member 4 [Dicentrarchus labrax]	1.45394e-84	709	-3	0.163247	0.953608
117952	751	51	734	gi|326679269|ref|XP_692918.4|	1268	1062	1268	von Willebrand factor A domain-containing protein 5B1 [Danio rerio]	2.86668e-82	700	-3	0.163249	0.910786
141033	385	2	385	gi|326673313|ref|XP_003199834.1|	784	310	437	protocadherin alpha-2-like [Danio rerio]	3.6162e-59	511	-1	0.163265	0.997403
127438	240	1	240	gi|66392233|ref|NP_001018198.1|	490	247	326	mitochondria-eating protein [Danio rerio] &gt;gi|63100646|gb|AAH95228.1| Spermatogenesis associated 18 [Danio rerio] &gt;gi|182889768|gb|AAI65612.1| Spata18 protein [Danio rerio]	1.76193e-39	358	-1	0.163265	1
77669	1982	16	1833	gi|326679186|ref|XP_003201256.1|	3711	3027	3632	basement membrane-specific heparan sulfate proteoglycan core protein [Danio rerio]	0	2901	-3	0.163298	0.917255
139537	477	209	475	gi|185135637|ref|NP_001117783.1|	545	342	430	potassium channel TSK2 [Oncorhynchus mykiss] &gt;gi|13786080|gb|AAK39560.1| potassium channel TSK2 [Oncorhynchus mykiss]	1.89922e-68	361	-3	0.163303	0.559748
148848	255	34	255	gi|348541241|ref|XP_003458095.1|	496	301	381	Na(+)/H(+) exchange regulatory cofactor NHE-RF3-like [Oreochromis niloticus]	4.63338e-19	212	-1	0.163306	0.870588
98013	422	5	421	gi|432854453|ref|XP_004067909.1|	851	415	553	ubiquitin carboxyl-terminal hydrolase 13-like [Oryzias latipes]	5.62857e-80	663	-2	0.163337	0.988152
59110	346	3	344	gi|189537258|ref|XP_689354.3|	661	277	384	GTPase IMAP family member 8-like [Danio rerio]	1.44996e-31	309	-3	0.163389	0.988439
29683	379	33	158	gi|326673171|ref|XP_002667360.2|	257	216	257	forkhead box protein N2-like, partial [Danio rerio]	1.82594e-12	162	3	0.163424	0.332454
76494	283	32	283	gi|410927104|ref|XP_003977006.1|	514	27	110	myosin-IIIa-like, partial [Takifugu rubripes]	2.54661e-39	359	-1	0.163424	0.890459
162852	275	2	178	gi|326673584|ref|XP_003199930.1|	361	153	211	putative nuclease HARBI1-like [Danio rerio]	1.87436e-23	241	2	0.163435	0.643636
57303	3178	3	878	gi|317419414|emb|CBN81451.1|	1786	1417	1708	Nebulin-related-anchoring protein [Dicentrarchus labrax]	1.59927e-145	1249	3	0.163494	0.275645
12965	469	3	467	gi|410904871|ref|XP_003965915.1|	948	296	450	ribonucleases P/MRP protein subunit POP1-like [Takifugu rubripes]	9.00266e-47	428	-3	0.163502	0.991471
139170	223	11	166	gi|348518970|ref|XP_003447004.1|	318	181	232	ubiquitin-like domain-containing CTD phosphatase 1-like [Oreochromis niloticus]	5.53278e-16	184	-1	0.163522	0.699552
64245	378	132	377	gi|410900876|ref|XP_003963922.1|	501	417	498	protein-cysteine N-palmitoyltransferase HHAT-like [Takifugu rubripes]	2.22478e-28	283	-2	0.163673	0.650794
40595	391	8	391	gi|38707983|ref|NP_944590.1|	782	1	128	aconitate hydratase, mitochondrial [Danio rerio] &gt;gi|37046702|gb|AAH58049.1| Aconitase 2, mitochondrial [Danio rerio]	2.89431e-64	548	2	0.163683	0.982097
34998	1666	3	905	gi|292617478|ref|XP_002663368.1|	1796	1482	1775	coiled-coil domain-containing protein 108 [Danio rerio]	3.44533e-46	461	3	0.163697	0.542017
84734	256	2	256	gi|125837702|ref|XP_692819.2|	519	140	224	high affinity cGMP-specific 3&apos;,5&apos;-cyclic phosphodiesterase 9A-like [Danio rerio]	5.21974e-52	448	-1	0.163776	0.996094
13822	1337	831	1076	gi|348517994|ref|XP_003446517.1|	470	375	451	growth hormone secretagogue receptor type 1-like [Oreochromis niloticus]	1.82133e-18	230	-1	0.16383	0.183994
4904	370	76	369	gi|432952911|ref|XP_004085239.1|	647	76	181	probable G-protein coupled receptor 128-like, partial [Oryzias latipes]	1.21661e-10	154	1	0.163833	0.794595
32243	786	289	786	gi|371874078|ref|NP_001243104.1|	1013	671	836	E3 ubiquitin-protein ligase BRE1A [Danio rerio]	7.94182e-81	606	1	0.16387	0.633588
121416	504	74	445	gi|410918006|ref|XP_003972477.1|	836	431	567	F-box only protein 41-like [Takifugu rubripes]	7.70623e-25	266	-3	0.163876	0.738095
28540	1286	464	601	gi|348512661|ref|XP_003443861.1|	311	261	311	low density lipoprotein receptor adapter protein 1-B-like [Oreochromis niloticus]	8.94926e-09	150	2	0.163987	0.107309
66987	407	3	407	gi|326672898|ref|XP_001921517.3|	823	469	603	s1 RNA-binding domain-containing protein 1, partial [Danio rerio]	2.06992e-73	615	-1	0.164034	0.995086
6872	221	1	219	gi|292620953|ref|XP_698151.4|	445	207	279	neuronal acetylcholine receptor subunit beta-2-like [Danio rerio]	1.90094e-33	313	1	0.164045	0.99095
142349	373	1	369	gi|326670567|ref|XP_002663375.2|	768	51	176	chondroitin sulfate synthase 2 isoform 1 [Danio rerio]	5.39495e-41	380	-2	0.164062	0.989276
54534	1181	2	475	gi|292627011|ref|XP_001920022.2|	963	806	963	ephrin type-B receptor 2-like [Danio rerio]	4.13778e-98	822	2	0.164071	0.401355
71326	899	261	899	gi|295789013|ref|NP_001171405.1|	1243	831	1034	zinc finger transcription factor Trps1 [Danio rerio] &gt;gi|290759652|gb|ADD54453.1| transcription factor Trps1 [Danio rerio]	1.46498e-83	715	3	0.164119	0.71079
144108	324	65	322	gi|410927464|ref|XP_003977166.1|	524	439	524	RNA-binding protein MEX3A-like [Takifugu rubripes]	4.03525e-51	445	-3	0.164122	0.796296
86478	258	4	258	gi|157822627|ref|NP_001101892.1|	530	84	170	plexin domain-containing protein 2 precursor [Rattus norvegicus] &gt;gi|149021148|gb|EDL78755.1| plexin domain containing 2 (predicted) [Rattus norvegicus] &gt;gi|197245810|gb|AAI68868.1| Plexin domain containing 2 [Rattus norvegicus]	6.46594e-33	312	1	0.164151	0.988372
149076	413	82	411	gi|326677287|ref|XP_002665831.2|	670	202	311	fermitin family homolog 1-like [Danio rerio]	1.92942e-64	547	-3	0.164179	0.799031
145712	390	25	390	gi|56090224|ref|NP_001007764.1|	743	479	600	neutral ceramidase [Danio rerio] &gt;gi|82080050|sp|Q5W7F1.1|ASAH2_DANRE RecName: Full=Neutral ceramidase; Short=N-CDase; Short=NCDase; AltName: Full=Acylsphingosine deacylase 2; AltName: Full=N-acylsphingosine amidohydrolase 2; Short=znCD &gt;gi|55583336|dbj|BAD69590.1| neutral ceramidase [Danio re...	1.42876e-63	542	-1	0.164199	0.938462
56102	4808	597	1157	gi|348509757|ref|XP_003442413.1|	1218	940	1139	nuclear factor of activated T-cells 5 [Oreochromis niloticus]	1.03709e-24	296	3	0.164204	0.116681
117975	487	246	479	gi|66472354|ref|NP_001018529.1|	475	395	472	cytosolic beta-glucosidase [Danio rerio] &gt;gi|63102533|gb|AAH95794.1| Zgc:112375 [Danio rerio] &gt;gi|182889870|gb|AAI65748.1| Zgc:112375 protein [Danio rerio]	5.80128e-32	312	-3	0.164211	0.480493
32779	478	278	478	gi|41055112|ref|NP_957418.1|	408	1	67	arrestin, beta 2b [Danio rerio] &gt;gi|32451904|gb|AAH54595.1| Arrestin, beta 2b [Danio rerio] &gt;gi|182890488|gb|AAI64508.1| Arrb2b protein [Danio rerio]	2.47186e-38	356	2	0.164216	0.420502
95269	318	1	201	gi|41055112|ref|NP_957418.1|	408	1	67	arrestin, beta 2b [Danio rerio] &gt;gi|32451904|gb|AAH54595.1| Arrestin, beta 2b [Danio rerio] &gt;gi|182890488|gb|AAI64508.1| Arrb2b protein [Danio rerio]	3.61507e-39	356	-1	0.164216	0.632075
83264	383	3	383	gi|327283187|ref|XP_003226323.1|	773	144	270	probable palmitoyltransferase ZDHHC8-like [Anolis carolinensis]	7.27552e-65	552	-1	0.164295	0.994778
106791	260	1	144	gi|48425340|pdb|1RJK|A	292	230	277	Chain A, Crystal Structure Of The Rat Vitamin D Receptor Ligand Binding Domain Complexed With 2md And A Synthetic Peptide Containing The Nr2 Box Of Drip 205 &gt;gi|48425346|pdb|1RK3|A Chain A, Crystal Structure Of The Rat Vitamin D Receptor Ligand Binding Domain Complexed With 1,25-Dihydroxyvitamin ...	3.12851e-13	165	1	0.164384	0.553846
12568	595	18	593	gi|55925504|ref|NP_001007323.1|	1168	12	203	myosin-binding protein C, slow-type [Danio rerio] &gt;gi|55249626|gb|AAH85629.1| Myosin binding protein C, slow type [Danio rerio]	1.42596e-115	931	3	0.164384	0.968067
51444	696	30	695	gi|326665354|ref|XP_001919378.3|	1101	580	760	minor histocompatibility protein HA-1-like [Danio rerio]	9.49413e-56	504	-2	0.164396	0.956897
167363	220	1	219	gi|432953105|ref|XP_004085291.1|	444	217	289	protocadherin alpha-2-like, partial [Oryzias latipes]	1.64059e-40	363	1	0.164414	0.995455
24056	884	1	882	gi|326675807|ref|XP_002665307.2|	1788	702	995	otoferlin-like [Danio rerio]	0	1494	1	0.16443	0.997738
69354	447	143	445	gi|391224471|ref|NP_001005316.2|	614	513	613	kelch-like protein 6 [Danio rerio]	1.56969e-55	484	-3	0.164495	0.677852
123885	425	3	425	gi|326665662|ref|XP_688470.2|	857	454	594	leucine-rich repeat-containing protein 8D [Danio rerio]	4.12464e-58	506	-1	0.164527	0.995294
111955	1838	1607	1837	gi|326679221|ref|XP_003201261.1|	468	392	468	citrate synthase, mitochondrial-like [Danio rerio] &gt;gi|183986405|gb|AAI66040.1| Citrate synthase [Danio rerio]	6.17852e-41	406	-2	0.16453	0.12568
112143	1837	2	232	gi|326679221|ref|XP_003201261.1|	468	392	468	citrate synthase, mitochondrial-like [Danio rerio] &gt;gi|183986405|gb|AAI66040.1| Citrate synthase [Danio rerio]	6.17852e-41	406	2	0.16453	0.125749
139512	299	221	298	gi|319918837|ref|NP_001032793.2|	158	40	65	neudesin precursor [Danio rerio] &gt;gi|115313307|gb|AAI24090.1| Nenf protein [Danio rerio] &gt;gi|190338689|gb|AAI62854.1| Nenf protein [Danio rerio] &gt;gi|190338888|gb|AAI62880.1| Nenf protein [Danio rerio]	1.9344e-09	136	-2	0.164557	0.26087
23424	260	1	258	gi|326664463|ref|XP_002660656.2|	474	396	473	B-cell receptor CD22-like [Danio rerio]	8.41989e-09	136	1	0.164557	0.992308
57240	1276	529	687	gi|148235711|ref|NP_001080213.1|	322	170	222	LUC7-like 2 [Xenopus laevis] &gt;gi|27696258|gb|AAH43766.1| Cg7564-prov protein [Xenopus laevis]	5.20057e-28	296	1	0.164596	0.124608
128155	1405	22	1404	gi|410927145|ref|XP_003977025.1|	2898	806	1282	unconventional myosin-XV-like [Takifugu rubripes]	0	2141	1	0.164596	0.984342
24274	329	17	154	gi|293340985|ref|XP_001064199.2|	243	196	235	CD209c molecule [Rattus norvegicus] &gt;gi|392352250|ref|XP_003751155.1| PREDICTED:CD209c molecule [Rattus norvegicus]	2.48231e-07	124	2	0.164609	0.419453
87384	465	1	462	gi|326680117|ref|XP_001920418.2|	935	148	301	aminopeptidase N-like [Danio rerio]	1.64637e-77	650	-1	0.164706	0.993548
140919	435	2	430	gi|79158861|gb|AAI07999.1|	868	247	389	Pcdh1g18 protein [Danio rerio]	5.10897e-65	557	-3	0.164747	0.986207
111889	666	16	273	gi|115313319|gb|AAI24126.1|	522	302	387	Zgc:152783 [Danio rerio] &gt;gi|182890890|gb|AAI65688.1| Zgc:152783 protein [Danio rerio]	5.1943e-20	232	1	0.164751	0.387387
56076	240	44	220	gi|432877239|ref|XP_004073115.1|	358	94	152	magnesium transporter NIPA2-like [Oryzias latipes]	7.49566e-28	271	-3	0.164804	0.7375
163986	358	3	356	gi|432856040|ref|XP_004068340.1|	716	565	682	cyclic nucleotide-gated channel cone photoreceptor subunit alpha-like [Oryzias latipes]	1.49663e-66	561	-3	0.164804	0.988827
31291	522	2	91	gi|224587158|gb|ACN58615.1|	182	32	61	Ras-related protein Rab-14 [Salmo salar]	3.84105e-11	154	2	0.164835	0.172414
138453	1193	1	225	gi|53829357|gb|AAU94633.1|	455	378	452	Sp8a [Danio rerio]	2.99695e-20	241	1	0.164835	0.1886
162192	387	163	387	gi|53829357|gb|AAU94633.1|	455	378	452	Sp8a [Danio rerio]	1.42858e-22	241	-1	0.164835	0.581395
64329	578	43	228	gi|326668544|ref|XP_697129.4|	370	309	369	opsin-3-like [Danio rerio]	3.69622e-22	241	-3	0.164865	0.321799
77713	372	184	372	gi|326668544|ref|XP_697129.4|	370	309	369	opsin-3-like [Danio rerio]	5.13059e-14	177	-1	0.164865	0.508065
23195	638	443	637	gi|348535895|ref|XP_003455433.1|	376	182	243	protein RIC-3-like [Oreochromis niloticus]	1.00953e-09	151	-2	0.164894	0.305643
140430	291	1	291	gi|326674354|ref|XP_001921257.3|	588	402	498	ribonuclease inhibitor-like [Danio rerio]	1.26369e-17	204	-1	0.164966	1
78044	357	156	356	gi|148744301|gb|AAI42594.1|	406	269	335	Iqca1 protein [Danio rerio]	1.15232e-32	312	-2	0.165025	0.563025
94529	539	82	537	gi|292609464|ref|XP_001919350.2|	921	768	919	serine/threonine-protein kinase/endoribonuclease IRE1 [Danio rerio]	8.23342e-92	753	-3	0.165038	0.846011
24187	378	1	198	gi|326666431|ref|XP_002661393.2|	412	335	402	macrophage mannose receptor 1-like protein 1-like [Danio rerio]	6.13865e-06	117	1	0.165049	0.52381
77361	364	1	363	gi|348525697|ref|XP_003450358.1|	733	191	311	bMP-binding endothelial regulator protein-like [Oreochromis niloticus]	1.37323e-61	527	-2	0.165075	0.997253
58118	1058	308	955	gi|326679668|ref|XP_696845.3|	1260	168	375	spermatogenesis-associated protein 13 [Danio rerio]	8.08586e-45	435	-2	0.165079	0.612476
165771	322	3	320	gi|432862277|ref|XP_004069775.1|	642	317	422	leucine-rich repeat-containing protein 4C-like [Oryzias latipes]	3.23388e-59	506	-3	0.165109	0.987578
96318	941	5	931	gi|190338532|gb|AAI63717.1|	1871	90	398	Laminin, alpha 4 [Danio rerio]	7.9229e-163	1301	-2	0.165152	0.985122
129204	435	163	435	gi|3928164|emb|CAA09083.1|	551	461	551	metabotropic glutamate receptor 7 [Takifugu rubripes]	8.9864e-50	441	-1	0.165154	0.627586
27963	518	132	518	gi|410912967|ref|XP_003969960.1|	781	13	141	cadherin-17-like [Takifugu rubripes]	1.29838e-56	498	3	0.165173	0.747104
26383	579	389	556	gi|5579033|emb|CAB51371.1|	339	25	80	transposase [Pleuronectes platessa]	5.99563e-07	128	2	0.165192	0.290155
86755	740	3	515	gi|326678369|ref|XP_001346125.4|	1017	4	171	protein NLRC3 [Danio rerio]	3.19984e-08	142	-1	0.165192	0.693243
55031	440	37	438	gi|292625629|ref|XP_001920783.2|	811	62	195	H(+)/Cl(-) exchange transporter 5-like [Danio rerio]	4.79314e-83	683	-3	0.165228	0.913636
145801	330	14	307	gi|120537858|gb|AAI29452.1|	587	7	103	Zcchc10 protein [Danio rerio]	1.50445e-38	356	-3	0.165247	0.890909
60096	264	26	262	gi|224613322|gb|ACN60240.1|	478	245	323	Interferon-induced guanylate-binding protein 1 [Salmo salar]	4.92501e-10	146	-3	0.165272	0.897727
68616	235	2	235	gi|348540022|ref|XP_003457487.1|	478	370	448	nuclear factor 7, ovary-like [Oreochromis niloticus]	2.02325e-15	185	-1	0.165272	0.995745
115703	332	2	328	gi|326675454|ref|XP_003200357.1|	623	62	164	protein NLRC3-like [Danio rerio]	1.40666e-44	401	2	0.165329	0.98494
117635	373	2	373	gi|52218928|ref|NP_001004538.1|	750	487	610	glycosyltransferase-like protein LARGE2 [Danio rerio] &gt;gi|82083909|sp|Q66PG1.1|LARG2_DANRE RecName: Full=Glycosyltransferase-like protein LARGE2; AltName: Full=Glycosyltransferase-like 1B &gt;gi|51872297|gb|AAU12252.1| glycosyltransferase-like 1B [Danio rerio] &gt;gi|190336631|gb|AAI62103.1| Glyc...	1.64342e-68	577	-1	0.165333	0.997319
140391	273	2	265	gi|24119242|ref|NP_705960.1|	526	336	422	vang-like protein 2 [Danio rerio] &gt;gi|82106150|sp|Q8UVJ6.1|VANG2_DANRE RecName: Full=Vang-like protein 2; AltName: Full=Protein strabismus; AltName: Full=Protein trilobite; AltName: Full=Van Gogh-like protein 2 &gt;gi|16904790|gb|AAL30891.1| Strabismus [Danio rerio]	2.45453e-40	366	-3	0.165399	0.967033
160673	217	2	199	gi|92098299|gb|AAI15271.1|	399	212	277	Zgc:136791 [Danio rerio]	1.5472e-16	191	2	0.165414	0.912442
18972	666	2	547	gi|326675601|ref|XP_696560.3|	1076	204	381	la-related protein 1 [Danio rerio]	8.30145e-54	488	-3	0.165428	0.81982
151196	213	9	212	gi|20589472|ref|NP_571255.1|	411	69	136	nuclear receptor subfamily 2 group F member 1-A [Danio rerio] &gt;gi|6094377|sp|Q06725.1|N2F1A_DANRE RecName: Full=Nuclear receptor subfamily 2 group F member 1-A; AltName: Full=COUP transcription factor 1-A; Short=COUP-TFalpha-A; Short=zCOUP-TFI; AltName: Full=Seven-up related 44; Short=Svp[44]; Sh...	1.04052e-39	356	3	0.16545	0.957746
83757	209	3	206	gi|327291800|ref|XP_003230608.1|	411	30	97	interferon-inducible GTPase 5-like [Anolis carolinensis]	6.40876e-12	157	-1	0.16545	0.976077
155498	216	6	215	gi|118764398|gb|AAI28817.1|	423	37	106	Notch1a protein [Danio rerio] &gt;gi|159155277|gb|AAI54828.1| Notch1a protein [Danio rerio]	1.1392e-17	199	-2	0.165485	0.972222
123274	396	15	245	gi|189518304|ref|XP_699917.3|	441	210	282	zinc finger and SCAN domain-containing protein 2-like [Danio rerio]	1.09452e-13	177	-2	0.165533	0.583333
876	277	20	166	gi|213515190|ref|NP_001134000.1|	296	1	49	Dermal papilla-derived protein 6 homolog [Salmo salar] &gt;gi|209156116|gb|ACI34290.1| Dermal papilla-derived protein 6 homolog [Salmo salar] &gt;gi|223648954|gb|ACN11235.1| Dermal papilla-derived protein 6 homolog [Salmo salar]	1.09603e-15	183	-1	0.165541	0.530686
95670	238	9	236	gi|292618262|ref|XP_694550.4|	459	210	285	phosphatidylinositol 4,5-bisphosphate 5-phosphatase A-like [Danio rerio]	3.67395e-37	340	-3	0.165577	0.957983
72177	552	2	550	gi|190340064|gb|AAI63875.1|	1105	60	242	Polymerase (DNA directed), delta 1, catalytic subunit [Danio rerio]	1.7715e-102	835	-3	0.165611	0.994565
22190	513	271	513	gi|432947249|ref|XP_004083964.1|	489	1	81	histone deacetylase 2-like [Oryzias latipes]	1.44696e-33	325	1	0.165644	0.473684
125585	254	3	254	gi|348521392|ref|XP_003448210.1|	507	89	172	vasopressin V2 receptor-like [Oreochromis niloticus]	1.69546e-47	416	-1	0.16568	0.992126
57801	977	695	865	gi|326677867|ref|XP_003200933.1|	344	282	338	myozenin-2-like [Danio rerio]	1.72402e-22	251	-2	0.165698	0.175026
68067	413	2	259	gi|317418816|emb|CBN80854.1|	519	1	86	Calcium/calmodulin-dependent 3&apos;,5&apos;-cyclic nucleotide phosphodiesterase 1B [Dicentrarchus labrax]	4.79829e-40	369	-2	0.165703	0.624697
83808	313	145	312	gi|223647434|gb|ACN10475.1|	350	293	350	P2Y purinoceptor 8 [Salmo salar]	9.05645e-12	159	-2	0.165714	0.536741
154604	542	1	540	gi|410931740|ref|XP_003979253.1|	1086	508	687	sterile alpha motif domain-containing protein 9-like [Takifugu rubripes]	5.05002e-80	673	-3	0.165746	0.99631
92161	545	1	543	gi|348521642|ref|XP_003448335.1|	1092	43	223	voltage-dependent calcium channel subunit alpha-2/delta-3-like [Oreochromis niloticus]	4.5616e-102	831	-3	0.165751	0.99633
104897	511	203	394	gi|318043192|ref|NP_001187897.1|	386	322	385	RNA pseudouridylate synthase domain-containing protein 4 [Ictalurus punctatus] &gt;gi|308324268|gb|ADO29269.1| RNA pseudouridylate synthase domain-containing protein 4 [Ictalurus punctatus]	4.9611e-21	232	-1	0.165803	0.375734
25421	610	3	389	gi|189529793|ref|XP_700087.3|	772	315	442	protein bicaudal C homolog 1-B, partial [Danio rerio]	4.80298e-59	519	-3	0.165803	0.634426
64874	232	39	230	gi|158534009|ref|NP_001103580.1|	386	316	379	beta-3-galactosyltransferase-like [Danio rerio] &gt;gi|158253771|gb|AAI53958.1| Zgc:171538 protein [Danio rerio]	3.40776e-23	238	-3	0.165803	0.827586
62979	275	81	275	gi|17433060|sp|Q9IA02.1|FZD9_CHICK	392	328	392	Frizzled-9; Short=Fz-9; Short=cFz-9 &gt;gi|7340130|gb|AAF61099.1|AF224319_1 Frizzled-9, partial [Gallus gallus]	2.43915e-31	299	-1	0.165816	0.709091
9024	927	481	915	gi|92097771|gb|AAI15277.1|	597	185	283	Wu:fb15e04 protein [Danio rerio]	1.23572e-44	363	-1	0.165829	0.469256
151209	315	12	314	gi|68357136|ref|XP_694217.1|	609	17	117	procollagen galactosyltransferase 1 [Danio rerio]	1.08927e-53	465	-2	0.165846	0.961905
6868	1612	2	1612	gi|348524542|ref|XP_003449782.1|	3262	1106	1646	protocadherin-23-like [Oreochromis niloticus]	0	1554	2	0.165849	0.99938
15319	859	40	858	gi|326667740|ref|XP_002662029.2|	1646	931	1203	probable phospholipid-transporting ATPase ID, partial [Danio rerio]	1.14494e-153	1226	-2	0.165857	0.953434
60788	458	2	412	gi|432857291|ref|XP_004068623.1|	826	8	144	solute carrier family 26 member 6-like [Oryzias latipes]	1.71252e-62	539	-2	0.16586	0.89738
85596	441	2	439	gi|348515867|ref|XP_003445461.1|	886	80	226	phosphofurin acidic cluster sorting protein 2-like [Oreochromis niloticus]	4.91238e-72	608	-3	0.165914	0.993197
21130	461	58	399	gi|190338326|gb|AAI63252.1|	675	152	263	Zgc:194556 protein [Danio rerio]	3.35227e-19	222	-3	0.165926	0.741866
46018	1297	134	712	gi|348511868|ref|XP_003443465.1|	1151	833	1023	LIM and calponin homology domains-containing protein 1-like [Oreochromis niloticus]	3.25468e-29	318	-1	0.165943	0.446415
61258	349	7	339	gi|225707940|gb|ACO09816.1|	470	70	147	Bactericidal permeability-increasing protein precursor [Osmerus mordax]	2.08445e-18	210	-2	0.165957	0.954155
68784	929	242	853	gi|189520114|ref|XP_688778.3|	1181	986	1181	potassium voltage-gated channel subfamily H member 7 [Danio rerio]	3.27686e-63	568	-2	0.165961	0.658773
7152	427	16	264	gi|292616935|ref|XP_687043.4|	500	179	261	solute carrier family 26 member 6 [Danio rerio]	4.81059e-27	275	1	0.166	0.583138
120134	281	1	249	gi|344297830|ref|XP_003420599.1|	500	196	278	zinc finger protein 467-like [Loxodonta africana]	2.10538e-19	216	-3	0.166	0.886121
63760	517	25	408	gi|326674931|ref|XP_001921794.2|	771	1	128	small conductance calcium-activated potassium channel protein 3-like [Danio rerio]	2.10926e-57	503	-2	0.166018	0.742747
96819	1164	2	526	gi|153791718|ref|NP_001093467.1|	1036	864	1035	probable global transcription activator SNF2L1 [Danio rerio]	2.57163e-83	720	2	0.166023	0.451031
131458	539	3	521	gi|18858925|ref|NP_571784.1|	1078	1	179	zinc finger E-box-binding homeobox 1 [Danio rerio] &gt;gi|11559307|dbj|BAB18865.1| Kheper [Danio rerio] &gt;gi|190336684|gb|AAI62144.1| Zinc finger homeobox 1 [Danio rerio]	7.63172e-108	871	-1	0.166048	0.962894
67791	227	82	222	gi|326932964|ref|XP_003212580.1|	283	237	283	runt-related transcription factor 3-like [Meleagris gallopavo]	1.00972e-17	196	-3	0.166078	0.621145
110951	499	51	497	gi|410918223|ref|XP_003972585.1|	897	690	838	MICAL-like protein 1-like [Takifugu rubripes]	1.90188e-61	534	-3	0.166109	0.895792
26798	850	95	850	gi|348519777|ref|XP_003447406.1|	1517	1251	1502	UDP-glucose:glycoprotein glucosyltransferase 2 [Oreochromis niloticus]	1.75345e-163	1288	-1	0.166117	0.889412
133111	318	1	318	gi|410899162|ref|XP_003963066.1|	638	89	194	potassium voltage-gated channel subfamily D member 1-like [Takifugu rubripes]	1.21214e-65	550	-1	0.166144	1
138357	239	87	239	gi|209737238|gb|ACI69488.1|	337	3	58	GTPase IMAP family member 7 [Salmo salar] &gt;gi|303666945|gb|ADM16251.1| GTPase IMAP family member 7 [Salmo salar]	2.94951e-08	130	3	0.166172	0.640167
34066	1006	62	586	gi|292620680|ref|XP_695719.3|	1047	874	1047	mastermind-like protein 1-like [Danio rerio]	3.67697e-54	502	2	0.166189	0.521869
115405	949	534	716	gi|341926216|ref|NP_001230078.1|	367	286	346	RIB43A-like with coiled-coils protein 2 [Danio rerio]	3.83682e-09	151	-3	0.166213	0.192835
122756	211	3	209	gi|41054631|ref|NP_955867.1|	415	138	206	RGM domain family precursor [Danio rerio] &gt;gi|32451821|gb|AAH54682.1| Zgc:66326 [Danio rerio] &gt;gi|182889222|gb|AAI64806.1| Zgc:66326 protein [Danio rerio]	3.83247e-40	359	-3	0.166265	0.981043
115674	467	232	465	gi|326674988|ref|XP_002664963.2|	463	14	90	GTPase IMAP family member 8-like [Danio rerio]	2.34068e-12	169	1	0.166307	0.501071
16007	596	22	573	gi|326663880|ref|XP_002660454.2|	992	554	718	stromal interaction molecule 2-like [Danio rerio]	2.34642e-13	181	-3	0.166331	0.926174
14954	511	3	509	gi|292615261|ref|XP_001341326.3|	1016	661	829	ubiquitin-like modifier-activating enzyme 1-like [Danio rerio]	1.14548e-79	669	-3	0.166339	0.992172
121121	259	2	259	gi|348511811|ref|XP_003443437.1|	517	272	357	fibroblast growth factor receptor-like 1-like [Oreochromis niloticus]	4.86518e-52	448	-1	0.166344	0.996139
26775	420	54	338	gi|350536453|ref|NP_001232024.1|	571	1	95	testis derived transcript [Takifugu rubripes] &gt;gi|38322725|gb|AAR16278.1| testis derived transcript [Takifugu rubripes]	1.47205e-52	460	-2	0.166375	0.678571
28704	902	282	893	gi|166158208|ref|NP_001107298.1|	1304	73	289	G protein-coupled receptor 116 precursor [Xenopus (Silurana) tropicalis] &gt;gi|161611522|gb|AAI55694.1| LOC100135087 protein [Xenopus (Silurana) tropicalis]	2.09294e-14	194	3	0.166411	0.678492
16167	1505	65	1450	gi|326669621|ref|XP_002662990.2|	2751	1513	1970	ankyrin repeat domain-containing protein 11 [Danio rerio]	9.706e-171	1394	-2	0.166485	0.92093
53727	637	3	632	gi|34392563|dbj|BAC82611.1|	1267	800	1010	pol-like protein [Danio rerio]	1.64724e-69	604	-3	0.166535	0.989011
60655	781	3	779	gi|68357456|ref|XP_682842.1|	1561	1201	1460	interferon-induced very large GTPase 1-like [Danio rerio]	1.06086e-89	760	-3	0.16656	0.994878
136567	1139	2	1138	gi|326669234|ref|XP_002662837.2|	2293	558	939	neuron navigator 2 [Danio rerio]	3.24012e-157	1275	-2	0.166594	0.998244
78929	379	5	133	gi|113680167|ref|NP_001038246.1|	258	1	43	synapse differentiation-inducing gene protein 1-like [Danio rerio] &gt;gi|82079621|sp|Q5TZE2.1|SYN1L_DANRE RecName: Full=Synapse differentiation-inducing gene protein 1-like; AltName: Full=Capucin; AltName: Full=Dispanin subfamily C member 1; Short=DSPC1; AltName: Full=Transmembrane protein 90A &gt;...	2.95737e-17	198	-1	0.166667	0.340369
123868	527	3	251	gi|224062363|ref|XP_002195080.1|	486	391	471	la-related protein 6 [Taeniopygia guttata]	6.42475e-10	151	-1	0.166667	0.472486
161112	271	119	271	gi|432872879|ref|XP_004072170.1|	306	77	127	zinc-binding protein A33-like [Oryzias latipes]	6.49626e-10	143	2	0.166667	0.564576
121004	332	1	198	gi|47777310|ref|NP_001001406.1|	396	8	73	cartilage-associated protein precursor [Danio rerio] &gt;gi|45709368|gb|AAH67548.1| Cartilage associated protein [Danio rerio]	2.01688e-27	272	-3	0.166667	0.596386
39104	249	90	248	gi|119589523|gb|EAW69117.1|	318	214	266	regulatory factor X, 2 (influences HLA class II expression), isoform CRA_f [Homo sapiens]	4.23088e-29	280	-2	0.166667	0.638554
126000	250	1	177	gi|197247245|gb|AAI65459.1|	348	1	58	Zgc:113153 protein [Danio rerio]	4.09302e-18	201	-2	0.166667	0.708
146903	366	17	316	gi|148222880|ref|NP_001082824.1|	534	336	424	protein FAM83D [Danio rerio] &gt;gi|224492936|sp|A4QP72.1|FA83D_DANRE RecName: Full=Protein FAM83D &gt;gi|141796893|gb|AAI39680.1| Zgc:162965 protein [Danio rerio]	3.15551e-07	127	-3	0.166667	0.819672
152045	236	1	195	gi|284172369|ref|NP_001165057.1|	390	54	118	growth differentiation factor 2 precursor [Danio rerio] &gt;gi|169410844|gb|ACA57846.1| BMP9 [Danio rerio]	9.57409e-29	278	-3	0.166667	0.826271
118994	781	12	740	gi|363731302|ref|XP_419364.3|	1476	96	341	ALK tyrosine kinase receptor [Gallus gallus]	8.28578e-34	344	-3	0.166667	0.933419
95993	267	5	265	gi|125851473|ref|XP_001343238.1|	528	249	336	protein NLRC3-like [Danio rerio]	5.51539e-25	256	2	0.166667	0.977528
72129	680	1	585	gi|189529937|ref|XP_694698.3|	1169	641	835	zinc finger protein ZFAT [Danio rerio]	1.28695e-115	934	-3	0.166809	0.860294
141177	690	206	688	gi|147903080|ref|NP_001082794.1|	965	804	964	aminopeptidase N [Danio rerio] &gt;gi|133777416|gb|AAI15261.1| Zgc:136771 protein [Danio rerio] &gt;gi|158254167|gb|AAI54245.1| Zgc:136771 [Danio rerio]	2.68671e-80	679	-3	0.166839	0.7
123887	403	5	403	gi|326673311|ref|XP_003199833.1|	797	386	518	protocadherin alpha-7-like [Danio rerio]	1.00445e-58	509	-1	0.166876	0.990074
140022	349	37	348	gi|292623165|ref|XP_685974.3|	617	31	133	monocarboxylate transporter 12-B [Danio rerio]	6.82345e-33	317	-2	0.166937	0.893983
63072	648	3	257	gi|326679931|ref|XP_001342745.4|	509	128	212	transmembrane protein 200C-like [Danio rerio]	1.83894e-44	409	-2	0.166994	0.393519
24406	472	2	472	gi|119514236|gb|ABL75899.1|	940	646	802	protocadherin 2G24 [Takifugu rubripes]	9.4699e-73	616	2	0.167021	0.997881
162589	372	161	370	gi|28077099|ref|NP_778208.1|	419	347	416	transcription factor NF-E2 45 kDa subunit [Danio rerio] &gt;gi|27549455|gb|AAO17068.1| NFE2 [Danio rerio] &gt;gi|429137965|gb|AFZ74952.1| nuclear factor protein [Danio rerio]	2.4028e-34	324	-3	0.167064	0.564516
139673	994	3	815	gi|348545549|ref|XP_003460242.1|	1640	1367	1640	interferon-induced very large GTPase 1-like [Oreochromis niloticus]	2.59959e-86	744	3	0.167073	0.817907
44681	368	6	365	gi|47086567|ref|NP_997902.1|	718	22	141	macrophage expressed 1 precursor [Danio rerio] &gt;gi|33416427|gb|AAH55644.1| Macrophage expressed 1 [Danio rerio]	6.67856e-59	507	-1	0.167131	0.978261
157523	283	2	283	gi|326930915|ref|XP_003211583.1|	562	232	325	e3 ubiquitin-protein ligase SMURF2-like [Meleagris gallopavo]	4.56903e-65	541	2	0.16726	0.996466
12679	747	110	688	gi|68383801|ref|XP_695006.1|	1070	881	1059	WD repeat-containing protein 67 [Danio rerio]	9.75539e-43	409	-3	0.16729	0.7751
134986	938	49	861	gi|348523788|ref|XP_003449405.1|	1602	1	268	neuralized-like protein 4-like [Oreochromis niloticus]	4.37523e-120	988	1	0.167291	0.866738
43119	1075	97	492	gi|326674966|ref|XP_688020.4|	789	658	789	lethal(3)malignant brain tumor-like protein 3-like [Danio rerio]	1.96261e-73	638	1	0.1673	0.368372
127654	276	148	276	gi|125847851|ref|XP_001335166.1|	257	215	257	granzyme K-like [Danio rerio]	7.39339e-14	169	-1	0.167315	0.467391
8771	510	1	510	gi|292612899|ref|XP_001923451.2|	1022	709	879	NACHT, LRR and PYD domains-containing protein 12-like [Danio rerio]	1.70381e-42	399	1	0.167319	1
166630	262	3	260	gi|239835757|ref|NP_001116536.2|	484	403	483	death-associated protein kinase 3-like [Danio rerio]	1.16061e-34	324	-3	0.167355	0.984733
30107	298	2	298	gi|292612788|ref|XP_002661568.1|	723	35	155	protein NLRC3-like [Danio rerio]	2.09246e-08	135	2	0.167358	0.996644
48417	1464	901	1149	gi|225707414|gb|ACO09553.1|	478	393	472	Tripartite motif-containing protein 35 [Osmerus mordax]	2.55608e-15	160	1	0.167364	0.170082
147339	304	64	303	gi|145587695|ref|NP_001038174.2|	478	396	475	anthrax toxin receptor 2a precursor [Danio rerio] &gt;gi|141796884|gb|AAI39637.1| Anthrax toxin receptor 2a [Danio rerio]	9.98363e-37	340	-2	0.167364	0.789474
41941	2415	2	2413	gi|326664327|ref|XP_003197787.1|	4391	3184	3918	polycystin-1-like [Danio rerio]	0	2262	2	0.167388	0.998758
94411	526	178	525	gi|317418755|emb|CBN80793.1|	681	568	681	Protein-glutamine gamma-glutamyltransferase 5 [Dicentrarchus labrax]	2.23679e-29	300	-2	0.167401	0.661597
67367	1341	4	1341	gi|348511458|ref|XP_003443261.1|	2729	319	775	histone acetyltransferase p300-like [Oreochromis niloticus]	0	1565	-1	0.167461	0.997763
147775	311	6	311	gi|432851710|ref|XP_004067046.1|	609	217	318	putative polypeptide N-acetylgalactosaminyltransferase-like protein 4-like [Oryzias latipes]	6.51212e-64	537	-1	0.167488	0.983923
86346	381	3	206	gi|77567781|gb|AAI07513.1|	394	28	93	Phf3 protein [Danio rerio]	1.22801e-24	254	-2	0.167513	0.535433
132981	317	36	230	gi|432883533|ref|XP_004074297.1|	388	324	388	potassium channel subfamily K member 9-like [Oryzias latipes]	2.76987e-20	220	3	0.167526	0.615142
124549	369	175	369	gi|348518397|ref|XP_003446718.1|	382	319	382	5-hydroxytryptamine receptor 1B-like [Oreochromis niloticus]	1.73862e-32	310	-1	0.167539	0.528455
30960	246	1	189	gi|134085244|emb|CAM60102.1|	376	1	63	unc5b [Danio rerio]	2.16173e-16	190	-1	0.167553	0.768293
143424	478	20	478	gi|348539017|ref|XP_003456986.1|	937	671	827	calsyntenin-2-like [Oreochromis niloticus]	3.23782e-58	510	-1	0.167556	0.960251
29261	706	416	706	gi|291190172|ref|NP_001167198.1|	561	468	561	gamma-glutamyltransferase 5 [Salmo salar] &gt;gi|223648600|gb|ACN11058.1| Gamma-glutamyltransferase 5 precursor [Salmo salar]	3.05357e-28	294	-1	0.167558	0.412181
40657	219	25	204	gi|395527106|ref|XP_003765692.1|	358	174	233	protein unc-50 homolog [Sarcophilus harrisii]	6.38173e-23	235	-1	0.167598	0.821918
121731	450	7	450	gi|292618580|ref|XP_002663713.1|	883	182	329	zinc finger MIZ domain-containing protein 2-like [Danio rerio]	9.73822e-45	412	-1	0.16761	0.986667
66134	521	2	520	gi|148696004|gb|EDL27951.1|	1032	99	271	INO80 complex homolog 1 (S. cerevisiae) [Mus musculus]	1.00781e-114	916	-2	0.167636	0.996161
73883	397	216	296	gi|444518028|gb|ELV11915.1|	161	100	126	Transcription factor IIIA [Tupaia chinensis]	2.57873e-09	137	-3	0.167702	0.20403
12326	686	278	679	gi|311901081|gb|ADQ13091.1|	799	616	749	molecule interacting with CasL-like 2a [Danio rerio]	1.64787e-45	424	-2	0.16771	0.586006
145179	2478	237	2477	gi|125835070|ref|XP_693952.2|	4472	1	750	protocadherin Fat 1-like [Danio rerio]	0	2802	3	0.16771	0.904358
84490	1363	1	1314	gi|326677806|ref|XP_694437.5|	2593	348	782	DNA polymerase theta [Danio rerio]	0	1952	1	0.167759	0.96405
18855	741	47	739	gi|326680201|ref|XP_694960.5|	1347	265	490	UPF0606 protein C11orf41-like [Danio rerio]	1.11954e-106	879	-3	0.16778	0.935223
162258	364	82	363	gi|189528685|ref|XP_001921078.1|	536	447	536	poliovirus receptor-related protein 3-like [Danio rerio]	2.15966e-34	326	-2	0.16791	0.774725
130544	274	3	272	gi|45387689|ref|NP_991201.1|	536	228	317	REST corepressor 2 [Danio rerio] &gt;gi|82237424|sp|Q6P116.1|RCOR2_DANRE RecName: Full=REST corepressor 2 &gt;gi|40807070|gb|AAH65331.1| REST corepressor 2 [Danio rerio]	1.22786e-25	261	-3	0.16791	0.985401
59958	486	3	401	gi|326673295|ref|XP_003199825.1|	792	656	788	protocadherin gamma-C4-like [Danio rerio]	5.41779e-62	536	3	0.167929	0.820988
18204	286	2	199	gi|348522491|ref|XP_003448758.1|	393	328	393	S-adenosylmethionine synthase isoform type-1-like [Oreochromis niloticus]	2.75134e-37	341	2	0.167939	0.692308
69165	2322	7	1485	gi|333777884|dbj|BAK23967.1|	2876	198	680	nipped-B like a [Danio rerio]	1.47512e-154	1305	-1	0.167942	0.636951
100623	443	11	442	gi|326674352|ref|XP_002664713.2|	738	380	503	GTPase IMAP family member 8 [Danio rerio]	2.73704e-16	200	-2	0.168022	0.975169
94712	740	3	740	gi|47086441|ref|NP_997965.1|	1464	509	754	protein dispatched homolog 1 [Danio rerio] &gt;gi|82087835|sp|Q6R5J2.1|DISP1_DANRE RecName: Full=Protein dispatched homolog 1; AltName: Full=Protein chameleon &gt;gi|41080598|gb|AAR99503.1| dispatched 1 [Danio rerio]	3.13423e-152	1204	-1	0.168033	0.997297
166138	350	36	158	gi|211971019|ref|NP_001130019.1|	238	199	238	Prop-1-like homeobox protein [Salmo salar] &gt;gi|157412004|gb|ABV54628.1| Prop-1-like homeobox protein [Salmo salar]	4.30346e-09	137	3	0.168067	0.351429
141497	304	9	299	gi|189516602|ref|XP_001919315.1|	583	205	302	GTPase IMAP family member 8 [Danio rerio]	1.38293e-14	182	3	0.168096	0.957237
26292	2057	1	1878	gi|71834286|ref|NP_001025233.1|	3730	21	647	apolipoprotein Bb precursor [Danio rerio]	0	2423	-3	0.168097	0.91298
54392	418	6	413	gi|292623146|ref|XP_693755.4|	809	332	467	cytosolic phospholipase A2 zeta-like [Danio rerio]	8.86692e-53	466	-3	0.168109	0.976077
48956	585	2	292	gi|372266076|ref|NP_001243180.1|	577	481	577	radixin [Danio rerio]	1.00684e-43	403	2	0.168111	0.497436
44812	1337	353	583	gi|117606289|ref|NP_001071072.1|	458	361	437	Kruppel-like factor 11b [Danio rerio] &gt;gi|116487629|gb|AAI25943.1| Kruppel-like factor 11b [Danio rerio] &gt;gi|182891448|gb|AAI64539.1| Klf11b protein [Danio rerio]	2.81528e-34	350	2	0.168122	0.172775
31539	1746	674	844	gi|5579033|emb|CAB51371.1|	339	169	225	transposase [Pleuronectes platessa]	4.2543e-15	130	-3	0.168142	0.0979381
5775	220	1	114	gi|163866752|gb|ABY47336.1|	226	189	226	glutathione S-trasferase [Anguilla anguilla]	8.6164e-13	159	1	0.168142	0.518182
69285	360	135	359	gi|292623187|ref|XP_691263.4|	446	278	352	THUMP domain-containing protein 2 [Danio rerio]	9.80153e-27	269	-2	0.168161	0.625
131865	487	98	487	gi|432875288|ref|XP_004072767.1|	779	647	777	transmembrane protein 132C-like [Oryzias latipes]	3.2085e-39	371	-1	0.168164	0.800821
82329	1180	2	823	gi|326671552|ref|XP_699081.5|	1629	1356	1629	kinesin-like protein KIF21B-like [Danio rerio]	0	1436	2	0.168201	0.69661
31159	366	221	328	gi|38174680|gb|AAH61232.1|	214	176	211	Ogdh protein [Mus musculus]	3.55903e-13	166	-3	0.168224	0.295082
13595	218	3	218	gi|166214941|sp|Q71SG7.2|GCNT4_DANRE	428	263	334	Beta-1,3-galactosyl-O-glycosyl-glycoprotein beta-1,6-N-acetylglucosaminyltransferase 4 &gt;gi|49902763|gb|AAH75950.1| Glucosaminyl (N-acetyl) transferase 4, core 2 [Danio rerio]	5.39602e-36	330	-1	0.168224	0.990826
131847	309	152	307	gi|301766142|ref|XP_002918472.1|	309	36	87	THAP domain-containing protein 11-like isoform 1 [Ailuropoda melanoleuca]	8.26033e-26	258	-3	0.168285	0.504854
78540	366	2	364	gi|326672461|ref|XP_003199671.1|	719	81	201	NHL repeat-containing protein 2-like [Danio rerio]	1.94677e-67	568	-3	0.168289	0.991803
92567	420	10	420	gi|125842833|ref|XP_688873.2|	814	172	308	HHIP-like protein 2-like [Danio rerio]	5.71054e-81	668	-1	0.168305	0.978571
60896	345	244	345	gi|221220086|gb|ACM08704.1|	202	19	52	Butyrophilin subfamily 1 member A1 precursor [Salmo salar]	1.88606e-08	131	1	0.168317	0.295652
141173	408	1	408	gi|410932505|ref|XP_003979634.1|	808	615	750	protocadherin gamma-C5-like, partial [Takifugu rubripes]	1.7262e-53	471	1	0.168317	1
70156	431	2	403	gi|62414134|ref|NP_001014822.1|	796	160	293	semaphorin 3fa precursor [Danio rerio] &gt;gi|57790310|gb|AAW56081.1| semaphorin 3Fa [Danio rerio]	7.09447e-83	681	-2	0.168342	0.932715
6344	498	3	497	gi|326674552|ref|XP_003200157.1|	980	107	271	NACHT, LRR and PYD domains-containing protein 12-like [Danio rerio]	4.47126e-39	373	-2	0.168367	0.993976
86312	455	1	291	gi|410896682|ref|XP_003961828.1|	576	82	178	G-protein coupled receptor 161-like [Takifugu rubripes]	7.60522e-36	341	-3	0.168403	0.63956
111573	782	153	782	gi|317418926|emb|CBN80964.1|	1247	8	217	Neural cell adhesion molecule L1-like protein [Dicentrarchus labrax]	6.20861e-81	692	3	0.168404	0.805627
32330	1138	45	281	gi|326676458|ref|XP_003200582.1|	469	350	428	POU domain, class 2, transcription factor 2 [Danio rerio]	6.24277e-18	223	3	0.168443	0.20826
155144	240	3	239	gi|60688280|gb|AAH90474.1|	469	161	239	Fbln2 protein [Danio rerio]	1.70768e-46	407	-2	0.168443	0.9875
137717	275	2	274	gi|125851587|ref|XP_686796.2|	540	404	494	tripartite motif-containing protein 16 [Danio rerio]	4.1786e-33	314	2	0.168519	0.992727
19166	667	28	666	gi|410909596|ref|XP_003968276.1|	1258	657	868	serine/threonine-protein kinase SIK3 homolog [Takifugu rubripes]	1.13652e-44	422	-2	0.168521	0.958021
51746	1334	905	1225	gi|33604057|gb|AAH56281.1|	623	327	431	Ewsr1a protein [Danio rerio]	1.69098e-54	505	-2	0.168539	0.24063
69572	226	3	224	gi|157841217|ref|NP_001103200.1|	439	178	251	serine (or cysteine) proteinase inhibitor, clade B (ovalbumin), member 6 [Danio rerio] &gt;gi|166158170|ref|NP_001107482.1| uncharacterized protein LOC100135333 [Xenopus (Silurana) tropicalis] &gt;gi|156230565|gb|AAI52147.1| Zgc:173729 protein [Danio rerio] &gt;gi|163916208|gb|AAI57632.1| LOC1001353...	4.43038e-25	252	-3	0.168565	0.982301
107205	491	227	490	gi|125827109|ref|XP_001335967.1|	522	435	522	regulator of differentiation 1 [Danio rerio]	3.04726e-50	445	-2	0.168582	0.537678
94650	460	1	87	gi|89272825|emb|CAJ82073.1|	172	1	29	Mst3 and SOK1-related kinase [Xenopus (Silurana) tropicalis]	4.59517e-10	144	-2	0.168605	0.18913
119201	540	191	538	gi|432916802|ref|XP_004079391.1|	688	316	431	angiomotin-like 2a-like [Oryzias latipes]	1.65884e-31	316	-3	0.168605	0.644444
124281	401	178	390	gi|348502609|ref|XP_003438860.1|	427	356	427	potassium channel subfamily K member 9-like [Oreochromis niloticus]	1.86829e-13	175	-3	0.168618	0.531172
74104	558	2	556	gi|348526015|ref|XP_003450516.1|	1097	120	304	protein KIAA1199-like [Oreochromis niloticus]	1.25674e-93	773	-3	0.168642	0.994624
44183	2350	287	1417	gi|326678951|ref|XP_001918997.3|	2188	2	370	nuclear receptor coactivator 6, partial [Danio rerio]	1.23151e-80	744	2	0.168647	0.481277
69509	1239	12	1238	gi|432875215|ref|XP_004072731.1|	2425	1838	2246	tetratricopeptide repeat protein 28-like [Oryzias latipes]	3.33913e-108	920	-2	0.16866	0.990315
73635	360	24	209	gi|90652793|ref|NP_001035060.1|	332	1	56	mitoferrin-1 [Danio rerio] &gt;gi|97072617|sp|Q287T7.1|MFRN1_DANRE RecName: Full=Mitoferrin-1; AltName: Full=Mitochondrial iron transporter 1; AltName: Full=Protein frascati; AltName: Full=Solute carrier family 25 member 37 &gt;gi|75991512|gb|ABA33608.1| erythroid-specific mitochondrial mitoferrin [...	5.91342e-19	211	-2	0.168675	0.516667
95666	496	76	495	gi|348521001|ref|XP_003448015.1|	830	684	823	inactive rhomboid protein 2-like [Oreochromis niloticus]	3.11863e-62	539	-2	0.168675	0.846774
20590	548	2	547	gi|348529088|ref|XP_003452046.1|	1079	535	716	2-oxoglutarate dehydrogenase-like, mitochondrial [Oreochromis niloticus]	6.45463e-111	893	2	0.168675	0.99635
59936	544	3	542	gi|113678661|ref|NP_001038402.1|	1067	657	836	atrial natriuretic peptide receptor 1 precursor [Danio rerio] &gt;gi|94732800|emb|CAK10930.1| novel protein similar to vertebrate natriuretic peptide receptor A/guanylate cyclase A (atrionatriuretic peptide receptor A) (NPR1) [Danio rerio]	1.32431e-98	806	-3	0.168697	0.992647
96701	205	2	205	gi|348525220|ref|XP_003450120.1|	403	126	193	ethanolamine-phosphate cytidylyltransferase-like [Oreochromis niloticus]	3.66073e-39	352	2	0.168734	0.995122
99515	446	20	262	gi|348509673|ref|XP_003442372.1|	480	367	447	methenyltetrahydrofolate synthase domain-containing protein-like [Oreochromis niloticus]	4.85884e-29	290	-2	0.16875	0.544843
106246	1088	568	1086	gi|432909612|ref|XP_004078206.1|	1031	857	1030	ADAMTS-like protein 4-like [Oryzias latipes]	3.64448e-76	665	-3	0.168768	0.477022
95592	884	3	884	gi|348512929|ref|XP_003443995.1|	1742	727	1020	myosin-Vc [Oreochromis niloticus]	1.23055e-119	984	-1	0.168772	0.997738
23223	636	3	374	gi|125841384|ref|XP_696784.2|	711	372	491	bromodomain adjacent to zinc finger domain protein 1A, partial [Danio rerio]	8.95986e-65	559	-2	0.168776	0.584906
50534	1418	269	493	gi|325551305|gb|ADZ28508.1|	444	260	334	telomerase reverse transcriptase isoform b [Oryzias latipes]	4.35443e-20	242	2	0.168919	0.158674
102328	1108	229	1107	gi|326672044|ref|XP_001919110.3|	1734	1442	1734	echinoderm microtubule associated protein like 6 [Danio rerio]	0	1462	-2	0.168973	0.793321
125352	256	3	254	gi|126567909|gb|ABO21085.1|	497	335	418	cytochrome P450 CYP2N [Chaetodon plebeius]	1.79156e-40	366	-3	0.169014	0.984375
60145	642	1	642	gi|292495037|sp|Q2I6J1.2|SHP2A_DANRE	1266	327	540	Phosphatidylinositol 3,4,5-trisphosphate 5-phosphatase 2A; AltName: Full=Inositol polyphosphate phosphatase-like protein 1A; Short=INPPL1-A; AltName: Full=SH2 domain-containing inositol 5&apos;-phosphatase 2A; Short=SH2 domain-containing inositol phosphatase 2A; Short=SHIP-2A &gt;gi|21...	2.83549e-136	1080	-1	0.169036	1
121427	577	7	576	gi|156523283|ref|NP_001096039.1|	1124	676	865	ras-associating and dilute domain-containing protein [Danio rerio] &gt;gi|215275579|sp|A7UA95.1|RADIL_DANRE RecName: Full=Ras-associating and dilute domain-containing protein &gt;gi|155573747|gb|ABU24309.1| Radil [Danio rerio] &gt;gi|213625935|gb|AAI71643.1| Rap GTPase interactor [Danio rerio] &gt;g...	6.29476e-108	875	-2	0.169039	0.987868
154131	409	233	409	gi|326667245|ref|XP_003198536.1|	349	138	196	putative nuclease HARBI1-like [Danio rerio]	9.56235e-09	139	-1	0.169054	0.432763
119261	401	69	398	gi|125841556|ref|XP_700174.2|	615	16	119	tyrosyl-DNA phosphodiesterase 1 [Danio rerio]	1.41982e-21	237	-1	0.169106	0.822943
91783	220	1	213	gi|46309545|ref|NP_996972.1|	408	70	138	protein-lysine 6-oxidase precursor [Danio rerio] &gt;gi|42542536|gb|AAH66465.1| Lysyl oxidase [Danio rerio] &gt;gi|123998948|gb|ABM86965.1| lysyl oxidase [Danio rerio]	4.31807e-06	114	-2	0.169118	0.968182
38808	624	2	622	gi|116174728|ref|NP_001070680.1|	1218	847	1052	dynactin 1a [Danio rerio] &gt;gi|75914611|gb|ABA29740.1| dynactin 1a [Danio rerio]	7.66517e-83	699	2	0.16913	0.995192
76479	316	1	171	gi|344306992|ref|XP_003422166.1|	337	179	235	zinc finger protein 12-like [Loxodonta africana]	1.23801e-13	172	1	0.169139	0.541139
90725	272	3	272	gi|254028258|ref|NP_001156770.1|	538	431	521	male-specific lethal 2-like 1 [Danio rerio]	1.38347e-49	432	-1	0.169145	0.992647
117026	536	60	536	gi|326667865|ref|XP_003198687.1|	940	142	300	serine/threonine-protein kinase N2 [Danio rerio]	3.21152e-53	477	-1	0.169149	0.889925
146340	221	7	219	gi|410926183|ref|XP_003976558.1|	402	162	229	arrestin domain-containing protein 1-like, partial [Takifugu rubripes]	8.05588e-24	242	-3	0.169154	0.963801
159466	620	294	620	gi|354718768|gb|AER38241.1|	662	1	112	cyclic nucleotide gated ion channel alpha 3 variant 2 [Oncorhynchus mykiss]	6.3231e-41	385	3	0.169184	0.527419
70978	361	1	270	gi|147902800|ref|NP_001082874.1|	526	17	105	arylsulfatase G precursor [Danio rerio] &gt;gi|141795358|gb|AAI39703.1| Si:dkey-220f10.7 protein [Danio rerio]	1.33208e-34	328	-2	0.169202	0.747922
95329	813	71	658	gi|317418926|emb|CBN80964.1|	1247	1021	1231	Neural cell adhesion molecule L1-like protein [Dicentrarchus labrax]	1.47078e-45	433	-3	0.169206	0.723247
98833	900	3	866	gi|326665669|ref|XP_001922073.3|	1702	537	824	envoplakin, partial [Danio rerio]	7.53531e-92	782	-2	0.169213	0.96
12940	953	1	951	gi|326678958|ref|XP_002667606.2|	1873	1082	1398	nuclear pore membrane glycoprotein 210 [Danio rerio]	4.87225e-160	1282	-3	0.169247	0.997901
22462	1018	3	1016	gi|189531040|ref|XP_001921927.1|	1997	269	606	protein Daple [Danio rerio]	0	1469	-3	0.169254	0.996071
118983	543	22	543	gi|348538758|ref|XP_003456857.1|	1028	490	663	short transient receptor potential channel 2-like [Oreochromis niloticus]	1.09572e-97	798	1	0.169261	0.961326
147424	293	3	293	gi|189534157|ref|XP_001920911.1|	573	421	517	apoptosis-inducing factor 3-like [Danio rerio]	1.60282e-50	441	-1	0.169284	0.993174
4246	2178	1038	1955	gi|410925429|ref|XP_003976183.1|	2020	1639	1980	telomerase protein component 1-like [Takifugu rubripes]	3.05588e-30	337	3	0.169307	0.421488
131953	1059	82	651	gi|348515569|ref|XP_003445312.1|	998	68	236	ecto-NOX disulfide-thiol exchanger 1-like [Oreochromis niloticus]	7.77586e-48	335	1	0.169339	0.538244
52536	451	15	449	gi|343183432|ref|NP_001230252.1|	868	660	806	P-selectin [Danio rerio] &gt;gi|302139066|gb|ADK94871.1| selectin P [Danio rerio]	1.09951e-40	382	-3	0.169355	0.964523
118960	296	3	251	gi|225706950|gb|ACO09321.1|	490	37	119	Dipeptidyl-peptidase 2 precursor [Osmerus mordax]	2.66851e-48	422	-1	0.169388	0.841216
67011	582	83	580	gi|348535790|ref|XP_003455381.1|	980	815	980	ephrin type-A receptor 2 [Oreochromis niloticus]	2.14285e-94	775	-3	0.169388	0.85567
128447	214	1	213	gi|326667781|ref|XP_693852.4|	419	335	405	zinc-binding protein A33 [Danio rerio]	5.70343e-33	308	1	0.169451	0.995327
9281	567	48	566	gi|165974608|ref|NP_001107204.1|	956	648	809	leukemia inhibitory factor receptor alpha b precursor [Danio rerio] &gt;gi|159885681|tpe|CAI96519.1| TPA: leukemia inhibitory factor receptor.b [Danio rerio]	7.23021e-06	120	-2	0.169456	0.915344
48750	356	1	354	gi|326676393|ref|XP_002665507.2|	714	512	632	protein NLRC3 [Danio rerio]	6.37458e-34	327	1	0.169468	0.994382
12191	1314	819	968	gi|56797851|emb|CAF33338.1|	295	246	295	matrilin-3a [Danio rerio]	3.11417e-15	199	3	0.169492	0.114155
22537	683	504	683	gi|41387190|ref|NP_957081.1|	354	1	60	guanine nucleotide-binding protein G(o) subunit alpha [Danio rerio] &gt;gi|37590896|gb|AAH59637.1| Guanine nucleotide binding protein (G protein), alpha activating activity polypeptide O [Danio rerio]	3.33917e-23	252	3	0.169492	0.263543
94994	565	1	180	gi|41387190|ref|NP_957081.1|	354	1	60	guanine nucleotide-binding protein G(o) subunit alpha [Danio rerio] &gt;gi|37590896|gb|AAH59637.1| Guanine nucleotide binding protein (G protein), alpha activating activity polypeptide O [Danio rerio]	1.29752e-23	252	-2	0.169492	0.318584
124227	312	37	312	gi|118099645|ref|XP_415625.2|	531	9	98	tripartite motif-containing protein 65 [Gallus gallus]	2.50712e-16	195	-1	0.169492	0.884615
151833	271	2	271	gi|68370542|ref|XP_691718.1|	531	339	428	BTB/POZ domain-containing protein 17-like [Danio rerio]	1.48763e-52	453	2	0.169492	0.99631
137543	592	1	315	gi|254939482|dbj|BAC67184.2|	643	535	643	heat shock protein 70 kDa [Carassius auratus]	5.60093e-42	392	1	0.169518	0.532095
95094	1157	2	1156	gi|323510624|ref|NP_001108058.2|	2271	1693	2077	ATP-binding cassette, sub-family A (ABC1), member 1B [Danio rerio]	0	1901	-2	0.169529	0.998271
128906	358	38	358	gi|125802952|ref|XP_001345853.1|	637	525	632	sodium/glucose cotransporter 5-like [Danio rerio]	2.41517e-52	458	-1	0.169545	0.896648
96154	720	1	579	gi|348511015|ref|XP_003443040.1|	1144	1	194	syntaxin-binding protein 5-like [Oreochromis niloticus]	6.9259e-116	937	-1	0.16958	0.804167
110275	539	453	539	gi|41055670|ref|NP_956488.1|	171	19	47	small acidic protein [Danio rerio] &gt;gi|82188628|sp|Q7ZVC9.1|SMAP_DANRE RecName: Full=Small acidic protein &gt;gi|28279163|gb|AAH45914.1| Zgc:56106 [Danio rerio]	1.0439e-09	143	3	0.169591	0.16141
119310	316	1	315	gi|61403410|gb|AAH91994.1|	619	124	228	Enpep protein [Danio rerio]	1.29981e-52	458	-2	0.169628	0.996835
59507	628	177	626	gi|316983115|ref|NP_001186897.1|	890	27	177	G-protein coupled receptor family C group 6 member A-like [Danio rerio]	1.29864e-51	468	3	0.169663	0.716561
10875	388	3	386	gi|157382936|gb|ABV48903.1|	754	449	576	leucine-rich repeat-containing G protein-coupled receptor 8.1 [Danio rerio]	3.44724e-65	554	-3	0.169761	0.989691
99723	438	2	436	gi|410898246|ref|XP_003962609.1|	854	3	147	serine/threonine-protein kinase D3-like [Takifugu rubripes]	6.30871e-89	726	-3	0.169789	0.993151
84710	475	39	224	gi|317419308|emb|CBN81345.1|	371	1	63	Putative nuclease HARBI1 [Dicentrarchus labrax]	1.71772e-10	153	-3	0.169811	0.391579
62884	2180	3	2180	gi|348508304|ref|XP_003441694.1|	4293	2792	3520	cytoplasmic dynein 2 heavy chain 1-like [Oreochromis niloticus]	0	2757	-1	0.169811	0.999083
26472	606	2	598	gi|157841276|ref|NP_001103184.1|	1083	56	239	DNA mismatch repair protein Msh3 [Danio rerio] &gt;gi|123232732|emb|CAM16159.1| novel protein similar to vertebrate mutS homolog 3 (E. coli) (MSH3) [Danio rerio]	4.87151e-45	421	-3	0.169898	0.985149
99169	595	2	595	gi|302129716|ref|NP_001013328.2|	1177	628	827	regulator of telomere elongation helicase 1 [Danio rerio]	8.06208e-90	748	-1	0.169924	0.998319
26064	683	120	683	gi|348538697|ref|XP_003456827.1|	1071	1	182	NAD(P) transhydrogenase, mitochondrial-like [Oreochromis niloticus]	6.81333e-82	693	3	0.169935	0.825769
61406	767	13	762	gi|348504269|ref|XP_003439684.1|	1459	330	577	crumbs homolog 1-like [Oreochromis niloticus]	2.27442e-114	938	-3	0.169979	0.977836
24484	516	2	514	gi|189521623|ref|XP_687881.3|	1006	702	872	ankyrin repeatand BTB/POZ domain-containing protein 2-like [Danio rerio]	9.05545e-69	589	-3	0.16998	0.994186
126479	404	96	245	gi|71834374|ref|NP_001025274.1|	300	1	51	nucleoside diphosphate-linked moiety X motif 17 [Danio rerio] &gt;gi|82225990|sp|Q4V8V2.1|NUD17_DANRE RecName: Full=Nucleoside diphosphate-linked moiety X motif 17; Short=Nudix motif 17 &gt;gi|66911379|gb|AAH97186.1| Zgc:114128 [Danio rerio]	3.55438e-22	195	-1	0.17	0.371287
77200	519	111	488	gi|348506166|ref|XP_003440631.1|	741	1	126	lipase maturation factor 2-like [Oreochromis niloticus]	2.80348e-45	415	-2	0.17004	0.728324
68831	661	131	661	gi|60360494|dbj|BAD90491.1|	1035	860	1035	mKIAA4060 protein [Mus musculus]	2.48629e-60	535	-1	0.170048	0.803328
98510	1362	118	1209	gi|348522233|ref|XP_003448630.1|	2258	1	384	histone acetyltransferase MYST3-like [Oreochromis niloticus]	0	1692	-1	0.170062	0.801762
141249	531	1	531	gi|292613854|ref|XP_001337167.3|	1023	227	400	myosin-Ih [Danio rerio]	7.84123e-93	764	-1	0.170088	1
95688	1118	5	1117	gi|348500898|ref|XP_003438008.1|	2486	249	671	myomegalin [Oreochromis niloticus]	1.9697e-102	873	-2	0.170153	0.995528
112162	701	434	700	gi|348509500|ref|XP_003442286.1|	523	435	523	synaptotagmin-9-like [Oreochromis niloticus]	1.18247e-48	441	-2	0.170172	0.380884
94528	347	21	332	gi|432852298|ref|XP_004067178.1|	611	132	235	putative solute carrier family 22 member 31-like [Oryzias latipes]	1.89272e-44	400	-1	0.170213	0.899135
22795	567	1	567	gi|326670208|ref|XP_003199160.1|	1110	663	851	solute carrier family 12 member 5 [Danio rerio]	3.07952e-115	925	1	0.17027	1
45843	902	314	898	gi|363739276|ref|XP_414917.3|	1145	937	1131	von Willebrand factor A domain-containing protein 3A-like [Gallus gallus]	8.87613e-52	482	-2	0.170306	0.648559
141305	223	26	223	gi|125824126|ref|XP_694738.2|	364	103	164	c-type mannose receptor 2-like [Danio rerio]	3.8967e-17	194	2	0.17033	0.887892
119105	351	2	349	gi|131889490|ref|NP_001076555.1|	681	127	242	transmembrane protein 168-A [Danio rerio] &gt;gi|123888322|sp|Q1LUD1.1|T168A_DANRE RecName: Full=Transmembrane protein 168-A	1.71049e-26	272	-3	0.170338	0.991453
15570	444	1	294	gi|298359642|gb|ADI77429.1|	587	1	100	sept9a_tv1 [Danio rerio]	5.19777e-24	256	-1	0.170358	0.662162
118573	350	2	298	gi|326665862|ref|XP_002667690.2|	581	374	472	leucyl-tRNA synthetase, cytoplasmic-like [Danio rerio]	4.94264e-63	531	-2	0.170396	0.848571
52313	735	304	735	gi|432906922|ref|XP_004077593.1|	845	1	144	calpain-2catalytic subunit-like [Oryzias latipes]	5.24255e-72	619	1	0.170414	0.587755
76707	1504	1	1497	gi|326678476|ref|XP_693526.5|	2928	86	584	low-density lipoprotein receptor-related protein 1B, partial [Danio rerio]	0	2098	-2	0.170423	0.995346
165315	207	2	205	gi|312985263|gb|ADR30782.1|	399	82	149	hormone-sensitive lipase [Ctenopharyngodon idella]	2.8011e-16	188	-3	0.170426	0.985507
35917	475	2	295	gi|125848675|ref|XP_689783.2|	575	478	575	G protein-coupled receptor kinase 6-like [Danio rerio]	3.06509e-59	509	2	0.170435	0.618947
9738	440	146	439	gi|125848675|ref|XP_689783.2|	575	478	575	G protein-coupled receptor kinase 6-like [Danio rerio]	1.94402e-59	509	-2	0.170435	0.668182
102053	438	1	393	gi|326672696|ref|XP_696571.5|	663	37	149	rho GTPase-activating protein SYDE2-like [Danio rerio]	4.35501e-18	213	-1	0.170437	0.89726
41779	958	220	507	gi|189529013|ref|XP_001919957.1|	839	1	143	heat shock protein 105 kDa-like [Danio rerio]	3.57677e-85	357	1	0.170441	0.300626
9524	611	13	192	gi|348545565|ref|XP_003460250.1|	352	20	79	GTPase IMAP family member 7-like [Oreochromis niloticus]	5.81174e-09	144	-3	0.170455	0.294599
71442	284	2	265	gi|124248499|ref|NP_001074273.1|	516	1	88	brain-specific angiogenesis inhibitor 1-associated protein 2-like protein 2 [Danio rerio] &gt;gi|118575164|sp|Q1LWE6.1|BI2L2_DANRE RecName: Full=Brain-specific angiogenesis inhibitor 1-associated protein 2-like protein 2; Short=BAI1-associated protein 2-like protein 2 &gt;gi|94733409|emb|CAK10744.1|...	4.18071e-38	350	-2	0.170543	0.929577
107103	490	4	489	gi|57526794|ref|NP_997823.1|	944	231	391	protocadherin 1 gamma 22 precursor [Danio rerio] &gt;gi|42490775|gb|AAH66125.1| Protocadherin 1 gamma 22 [Danio rerio]	4.4886e-61	531	-2	0.170551	0.991837
143371	1176	1	903	gi|189515972|ref|XP_695417.3|	1759	1460	1759	pappalysin-2-like [Danio rerio]	2.29241e-167	1339	1	0.170551	0.767857
1175	927	42	926	gi|432882255|ref|XP_004073945.1|	1712	534	825	collagen alpha-1(XIV) chain-like [Oryzias latipes]	1.23929e-120	993	3	0.170561	0.954693
97989	262	84	257	gi|141796373|gb|AAI39611.1|	340	269	326	Zgc:162621 protein [Danio rerio]	4.83055e-21	222	-3	0.170588	0.664122
79510	411	2	364	gi|189533436|ref|XP_696337.3|	721	434	556	mitotic checkpoint serine/threonine-protein kinase BUB1 beta [Danio rerio]	3.5224e-28	287	-3	0.170596	0.883212
19085	480	3	479	gi|432843040|ref|XP_004065554.1|	932	275	433	serine/threonine-protein kinase N2-like [Oryzias latipes]	1.00353e-89	736	-2	0.170601	0.99375
33559	270	2	238	gi|326674988|ref|XP_002664963.2|	463	43	121	GTPase IMAP family member 8-like [Danio rerio]	1.20422e-21	230	-3	0.170626	0.877778
26400	567	114	245	gi|326664384|ref|XP_003197802.1|	252	209	251	p-selectin-like [Danio rerio]	4.4012e-08	135	3	0.170635	0.232804
91786	591	21	572	gi|407817708|gb|AFU35431.1|	1078	420	603	leptin receptor long form [Ctenopharyngodon idella]	7.06738e-74	630	-2	0.170686	0.93401
35406	964	22	870	gi|432868558|ref|XP_004071597.1|	1558	144	409	supervillin-like [Oryzias latipes]	7.75341e-67	599	1	0.170732	0.880705
77349	223	2	211	gi|410908247|ref|XP_003967602.1|	410	68	137	beta-1,3-galactosyl-O-glycosyl-glycoproteinbeta-1,6-N-acetylglucosaminyltransferase-like [Takifugu rubripes]	1.01014e-28	278	-1	0.170732	0.941704
26052	2134	988	1386	gi|148362155|gb|ABQ59678.1|	773	445	576	vacuolar protein sorting 52 [Salmo salar] &gt;gi|260182162|gb|ACX35591.1| vacuolar protein sorting 52 [Salmo salar]	3.07334e-08	151	-2	0.170763	0.186973
154434	254	1	246	gi|291190632|ref|NP_001167039.1|	480	161	242	Arfaptin-1 [Salmo salar] &gt;gi|223647540|gb|ACN10528.1| Arfaptin-1 [Salmo salar]	2.55285e-12	162	-3	0.170833	0.968504
66584	371	1	369	gi|157265863|gb|ABV26010.1|	720	209	331	semaphorin 3E [Danio rerio]	3.65673e-74	615	-3	0.170833	0.994609
11736	388	1	387	gi|71834414|ref|NP_001025299.1|	755	8	136	dynamin-2 [Danio rerio] &gt;gi|66910456|gb|AAH97134.1| Dynamin 2 [Danio rerio]	2.024e-79	654	-2	0.170861	0.997423
79964	342	69	338	gi|255983023|emb|CAP08976.1|	433	258	331	fish virus induced TRIM protein [Oncorhynchus mykiss]	7.26551e-11	154	-2	0.170901	0.789474
48978	228	82	228	gi|229367478|gb|ACQ58719.1|	275	153	199	ADP-ribosyl cyclase 1 [Anoplopoma fimbria]	4.33746e-06	113	1	0.170909	0.644737
79506	881	14	718	gi|348512438|ref|XP_003443750.1|	1375	1	235	leucine-rich repeat-containing protein 16A-like [Oreochromis niloticus]	1.79729e-97	818	-2	0.170909	0.800227
29859	322	9	320	gi|223647654|gb|ACN10585.1|	626	520	626	Interferon-induced guanylate-binding protein 1 [Salmo salar]	4.3046e-24	253	-3	0.170927	0.968944
87641	361	117	356	gi|348536284|ref|XP_003455627.1|	468	389	468	B box and SPRY domain-containing protein-like [Oreochromis niloticus]	1.08518e-29	291	-3	0.17094	0.66482
2383	297	10	294	gi|348510691|ref|XP_003442878.1|	579	18	116	zinc finger BED domain-containing protein 1-like [Oreochromis niloticus]	1.97428e-07	128	1	0.170984	0.959596
153410	282	2	157	gi|326678965|ref|XP_002667704.2|	304	51	102	tubby-related protein 1-like [Danio rerio]	3.43012e-28	274	-3	0.171053	0.553191
20622	874	168	536	gi|410907459|ref|XP_003967209.1|	719	217	339	lipase maturation factor 2-like [Takifugu rubripes]	4.62392e-63	321	-3	0.171071	0.422197
120973	318	105	317	gi|348529959|ref|XP_003452479.1|	415	345	415	RNA-binding motif, single-stranded-interacting protein 3-like [Oreochromis niloticus]	1.13812e-22	238	-2	0.171084	0.669811
131063	511	336	509	gi|348510777|ref|XP_003442921.1|	339	282	339	D-aspartate oxidase-like [Oreochromis niloticus]	7.79958e-21	229	-3	0.171091	0.340509
121261	368	3	368	gi|326668073|ref|XP_683887.2|	713	433	554	uncharacterized family 31 glucosidase KIAA1161 [Danio rerio]	1.16373e-63	541	-1	0.171108	0.994565
160494	232	1	231	gi|348536355|ref|XP_003455662.1|	450	90	166	neuronal acetylcholine receptor subunit alpha-2-like [Oreochromis niloticus]	2.73953e-48	418	-2	0.171111	0.99569
31863	217	25	216	gi|123703165|ref|NP_001074130.1|	374	60	123	transmembrane 6 superfamily member 2 [Danio rerio] &gt;gi|120537841|gb|AAI29475.1| Si:dkey-19f23.3 [Danio rerio]	8.05729e-32	299	1	0.171123	0.884793
116997	564	353	562	gi|192453580|ref|NP_001122176.1|	409	339	408	Pyruvate dehydrogenase [lipoamide]] kinase isozyme 4, mitochondrial [Danio rerio] &gt;gi|190338929|gb|AAI63247.1| Si:rp71-57j15.4 [Danio rerio]	1.09721e-37	355	-3	0.171149	0.37234
97912	626	9	449	gi|326664883|ref|XP_696879.4|	771	202	333	si:dkey-58b18.11 [Danio rerio]	2.1705e-38	370	-1	0.171206	0.704473
94399	832	16	831	gi|348543509|ref|XP_003459226.1|	1577	493	762	DEP domain-containing protein 5 [Oreochromis niloticus]	5.42285e-131	1062	-2	0.171211	0.980769
123158	264	2	262	gi|348531371|ref|XP_003453183.1|	508	294	380	feline leukemia virus subgroup C receptor-related protein 2-like [Oreochromis niloticus]	5.48061e-45	398	-3	0.17126	0.988636
86787	263	2	262	gi|348531371|ref|XP_003453183.1|	508	72	158	feline leukemia virus subgroup C receptor-related protein 2-like [Oreochromis niloticus]	6.72247e-42	376	-2	0.17126	0.992395
32730	465	318	464	gi|112790177|gb|ABI21847.1|	286	175	223	nonclassical MHC class I antigen, partial [Oncorhynchus mykiss]	2.29418e-16	194	-2	0.171329	0.316129
81002	2581	1	2430	gi|348543886|ref|XP_003459413.1|	4593	1099	1885	protocadherin Fat 3-like [Oreochromis niloticus]	0	3052	-2	0.171348	0.941496
115861	936	3	200	gi|57524552|ref|NP_001003999.1|	385	320	385	transmembrane protein 144 precursor [Danio rerio] &gt;gi|189230168|ref|NP_001121408.1| uncharacterized protein LOC100158496 precursor [Xenopus (Silurana) tropicalis] &gt;gi|51329808|gb|AAH80225.1| Zgc:100814 [Danio rerio] &gt;gi|156914788|gb|AAI52622.1| Zgc:100814 [Danio rerio] &gt;gi|183986134|gb|A...	1.27462e-29	306	3	0.171429	0.211538
159768	677	167	424	gi|326675775|ref|XP_691964.4|	455	378	455	ALK tyrosine kinase receptor [Danio rerio]	9.61153e-23	250	2	0.171429	0.381093
159769	471	48	305	gi|326675775|ref|XP_691964.4|	455	378	455	ALK tyrosine kinase receptor [Danio rerio]	1.57346e-23	250	-2	0.171429	0.547771
137901	508	191	508	gi|117606250|ref|NP_001071009.1|	630	1	108	calmegin precursor [Danio rerio] &gt;gi|115313613|gb|AAI24497.1| Calmegin [Danio rerio]	3.33179e-34	333	2	0.171429	0.625984
148424	242	2	175	gi|395507945|ref|XP_003758278.1|	315	258	311	SERTA domain-containing protein 2 isoform 1 [Sarcophilus harrisii] &gt;gi|395507947|ref|XP_003758279.1| SERTA domain-containing protein 2 isoform 2 [Sarcophilus harrisii]	2.1504e-09	138	-2	0.171429	0.719008
158809	427	1	318	gi|117606250|ref|NP_001071009.1|	630	1	108	calmegin precursor [Danio rerio] &gt;gi|115313613|gb|AAI24497.1| Calmegin [Danio rerio]	1.33403e-34	333	-2	0.171429	0.744731
134298	204	3	164	gi|432851213|ref|XP_004066911.1|	315	1	54	solute carrier family 25 member 44-like [Oryzias latipes]	1.20432e-29	281	-2	0.171429	0.794118
157659	291	2	289	gi|410922385|ref|XP_003974663.1|	560	141	236	bile salt-activated lipase-like [Takifugu rubripes]	7.0719e-53	457	-3	0.171429	0.989691
94865	677	53	676	gi|4063639|gb|AAC98354.1|	1254	1040	1254	serrateB [Danio rerio] &gt;gi|134054520|emb|CAM73254.1| jag2 [Danio rerio]	9.91752e-52	475	-2	0.171451	0.921713
50442	235	3	233	gi|292620174|ref|XP_690007.3|	449	18	94	tripartite motif-containing protein 35 [Danio rerio]	2.65632e-25	254	3	0.171492	0.982979
45297	1771	263	421	gi|410918542|ref|XP_003972744.1|	309	257	309	PRKC apoptosis WT1 regulator protein-like [Takifugu rubripes]	3.00805e-11	171	2	0.171521	0.0897798
2731	487	228	470	gi|348540022|ref|XP_003457487.1|	478	1	82	nuclear factor 7, ovary-like [Oreochromis niloticus]	9.07861e-18	210	3	0.171548	0.498973
24574	3363	3	2624	gi|94732977|emb|CAK11237.1|	6236	5167	6236	novel protein similar to vertebrate nebulin (NEB) [Danio rerio] &gt;gi|169146098|emb|CAQ15693.1| novel protein similar to vertebrate nebulin (NEB) [Danio rerio]	0	3216	3	0.171584	0.779661
67613	473	1	471	gi|326672339|ref|XP_685966.5|	915	537	693	zinc finger CCCH domain-containing protein 7B [Danio rerio]	1.10256e-107	859	-3	0.171585	0.995772
18356	1112	903	1076	gi|57524507|ref|NP_001004008.1|	338	281	338	fructose-1,6-bisphosphatase isozyme 2 [Danio rerio] &gt;gi|51328552|gb|AAH80232.1| Fructose-1,6-bisphosphatase 2 [Danio rerio]	5.29851e-26	280	-1	0.171598	0.156475
107327	530	2	262	gi|380503870|ref|NP_001244112.1|	507	404	490	nuclear factor (erythroid-derived 2)-like 2b [Danio rerio] &gt;gi|323133167|gb|ADX30690.1| Nrf2b [Danio rerio]	1.25713e-20	233	2	0.171598	0.492453
157498	505	244	504	gi|380503870|ref|NP_001244112.1|	507	404	490	nuclear factor (erythroid-derived 2)-like 2b [Danio rerio] &gt;gi|323133167|gb|ADX30690.1| Nrf2b [Danio rerio]	1.01612e-20	233	-2	0.171598	0.516832
152721	223	22	216	gi|56406592|gb|AAV87645.1|	402	4	72	Aryl hydrocarbon receptor repressor, partial [Microgadus tomcod]	3.03438e-17	196	-2	0.171642	0.874439
21685	275	15	269	gi|125837804|ref|XP_685398.2|	501	198	283	Na(+)/H(+) exchange regulatory cofactor NHE-RF3 [Danio rerio]	1.76933e-35	330	-1	0.171657	0.927273
87487	297	177	296	gi|18859139|ref|NP_571139.1|	233	192	231	neurotrophin-7 precursor [Danio rerio] &gt;gi|6225781|sp|O73797.1|NTF7_DANRE RecName: Full=Neurotrophin-7; Short=NT-7; Short=zNT-7; Flags: Precursor &gt;gi|3044091|gb|AAC41272.1| neurotrophin-7 [Danio rerio] &gt;gi|34305594|gb|AAO31816.1| neurotrophin-7 [Danio rerio] &gt;gi|34305596|gb|AAO31817.1| n...	3.60602e-16	187	-2	0.171674	0.40404
75229	367	6	365	gi|68373377|ref|XP_685114.1|	699	129	248	sulfate transporter-like [Danio rerio]	9.6641e-36	340	-3	0.171674	0.980926
53010	1031	3	1028	gi|113462015|ref|NP_001025283.1|	1992	1599	1940	otoferlin [Danio rerio] &gt;gi|82232863|sp|Q5SPC5.1|OTOF_DANRE RecName: Full=Otoferlin; AltName: Full=Fer-1-like protein 2	0	1674	-1	0.171687	0.99515
163569	341	2	340	gi|224613278|gb|ACN60218.1|	658	417	529	Neural cell adhesion molecule L1-like protein precursor [Salmo salar]	5.91288e-34	326	-2	0.171733	0.994135
164979	254	3	254	gi|1790882|gb|AAB41146.1|	460	171	249	cut-related homeobox Cux-1 [Mus musculus]	1.64684e-35	329	-1	0.171739	0.992126
71942	564	1	270	gi|292620121|ref|XP_683856.4|	524	91	180	gamma-aminobutyric acid receptor subunit alpha-2-like [Danio rerio]	8.88416e-51	451	-1	0.171756	0.478723
11463	607	5	607	gi|326681436|ref|XP_003201826.1|	1164	848	1047	ankyrin repeatand fibronectin type-III domain-containing protein 1-like, partial [Danio rerio]	5.50779e-109	885	-1	0.171821	0.99341
2835	488	3	473	gi|40287630|gb|AAR83924.1|	937	540	700	flamingo 1, partial [Gallus gallus]	8.29424e-63	544	-1	0.171825	0.965164
81532	217	2	217	gi|60649667|gb|AAH90550.1|	419	23	94	Plekhh1 protein [Danio rerio]	1.48418e-39	355	-1	0.171838	0.995392
10511	2122	1	2118	gi|326669531|ref|XP_001919588.2|	4108	1758	2463	DNA-dependent protein kinase catalytic subunit [Danio rerio]	0	3132	-2	0.17186	0.998115
19572	634	86	634	gi|301611324|ref|XP_002935200.1|	1059	22	203	coiled-coil domain-containing protein 150-like [Xenopus (Silurana) tropicalis]	6.60529e-33	332	2	0.17186	0.865931
99564	579	1	579	gi|326679896|ref|XP_696060.5|	1123	659	851	solute carrier family 12 member 5 [Danio rerio]	3.74504e-98	806	-1	0.171861	1
119529	233	1	231	gi|432931270|ref|XP_004081633.1|	448	246	322	major facilitator superfamily domain-containing protein 9-like [Oryzias latipes]	7.44209e-37	338	-3	0.171875	0.991416
74425	1275	560	997	gi|410906971|ref|XP_003966965.1|	890	36	188	rho guanine nucleotide exchange factor 15-like [Takifugu rubripes]	2.57019e-06	132	-3	0.17191	0.343529
77481	226	1	180	gi|348518109|ref|XP_003446574.1|	349	283	342	poly(rC)-binding protein 3-like [Oreochromis niloticus]	3.69387e-34	315	1	0.17192	0.79646
138628	255	2	229	gi|292611339|ref|XP_699777.3|	442	168	243	GTPase IMAP family member 4-like [Danio rerio]	2.21378e-27	270	2	0.171946	0.894118
73157	470	2	469	gi|291190803|ref|NP_001167056.1|	907	504	659	Periodic tryptophan protein 2 homolog [Salmo salar] &gt;gi|223647894|gb|ACN10705.1| Periodic tryptophan protein 2 homolog [Salmo salar]	8.0726e-94	763	-2	0.171996	0.995745
138655	231	6	230	gi|208019277|emb|CAQ14318.1|	500	237	322	finTRIM family protein [Danio rerio]	1.89239e-14	178	3	0.172	0.974026
50978	534	120	533	gi|259121506|gb|ACV92063.1|	808	1	139	toll-like receptor 1 protein-like protein [Oncorhynchus mykiss]	1.16843e-36	355	3	0.17203	0.775281
63588	436	1	435	gi|326677658|ref|XP_003200881.1|	837	416	559	ER degradation-enhancing alpha-mannosidase-like 3-like [Danio rerio]	1.37386e-85	702	-2	0.172043	0.997706
51598	2406	797	1147	gi|149690809|ref|XP_001494211.1|	680	191	307	dihydroxyacetone phosphate acyltransferase [Equus caballus]	6.32179e-172	448	2	0.172059	0.145885
28368	371	26	370	gi|1483189|dbj|BAA11633.1|	680	51	167	transglutaminase [Oncorhynchus keta]	6.0332e-53	464	2	0.172059	0.929919
120978	307	3	305	gi|51873902|gb|AAH78427.1|	587	92	192	Kbtbd5 protein, partial [Danio rerio]	9.32027e-58	493	-3	0.172061	0.986971
116537	215	105	215	gi|41393147|ref|NP_958903.1|	215	1	37	ras-related protein Rab-14 [Danio rerio] &gt;gi|292614309|ref|XP_002662217.1| ras-related protein Rab-14-like [Danio rerio] &gt;gi|28279556|gb|AAH45374.1| RAB14, member RAS oncogene family [Danio rerio] &gt;gi|157423545|gb|AAI53494.1| RAB14, member RAS oncogene family [Danio rerio] &gt;gi...	6.9543e-20	210	3	0.172093	0.516279
34010	287	20	286	gi|410897439|ref|XP_003962206.1|	517	131	219	voltage-dependent L-type calcium channel subunit beta-4-like isoform 1 [Takifugu rubripes] &gt;gi|209862695|tpg|DAA06323.1| TPA_inf: voltage-gated calcium channel beta 4.2 subunit transcript variant 2 [Takifugu rubripes]	4.84839e-41	371	-2	0.172147	0.930314
2485	306	9	305	gi|432907402|ref|XP_004077626.1|	575	260	358	cadherin-23-like [Oryzias latipes]	2.89332e-51	447	-2	0.172174	0.970588
26494	345	17	343	gi|70778804|ref|NP_001003867.2|	633	304	412	myb-related protein B [Danio rerio] &gt;gi|68534529|gb|AAH98588.1| Myeloblastosis oncogene-like 2 [Danio rerio]	2.51087e-51	450	-3	0.172196	0.947826
32483	702	5	700	gi|348503075|ref|XP_003439092.1|	1324	383	610	protein MICAL-3-like [Oreochromis niloticus]	1.0042e-107	885	-3	0.172205	0.991453
31169	791	491	598	gi|226442770|ref|NP_001139944.1|	209	75	110	ZK1236.4 [Salmo salar] &gt;gi|221220294|gb|ACM08808.1| ZK1236.4 [Salmo salar]	1.9262e-09	103	-2	0.172249	0.136536
42444	1859	116	1192	gi|410906039|ref|XP_003966499.1|	2107	1733	2095	FERM and PDZ domain-containing protein 4-like [Takifugu rubripes]	5.47962e-142	1188	2	0.172283	0.579344
134665	1127	171	323	gi|209730318|gb|ACI66028.1|	296	231	281	Transposable element Tcb1 transposase [Salmo salar]	3.31786e-06	128	3	0.172297	0.135759
107506	568	1	528	gi|326679774|ref|XP_003201375.1|	975	804	971	patched domain-containing protein 3-like [Danio rerio]	6.3858e-56	498	1	0.172308	0.929577
60832	428	3	428	gi|317419955|emb|CBN81991.1|	824	99	240	Villin-1 [Dicentrarchus labrax]	1.44618e-79	659	-1	0.17233	0.995327
133817	503	2	472	gi|326667623|ref|XP_003198635.1|	911	281	437	sushi domain-containing protein 1-like [Danio rerio]	5.39917e-45	416	-2	0.172338	0.936382
139612	1016	2	334	gi|153791549|ref|NP_001093494.1|	644	1	111	leucine rich repeat containing 4 precursor [Danio rerio]	8.37865e-49	455	-2	0.17236	0.327756
56827	484	25	453	gi|47085837|ref|NP_998262.1|	818	1	141	85 kDa calcium-independent phospholipase A2 [Danio rerio] &gt;gi|45595614|gb|AAH67375.1| Phospholipase A2, group VI (cytosolic, calcium-independent) [Danio rerio]	1.10905e-77	648	-2	0.172372	0.886364
7030	308	144	308	gi|157285980|gb|ABV31711.1|	319	106	160	transposase [Salmo salar]	6.32626e-06	107	3	0.172414	0.535714
126852	351	2	301	gi|326929726|ref|XP_003211007.1|	580	101	200	coronin-1C-like [Meleagris gallopavo]	1.50801e-63	534	-3	0.172414	0.854701
116048	377	1	375	gi|54633310|ref|NP_001006594.1|	725	281	405	ATP-binding cassette, sub-family B (MDR/TAP), member 3 like 1 [Danio rerio] &gt;gi|29561855|emb|CAD87788.1| ATP-binding cassette, sub-family B (MDR\/TAP), member 3 [Danio rerio]	4.00882e-61	524	1	0.172414	0.994695
67637	1276	1	1275	gi|119310172|ref|NP_571377.2|	2465	351	775	neurogenic locus notch homolog protein 1 precursor [Danio rerio] &gt;gi|60418506|gb|AAX19695.1| notch1b [Danio rerio]	0	1867	-2	0.172414	0.999216
58359	645	301	645	gi|189537258|ref|XP_689354.3|	661	325	438	GTPase IMAP family member 8-like [Danio rerio]	4.85052e-41	387	-1	0.172466	0.534884
31511	350	9	350	gi|189537258|ref|XP_689354.3|	661	179	292	GTPase IMAP family member 8-like [Danio rerio]	2.73381e-16	197	3	0.172466	0.977143
144018	582	3	581	gi|292624195|ref|XP_001922595.2|	1119	80	272	potassium voltage-gated channel subfamily H member 8 [Danio rerio]	8.64238e-109	881	3	0.172475	0.994845
84743	335	5	334	gi|301613326|ref|XP_002936159.1|	626	2	109	SCAN domain-containing protein 3-like [Xenopus (Silurana) tropicalis]	3.1503e-45	405	-2	0.172524	0.985075
64727	341	3	311	gi|123889805|sp|Q1RMA6.1|PARI_DANRE	568	468	565	PCNA-interacting partner; Short=PARI; AltName: Full=PARP-1 binding protein; AltName: Full=PARP1-binding protein; Short=PARPBP &gt;gi|92096281|gb|AAI15060.1| Zgc:136263 [Danio rerio]	2.71525e-13	173	-1	0.172535	0.906158
62757	887	24	722	gi|348520012|ref|XP_003447523.1|	1391	1	240	partitioning defective 3 homolog [Oreochromis niloticus]	1.96904e-95	803	-1	0.172538	0.78805
132452	542	3	323	gi|348554131|ref|XP_003462879.1|	620	19	125	neuronal acetylcholine receptor subunit alpha-4-like [Cavia porcellus]	1.96886e-53	473	-1	0.172581	0.592251
64936	575	197	574	gi|326674316|ref|XP_001345820.4|	730	336	461	protein FAM55C-like [Danio rerio]	1.99442e-69	525	-2	0.172603	0.657391
83470	482	1	375	gi|116004525|ref|NP_001070624.1|	730	1	126	tRNA wybutosine-synthesizing protein 1 homolog [Danio rerio] &gt;gi|123913977|sp|Q08C92.1|TYW1_DANRE RecName: Full=tRNA wybutosine-synthesizing protein 1 homolog; AltName: Full=Radical S-adenosyl methionine and flavodoxin domain-containing protein 1; AltName: Full=tRNA-yW-synthesizing protein &gt;gi...	5.38208e-44	404	-3	0.172603	0.778008
52647	426	2	154	gi|326670024|ref|XP_001923882.3|	278	187	234	tumor necrosis factor receptor superfamily member 14 [Danio rerio]	8.65998e-08	130	2	0.172662	0.359155
58221	289	1	288	gi|188536030|ref|NP_001120951.1|	556	309	404	bloodthirsty-related gene family, member 6 [Danio rerio] &gt;gi|171846471|gb|AAI61622.1| Zgc:172052 protein [Danio rerio]	3.34543e-17	200	-2	0.172662	0.99654
4873	465	47	463	gi|90093334|ref|NP_001035017.1|	805	602	740	transitional endoplasmic reticulum ATPase-like [Danio rerio] &gt;gi|89130628|gb|AAI14307.1| Zgc:136908 [Danio rerio]	3.08466e-69	587	2	0.172671	0.896774
68381	599	82	210	gi|125852943|ref|XP_001337270.1|	249	1	43	coenzyme Q-binding protein COQ10 homolog A, mitochondrial [Danio rerio] &gt;gi|326679223|ref|XP_002666551.2| PREDICTED:coenzyme Q-binding protein COQ10 homolog A, mitochondrial-like [Danio rerio]	1.32657e-08	139	-3	0.172691	0.215359
146794	321	7	321	gi|189520793|ref|XP_699803.3|	608	504	608	matrix metalloproteinase-24 [Danio rerio]	5.08899e-69	572	-1	0.172697	0.981308
404	1031	846	1031	gi|56090184|ref|NP_001007774.1|	359	1	62	guanine nucleotide-binding protein subunit alpha-11 [Danio rerio] &gt;gi|55715810|gb|AAH85433.1| Zgc:101761 [Danio rerio] &gt;gi|182888762|gb|AAI64178.1| Zgc:101761 protein [Danio rerio]	6.24395e-31	317	3	0.172702	0.180407
29256	1568	2	1567	gi|432933790|ref|XP_004081883.1|	3034	2505	3028	E3 SUMO-protein ligase RanBP2-like [Oryzias latipes]	0	1496	-2	0.172709	0.998724
81872	814	634	813	gi|295292856|dbj|BAJ06182.1|	330	236	292	MHC class I antigen [Ctenopharyngodon idella]	2.47718e-11	165	-2	0.172727	0.22113
83453	287	74	286	gi|164698535|ref|NP_001106975.1|	411	254	324	growth hormone-releasing hormone receptor second type precursor [Danio rerio] &gt;gi|161137392|gb|ABX57795.1| growth hormone-releasing hormone receptor second type [Danio rerio]	1.39301e-20	214	-2	0.172749	0.74216
63565	527	1	525	gi|371874078|ref|NP_001243104.1|	1013	830	1004	E3 ubiquitin-protein ligase BRE1A [Danio rerio]	3.52686e-106	856	-3	0.172754	0.996205
104377	1033	1	189	gi|432926056|ref|XP_004080808.1|	353	8	68	dual specificity mitogen-activated protein kinase kinase 6-like [Oryzias latipes]	3.48389e-21	242	1	0.172805	0.182962
150741	320	2	319	gi|147907178|ref|NP_001083276.1|	619	290	396	glucokinase regulatory protein [Xenopus laevis] &gt;gi|37747669|gb|AAH60011.1| MGC68583 protein [Xenopus laevis]	2.61034e-34	326	-2	0.172859	0.99375
126237	224	1	222	gi|292614299|ref|XP_002662215.1|	428	171	244	tubulin-specific chaperone cofactor E-like protein-like [Danio rerio]	9.14722e-32	300	-3	0.172897	0.991071
131301	363	3	362	gi|326670148|ref|XP_001335269.4|	665	10	124	protein FAM190A [Danio rerio]	7.08262e-30	297	-2	0.172932	0.991736
132175	423	47	418	gi|326669513|ref|XP_003199030.1|	717	1	124	WD repeat-containing protein KIAA1875-like [Danio rerio]	2.89994e-33	325	2	0.172943	0.879433
102428	552	1	552	gi|66911295|gb|AAH96971.1|	1058	580	762	Baz1a protein [Danio rerio]	9.88355e-34	336	-1	0.172968	1
128443	505	29	505	gi|288872198|ref|NP_001165868.1|	919	523	681	xylosyltransferase 1 [Danio rerio] &gt;gi|284251058|gb|ADB82988.1| xylosyltransferase 1 [Danio rerio]	6.26212e-100	808	2	0.173014	0.944554
60286	1457	123	626	gi|403288307|ref|XP_003935349.1|	971	571	738	NACHT, LRR and PYD domains-containing protein 3 isoform 3 [Saimiri boliviensis boliviensis]	1.09519e-12	186	3	0.173018	0.345916
88755	260	1	258	gi|134133300|ref|NP_001077050.1|	497	205	290	ectonucleoside triphosphate diphosphohydrolase 3 [Danio rerio] &gt;gi|134024966|gb|AAI34913.1| Entpd3 protein [Danio rerio]	5.45856e-34	319	-3	0.173038	0.992308
111637	1782	1145	1753	gi|326664625|ref|XP_699339.5|	1173	829	1031	putative ATP-dependent RNA helicase DHX30 [Danio rerio]	3.23749e-107	700	-3	0.173061	0.341751
14091	1066	226	441	gi|157787125|ref|NP_001099164.1|	416	1	72	SPRY domain-containing protein 3 [Danio rerio] &gt;gi|156230693|gb|AAI51932.1| Zgc:171696 protein [Danio rerio] &gt;gi|213624733|gb|AAI71505.1| Zgc:171696 [Danio rerio] &gt;gi|213624735|gb|AAI71507.1| Zgc:171696 [Danio rerio]	6.12536e-26	281	1	0.173077	0.202627
69075	347	21	236	gi|157787125|ref|NP_001099164.1|	416	1	72	SPRY domain-containing protein 3 [Danio rerio] &gt;gi|156230693|gb|AAI51932.1| Zgc:171696 protein [Danio rerio] &gt;gi|213624733|gb|AAI71505.1| Zgc:171696 [Danio rerio] &gt;gi|213624735|gb|AAI71507.1| Zgc:171696 [Danio rerio]	1.90438e-28	281	-1	0.173077	0.622478
120272	461	2	460	gi|190358558|ref|NP_001121815.1|	884	43	195	metabotropic glutamate receptor 3 precursor [Danio rerio] &gt;gi|126632563|emb|CAM56446.1| novel protein similar to vertebrate glutamate receptor, metabotropic 3 (GRM3) [Danio rerio]	2.85494e-80	668	-2	0.173077	0.995662
75476	601	14	601	gi|348507302|ref|XP_003441195.1|	1115	12	204	stonin-1-like [Oreochromis niloticus]	1.54101e-32	328	-1	0.173094	0.978369
37601	528	234	527	gi|449277928|gb|EMC85939.1|	566	382	479	Calcium/calmodulin-dependent 3&apos;,5&apos;-cyclic nucleotide phosphodiesterase 1C, partial [Columba livia]	4.06063e-27	281	-2	0.173145	0.556818
91383	915	6	914	gi|348529354|ref|XP_003452178.1|	1773	594	900	centrosomal protein of 192 kDa-like [Oreochromis niloticus]	1.13614e-151	1218	-2	0.173153	0.993443
69370	1006	1	999	gi|189536981|ref|XP_001923213.1|	1940	408	743	myosin-6-like isoform 1 [Danio rerio]	0	1758	-2	0.173196	0.993042
119484	355	3	227	gi|68394760|ref|XP_695788.1|	433	1	75	zinc finger and BTB domain-containing protein 25 [Danio rerio]	2.88406e-48	422	-3	0.17321	0.633803
15662	713	1	354	gi|131889490|ref|NP_001076555.1|	681	17	134	transmembrane protein 168-A [Danio rerio] &gt;gi|123888322|sp|Q1LUD1.1|T168A_DANRE RecName: Full=Transmembrane protein 168-A	2.06794e-46	429	-3	0.173275	0.496494
70546	472	210	470	gi|1532269|dbj|BAA06711.1|	502	416	502	natriuretic peptide receptor type-C [Anguilla japonica]	1.57436e-29	294	-3	0.173307	0.552966
64277	1972	59	1972	gi|297578324|gb|ADI46647.1|	3664	899	1533	laminin alpha 5 [Danio rerio]	0	2569	-1	0.173308	0.970588
125280	618	5	616	gi|302129716|ref|NP_001013328.2|	1177	344	547	regulator of telomere elongation helicase 1 [Danio rerio]	3.54552e-108	880	-3	0.173322	0.990291
122737	405	14	403	gi|348529148|ref|XP_003452076.1|	750	581	710	semaphorin-3C-like [Oreochromis niloticus]	1.53944e-72	606	-3	0.173333	0.962963
162961	243	36	242	gi|139948948|ref|NP_001077348.1|	398	330	398	relaxin/insulin-like family peptide receptor 3.2b [Danio rerio] &gt;gi|94734149|emb|CAK04300.1| novel G protein-coupled receptor protein [Danio rerio] &gt;gi|190338245|gb|AAI63058.1| Si:dkey-110c1.1 [Danio rerio] &gt;gi|190339778|gb|AAI63061.1| Si:dkey-110c1.1 [Danio rerio]	1.10421e-34	321	-2	0.173367	0.851852
129121	241	34	240	gi|139948948|ref|NP_001077348.1|	398	330	398	relaxin/insulin-like family peptide receptor 3.2b [Danio rerio] &gt;gi|94734149|emb|CAK04300.1| novel G protein-coupled receptor protein [Danio rerio] &gt;gi|190338245|gb|AAI63058.1| Si:dkey-110c1.1 [Danio rerio] &gt;gi|190339778|gb|AAI63061.1| Si:dkey-110c1.1 [Danio rerio]	1.10421e-34	321	-2	0.173367	0.858921
149096	211	3	209	gi|410898790|ref|XP_003962880.1|	398	49	117	forkhead box protein I1c-like [Takifugu rubripes]	1.60559e-33	312	-3	0.173367	0.981043
37102	3599	11	3235	gi|49227655|ref|NP_001001845.1|	6199	5125	6199	G-protein coupled receptor 98 precursor [Danio rerio] &gt;gi|82086727|sp|Q6JAN0.1|GPR98_DANRE RecName: Full=G-protein coupled receptor 98; AltName: Full=Monogenic audiogenic seizure susceptibility protein 1 homolog; AltName: Full=Very large G-protein coupled receptor 1; Flags: Precursor &gt;gi|46949...	0	4507	2	0.173415	0.896082
114333	234	4	234	gi|432953105|ref|XP_004085291.1|	444	214	290	protocadherin alpha-2-like, partial [Oryzias latipes]	1.50262e-43	385	1	0.173423	0.987179
139814	703	26	217	gi|47938836|gb|AAH71528.1|	369	306	369	General transcription factor IIA, 1 [Danio rerio]	9.36018e-39	365	-1	0.173442	0.273115
10890	418	203	394	gi|47938836|gb|AAH71528.1|	369	306	369	General transcription factor IIA, 1 [Danio rerio]	5.99006e-40	364	2	0.173442	0.45933
65911	425	3	296	gi|348507461|ref|XP_003441274.1|	565	1	98	sphingosine-1-phosphate lyase 1 [Oreochromis niloticus]	9.2931e-48	426	-1	0.173451	0.691765
30169	538	142	537	gi|432909806|ref|XP_004078218.1|	663	549	663	brain-specific angiogenesis inhibitor 1-associated protein 2-like [Oryzias latipes]	1.49353e-39	373	-2	0.173454	0.736059
95244	715	184	438	gi|50540384|ref|NP_001002658.1|	490	1	85	fibroblast growth factor receptor substrate 2b [Danio rerio] &gt;gi|49903281|gb|AAH76548.1| Fibroblast growth factor receptor substrate 2 [Danio rerio] &gt;gi|182889524|gb|AAI65296.1| Frs2 protein [Danio rerio]	4.76769e-54	384	-2	0.173469	0.356643
14779	621	1	207	gi|432852864|ref|XP_004067423.1|	415	245	316	potassium channel subfamily K member 2-like [Oryzias latipes]	2.24805e-35	340	1	0.173494	0.333333
130991	598	160	597	gi|125834768|ref|XP_686401.2|	830	687	830	slit and trk like 4 protein [Danio rerio]	5.60836e-78	655	-2	0.173494	0.732441
86341	255	1	255	gi|37606152|emb|CAE49579.1|	507	413	500	novel protein similar to mouse and rodent cholinergic receptor, nicotinic, alpha polypeptide 7 (CHRNA7) [Danio rerio]	4.56975e-46	406	-1	0.17357	1
38755	351	63	350	gi|292624607|ref|XP_700831.4|	553	1	96	5&apos;-AMP-activated protein kinase catalytic subunit alpha-2 [Danio rerio]	6.1497e-61	515	3	0.173599	0.820513
117511	473	1	432	gi|116517254|ref|NP_001070848.1|	841	1	146	leucine-rich repeat-containing protein 8D [Danio rerio] &gt;gi|115528093|gb|AAI24654.1| Leucine rich repeat containing 8 family, member D [Danio rerio]	1.41911e-64	555	-3	0.173603	0.913319
163646	400	3	200	gi|156139171|ref|NP_001095861.1|	380	33	98	neuropeptide Y receptor type 1 [Danio rerio] &gt;gi|154988748|gb|ABS89150.1| Npy1r protein [Danio rerio]	3.20252e-24	251	-3	0.173684	0.495
37487	1161	424	633	gi|348525220|ref|XP_003450120.1|	403	267	336	ethanolamine-phosphate cytidylyltransferase-like [Oreochromis niloticus]	4.79719e-57	371	1	0.173697	0.180879
78612	365	1	327	gi|291190242|ref|NP_001167092.1|	639	330	440	Collagen alpha-1XIII chain [Salmo salar] &gt;gi|223648076|gb|ACN10796.1| Collagen alpha-1XIII chain [Salmo salar]	1.2182e-10	154	-3	0.173709	0.89589
11997	206	28	150	gi|166796220|gb|AAI59114.1|	236	31	71	Zgc:171573 protein [Danio rerio]	2.84977e-07	120	-3	0.173729	0.597087
141068	888	441	887	gi|410918861|ref|XP_003972903.1|	823	681	823	proline-rich transmembrane protein 4-like [Takifugu rubripes]	2.31246e-17	217	-2	0.173755	0.503378
67164	580	3	578	gi|348504514|ref|XP_003439806.1|	1105	274	465	acyl-CoA synthetase family member 4-like [Oreochromis niloticus]	2.49237e-84	707	-3	0.173756	0.993103
121497	453	1	453	gi|348524098|ref|XP_003449560.1|	869	550	700	coiled-coil domain-containing protein 80-like [Oreochromis niloticus]	2.03964e-90	738	-1	0.173763	1
114192	245	3	245	gi|348545655|ref|XP_003460295.1|	466	154	234	protein NLRC3-like [Oreochromis niloticus]	5.78601e-27	267	3	0.17382	0.991837
78646	515	115	513	gi|326673637|ref|XP_686746.4|	765	631	763	phospholipase D3 [Danio rerio]	9.31768e-57	499	-3	0.173856	0.774757
62995	499	1	498	gi|66773320|ref|NP_001019297.1|	949	590	754	protocadherin 1 gamma 30 precursor [Danio rerio] &gt;gi|50881550|gb|AAT85355.1| protocadherin cluster 1 gamma 30 [Danio rerio]	3.30132e-72	613	-2	0.173867	0.997996
128071	1245	580	1020	gi|300218775|gb|ADJ80991.1|	874	93	244	CR1-3 [Lycodichthys dearborni]	1.75874e-26	232	1	0.173913	0.354217
14915	219	1	192	gi|449499111|ref|XP_002195966.2|	368	145	208	palmitoyltransferase ZDHHC15 [Taeniopygia guttata]	1.03065e-33	313	-1	0.173913	0.876712
3470	492	1	432	gi|432863937|ref|XP_004070196.1|	805	15	154	PHD finger protein 21A-like [Oryzias latipes]	3.17142e-37	357	-1	0.173913	0.878049
9257	869	308	868	gi|326670838|ref|XP_003199300.1|	1075	840	1026	sodium-driven chloride bicarbonate exchanger, partial [Danio rerio]	4.34083e-99	822	-2	0.173953	0.64557
40337	870	235	870	gi|113673505|ref|NP_001038227.1|	1161	1	202	cingulin [Danio rerio] &gt;gi|123888142|sp|Q1L8T5.1|CING_DANRE RecName: Full=Cingulin	2.31599e-38	381	1	0.173988	0.731034
60858	878	344	532	gi|348528290|ref|XP_003451651.1|	362	299	361	renin receptor-like [Oreochromis niloticus]	2.50202e-18	219	-2	0.174033	0.215262
40298	217	26	214	gi|292615511|ref|XP_002662708.1|	362	23	85	macrophage mannose receptor 1-like protein 1-like [Danio rerio]	7.62064e-19	206	-1	0.174033	0.870968
137374	1158	665	1156	gi|410928176|ref|XP_003977477.1|	948	784	948	MAM domain-containing glycosylphosphatidylinositol anchor protein 1-like [Takifugu rubripes]	8.55744e-53	494	-3	0.174051	0.42487
163307	433	292	432	gi|133778670|gb|AAI33862.1|	270	224	270	Hells protein [Danio rerio]	1.66844e-16	194	-2	0.174074	0.325635
44110	647	407	640	gi|291395111|ref|XP_002713936.1|	471	255	336	butyrophilin-like 9 [Oryctolagus cuniculus]	3.32038e-06	124	2	0.174098	0.361669
77475	743	49	738	gi|190194345|ref|NP_001121730.1|	1321	41	270	tetratricopeptide repeat protein 21B [Danio rerio]	7.87624e-124	1000	-3	0.174111	0.928668
148560	325	139	324	gi|189514468|ref|XP_001920602.1|	356	101	162	tropomodulin-1 [Danio rerio]	5.52937e-23	239	-2	0.174157	0.572308
65781	455	3	314	gi|182890738|gb|AAI65240.1|	597	1	104	Ranbp9 protein [Danio rerio]	3.44455e-65	550	-1	0.174204	0.685714
20843	348	199	348	gi|156139169|ref|NP_001095865.1|	287	18	67	sialic acid-binding Ig-like lectin 15 precursor [Danio rerio] &gt;gi|94315254|gb|ABF14473.1| siglec-like protein 1 [Danio rerio]	1.17765e-12	164	1	0.174216	0.431034
165515	275	57	275	gi|20530591|gb|AAM27167.1|AF414134_1	419	97	169	iroquois 1 [Danio rerio]	1.77563e-44	392	-1	0.174224	0.796364
166108	360	3	350	gi|292621571|ref|XP_002664688.1|	637	247	357	nuclear fragile X mental retardation-interacting protein 2 [Danio rerio]	4.71836e-41	376	-2	0.174254	0.966667
33621	723	2	478	gi|291190692|ref|NP_001167393.1|	912	14	172	Ras GTPase-activating protein nGAP [Salmo salar] &gt;gi|223647956|gb|ACN10736.1| Ras GTPase-activating protein nGAP [Salmo salar]	1.82831e-85	715	-3	0.174342	0.659751
80872	665	25	660	gi|15799278|gb|AAL08215.1|AF229450_1	1216	219	430	jagged2 [Danio rerio]	6.56498e-106	867	-3	0.174342	0.956391
24085	331	10	327	gi|348538940|ref|XP_003456948.1|	608	183	288	protein regulator of cytokinesis 1 [Oreochromis niloticus]	4.75252e-43	389	-2	0.174342	0.960725
123269	207	1	204	gi|327276693|ref|XP_003223102.1|	390	167	234	interferon-induced protein 44-like [Anolis carolinensis]	7.01201e-13	164	1	0.174359	0.985507
28661	1479	805	1116	gi|327276739|ref|XP_003223125.1|	602	351	455	protein FAM73A-like [Anolis carolinensis]	3.89056e-07	140	1	0.174419	0.210953
36095	347	2	346	gi|326666833|ref|XP_002661463.2|	751	375	505	NACHT, LRR and PYD domains-containing protein 3-like, partial [Danio rerio]	8.7852e-30	297	-2	0.174434	0.994236
97384	376	3	338	gi|108742052|gb|AAI17630.1|	642	55	166	Pdia4 protein [Danio rerio]	2.96675e-65	550	-3	0.174455	0.893617
145738	775	202	750	gi|410907419|ref|XP_003967189.1|	1043	662	843	cadherin-1-like [Takifugu rubripes]	1.50679e-53	490	-2	0.174497	0.708387
5307	300	1	300	gi|326680797|ref|XP_003201626.1|	573	194	293	myomesin-2-like [Danio rerio]	2.97884e-53	460	1	0.17452	1
13430	551	65	547	gi|327283211|ref|XP_003226335.1|	991	85	257	ankyrin repeatand LEM domain-containing protein 2-like [Anolis carolinensis]	1.02388e-35	350	-2	0.174571	0.876588
98951	346	75	338	gi|62955501|ref|NP_001017764.1|	504	329	416	MBD2 (methyl-CpG-binding protein)-interacting zinc finger protein [Danio rerio] &gt;gi|62204903|gb|AAH93191.1| Zgc:112083 [Danio rerio] &gt;gi|182889778|gb|AAI65623.1| Zgc:112083 protein [Danio rerio]	2.87145e-46	411	-3	0.174603	0.763006
120891	299	2	298	gi|187608218|ref|NP_001119868.1|	567	11	109	phosphoglucomutase-like protein 5 [Danio rerio]	5.15857e-57	486	-2	0.174603	0.993311
70470	857	1	753	gi|68385147|ref|XP_690522.1|	1374	195	434	protein QN1 homolog [Danio rerio]	3.19419e-41	403	-3	0.174672	0.878646
83918	250	2	229	gi|296785027|ref|NP_001171884.1|	435	15	90	phosphatidylinositol glycan anchor biosynthesis class U protein precursor [Danio rerio] &gt;gi|295901443|dbj|BAJ07374.1| phosphatidylinositol glycan anchor biosynthesis classU [Danio rerio]	5.27133e-42	374	-1	0.174713	0.912
86682	368	86	367	gi|192447397|ref|NP_001122259.1|	538	19	112	procollagen C-endopeptidase enhancer-like precursor [Danio rerio] &gt;gi|190338748|gb|AAI63490.1| Similar to procollagen C-endopeptidase enhancer [Danio rerio] &gt;gi|190339011|gb|AAI63473.1| Similar to procollagen C-endopeptidase enhancer [Danio rerio]	1.03408e-57	493	2	0.174721	0.766304
120260	355	2	250	gi|326669726|ref|XP_001331549.3|	475	379	461	mucin-2-like [Danio rerio]	6.151e-24	250	2	0.174737	0.701408
135223	207	3	182	gi|224587109|gb|ACN58604.1|	349	183	243	Delta-like protein D precursor [Salmo salar]	1.88273e-26	260	-2	0.174785	0.869565
80430	295	4	195	gi|148726417|emb|CAN88049.1|	366	119	182	platelet derived growth factor receptor alpha [Danio rerio]	3.42289e-15	183	-2	0.174863	0.650847
54681	696	94	573	gi|326672339|ref|XP_685966.5|	915	753	912	zinc finger CCCH domain-containing protein 7B [Danio rerio]	9.11227e-100	814	1	0.174863	0.689655
66178	657	131	610	gi|326672339|ref|XP_685966.5|	915	753	912	zinc finger CCCH domain-containing protein 7B [Danio rerio]	3.22576e-100	815	-3	0.174863	0.730594
55551	201	2	193	gi|213511912|ref|NP_001133697.1|	366	114	177	G-protein coupled receptor 183 [Salmo salar] &gt;gi|257096381|sp|B5X337.1|GP183_SALSA RecName: Full=G-protein coupled receptor 183 &gt;gi|209154972|gb|ACI33718.1| EBV-induced G-protein coupled receptor 2 [Salmo salar]	8.01903e-31	291	-3	0.174863	0.955224
96095	444	2	331	gi|348503359|ref|XP_003439232.1|	629	1	110	late secretory pathway protein AVL9 homolog [Oreochromis niloticus]	6.77174e-67	563	-3	0.174881	0.743243
70964	406	105	404	gi|348520646|ref|XP_003447838.1|	486	9	93	BAG family molecular chaperone regulator 5-like [Oreochromis niloticus]	3.62171e-08	135	-3	0.174897	0.738916
18341	455	3	455	gi|326667473|ref|XP_003198605.1|	869	476	627	patched domain-containing protein 3 [Danio rerio]	4.88845e-56	492	-1	0.174914	0.995604
153300	358	140	298	gi|348500635|ref|XP_003437878.1|	303	183	235	c-C chemokine receptor type 4-like [Oreochromis niloticus]	2.90684e-10	136	-1	0.174917	0.444134
68493	985	1	984	gi|432920311|ref|XP_004079941.1|	1732	309	611	leucine-rich repeat and WD repeat-containing protein KIAA1239-like [Oryzias latipes]	6.0394e-40	397	-2	0.174942	0.998985
59838	252	10	252	gi|326674988|ref|XP_002664963.2|	463	350	430	GTPase IMAP family member 8-like [Danio rerio]	6.37047e-27	267	-1	0.174946	0.964286
128775	1129	54	665	gi|395822811|ref|XP_003784702.1|	1165	962	1165	sodium/potassium/calcium exchanger 1 [Otolemur garnettii]	6.58891e-91	776	3	0.175107	0.542073
101678	2185	277	2166	gi|326664297|ref|XP_002660609.2|	3632	1	636	ubiquitin carboxyl-terminal hydrolase 34 [Danio rerio]	0	2453	1	0.17511	0.864989
68951	365	1	330	gi|432864626|ref|XP_004070380.1|	628	37	146	transketolase-like isoform 1 [Oryzias latipes]	1.05463e-59	510	-3	0.175159	0.90411
88002	392	41	382	gi|189527741|ref|XP_697747.3|	662	182	297	si:ch211-107m4.1 [Danio rerio]	3.59035e-31	308	-2	0.175227	0.872449
87906	228	2	226	gi|41388915|gb|AAH65653.1|	428	280	354	Type I cytokeratin, enveloping layer [Danio rerio]	1.63771e-22	234	2	0.175234	0.986842
28222	1120	60	527	gi|432863525|ref|XP_004070110.1|	890	460	615	RNA-directed DNA polymerase from mobile element jockey-like [Oryzias latipes]	2.0789e-40	271	-3	0.175281	0.417857
96064	405	220	390	gi|1752817|dbj|BAA14020.1|	348	288	348	AML1 [Homo sapiens] &gt;gi|1752819|dbj|BAA14021.1| AML1 [Homo sapiens] &gt;gi|1752821|dbj|BAA14022.1| AML1 [Homo sapiens]	3.55887e-22	236	-1	0.175287	0.422222
10821	513	260	472	gi|432889298|ref|XP_004075207.1|	405	334	404	ferrochelatase, mitochondrial-like [Oryzias latipes]	3.78842e-38	356	2	0.175309	0.415205
30116	285	3	284	gi|162139004|ref|NP_001104628.1|	519	23	113	Pyruvate dehydrogenase [acetyl-transferring]]-phosphatase 1, mitochondrial [Danio rerio] &gt;gi|161611952|gb|AAI55792.1| Zgc:174908 protein [Danio rerio]	9.87223e-30	290	-2	0.175337	0.989474
25459	609	110	415	gi|117606238|ref|NP_001071015.1|	576	1	101	enolase-like protein ENO4 [Danio rerio] &gt;gi|123884289|sp|Q08BC6.1|ENO4_DANRE RecName: Full=Enolase-like protein ENO4 &gt;gi|115528174|gb|AAI24783.1| Zgc:153973 [Danio rerio]	3.1262e-43	336	2	0.175347	0.502463
133934	512	291	512	gi|355780022|gb|EHH64498.1|	422	104	177	Myosin phosphatase-targeting subunit 3 [Macaca fascicularis]	9.73406e-40	290	3	0.175355	0.433594
7879	1329	476	1081	gi|153792006|ref|NP_001093496.1|	1146	739	939	DNA polymerase nu [Danio rerio] &gt;gi|108735435|gb|ABG00195.1| DNA polymerase nu [Danio rerio]	6.93596e-176	897	2	0.175393	0.455982
66304	395	1	261	gi|317420004|emb|CBN82040.1|	496	1	87	Limb region 1 protein homolog [Dicentrarchus labrax]	1.00283e-51	450	-3	0.175403	0.660759
135408	563	1	558	gi|326664065|ref|XP_001919201.3|	1106	27	220	zinc finger protein 827 [Danio rerio]	4.50424e-62	545	-3	0.175407	0.991119
164808	477	66	155	gi|157888376|emb|CAO85676.1|	171	1	30	olfactory receptor class A (V1r-like homolog) [Danio rerio]	2.34309e-08	132	3	0.175439	0.188679
135501	784	235	534	gi|194222595|ref|XP_001494256.2|	570	449	548	spermatogenesis-associated protein 16-like [Equus caballus]	8.9893e-32	322	1	0.175439	0.382653
79262	588	229	588	gi|333805603|ref|NP_001201837.1|	684	1	120	putative fidgetin-like protein 2 [Danio rerio]	3.73471e-69	587	1	0.175439	0.612245
75947	296	3	212	gi|326669649|ref|XP_001923031.3|	399	12	81	tudor domain-containing protein 7-like [Danio rerio]	1.30812e-22	236	-1	0.175439	0.709459
67073	400	9	398	gi|41152163|ref|NP_957127.1|	741	22	151	SNF-related serine/threonine-protein kinase [Danio rerio] &gt;gi|38174554|gb|AAH60922.1| Zgc:73231 [Danio rerio]	2.3427e-83	680	-3	0.175439	0.975
69302	303	2	301	gi|169403961|ref|NP_001093509.1|	570	294	393	AT-rich interactive domain-containing protein 3A [Danio rerio] &gt;gi|152013358|sp|A2BEA6.1|ARI3A_DANRE RecName: Full=AT-rich interactive domain-containing protein 3A; Short=ARID domain-containing protein 3A; AltName: Full=Bright homolog	7.03567e-57	486	-3	0.175439	0.990099
7237	468	1	468	gi|348505018|ref|XP_003440058.1|	889	413	568	zinc finger FYVE domain-containing protein 9-like [Oreochromis niloticus]	3.00921e-79	661	-1	0.175478	1
120877	219	1	219	gi|48976047|ref|NP_956395.2|	416	261	333	phosphatidylinositol 5-phosphate 4-kinase type-2 gamma [Danio rerio] &gt;gi|82184986|sp|Q6IQE1.1|PI42C_DANRE RecName: Full=Phosphatidylinositol 5-phosphate 4-kinase type-2 gamma; AltName: Full=Phosphatidylinositol 5-phosphate 4-kinase type II gamma; Short=PI(5)P 4-kinase type II gamma; Short=PIP4KII...	1.62739e-18	205	-1	0.175481	1
48385	497	197	493	gi|348530605|ref|XP_003452801.1|	564	450	548	atlastin-2-like [Oreochromis niloticus]	3.6288e-51	453	-2	0.175532	0.597586
34555	962	131	403	gi|41054227|ref|NP_956090.1|	524	433	524	bridging integrator 2 [Danio rerio] &gt;gi|27882320|gb|AAH44473.1| Bridging integrator 2b [Danio rerio]	2.6587e-29	307	2	0.175573	0.283784
143359	346	2	346	gi|94536956|ref|NP_001035406.1|	655	165	279	myotubularin-related protein 7 [Danio rerio] &gt;gi|92098291|gb|AAI15253.1| Myotubularin related protein 7a [Danio rerio]	6.33572e-68	568	-1	0.175573	0.99711
122516	381	2	379	gi|167621554|ref|NP_001108065.1|	689	178	298	kinesin-like protein KIF2C [Danio rerio] &gt;gi|161611390|gb|AAI55586.1| Si:ch211-61f14.1 protein [Danio rerio]	2.5882e-45	409	-3	0.175617	0.992126
50793	658	178	657	gi|189523175|ref|XP_696880.3|	911	3	162	protein FAM83B [Danio rerio]	8.71578e-67	579	1	0.175631	0.729483
30419	1359	1	450	gi|326677234|ref|XP_684953.3|	848	492	640	DNA-binding protein RFX6 [Danio rerio] &gt;gi|292630945|sp|Q5RJA1.2|RFX6_DANRE RecName: Full=DNA-binding protein RFX6; AltName: Full=Regulatory factor X 6	9.40214e-66	419	1	0.175708	0.331126
50622	345	12	341	gi|223647654|gb|ACN10585.1|	626	444	553	Interferon-induced guanylate-binding protein 1 [Salmo salar]	2.34297e-10	151	-2	0.175719	0.956522
65547	617	3	548	gi|125846379|ref|XP_698902.2|	1149	687	888	acyl-CoA synthetase family member 4 [Danio rerio] &gt;gi|82077535|sp|Q5RG49.1|ACSF4_DANRE RecName: Full=Acyl-CoA synthetase family member 4	1.61011e-40	389	-1	0.175805	0.884927
42792	330	3	329	gi|51703510|gb|AAH81091.1|	620	1	109	MGC82824 protein [Xenopus laevis]	1.03599e-52	459	-2	0.175806	0.990909
156798	212	90	185	gi|199556831|ref|NP_001116479.2|	182	81	112	nucleoplasmin-2 [Danio rerio] &gt;gi|198657009|gb|ACB30108.3| nucleoplasmin [Danio rerio]	2.68255e-12	154	3	0.175824	0.45283
122801	435	3	434	gi|326673287|ref|XP_002664318.2|	819	359	502	protocadherin-10-like [Danio rerio]	1.78656e-75	631	-2	0.175824	0.993103
1504	859	1	441	gi|348535542|ref|XP_003455259.1|	836	56	202	CCR4-NOT transcription complex subunit 6-like [Oreochromis niloticus]	4.46254e-51	470	-2	0.175837	0.513388
104986	404	1	294	gi|94573542|gb|AAI16598.1|	563	273	371	Zgc:136585 [Danio rerio]	2.60972e-19	220	-3	0.175844	0.727723
162835	309	1	252	gi|326677199|ref|XP_003200780.1|	472	390	472	probable G-protein coupled receptor 116-like [Danio rerio]	1.03228e-38	355	1	0.175847	0.815534
130949	1235	3	1235	gi|113676876|ref|NP_001038608.1|	2269	95	493	neuron navigator 3 [Danio rerio] &gt;gi|82079546|sp|Q5TZ18.1|NAV3_DANRE RecName: Full=Neuron navigator 3	8.3701e-146	1196	-1	0.175848	0.998381
123339	247	58	237	gi|63102409|gb|AAH95316.1|	290	239	289	WD repeat domain 33 [Danio rerio]	5.55087e-06	113	-2	0.175862	0.728745
88799	643	151	612	gi|291391263|ref|XP_002712147.1|	739	579	708	F-box and leucine-rich repeat protein 13 [Oryctolagus cuniculus]	8.41098e-32	322	1	0.175913	0.718507
135187	546	300	545	gi|158253932|gb|AAI54031.1|	466	93	174	Zgc:171886 protein [Danio rerio]	2.96728e-17	207	3	0.175966	0.450549
133005	495	32	493	gi|169646803|ref|NP_001112366.1|	1000	600	775	synaptonemal complex protein 1 [Danio rerio]	3.10094e-30	307	2	0.176	0.933333
114790	463	2	460	gi|410931257|ref|XP_003979012.1|	869	183	335	protein jagged-2-like, partial [Takifugu rubripes]	2.38261e-70	597	-1	0.176064	0.991361
97966	622	3	620	gi|326674787|ref|XP_003200204.1|	1170	175	380	integrin alpha-10-like [Danio rerio]	5.97495e-125	997	3	0.176068	0.993569
122074	328	2	328	gi|348519178|ref|XP_003447108.1|	619	423	531	solute carrier family 23 member 1-like [Oreochromis niloticus]	4.91609e-56	483	-1	0.17609	0.996951
80278	318	235	318	gi|426336649|ref|XP_004031579.1|	159	4	31	mitogen-activated protein kinase kinase kinase kinase 4-like [Gorilla gorilla gorilla]	2.19555e-09	136	1	0.176101	0.264151
41917	217	131	214	gi|45387777|ref|NP_991242.1|	159	31	58	cytidine deaminase [Danio rerio] &gt;gi|41107631|gb|AAH65476.1| Cytidine deaminase [Danio rerio]	1.00624e-07	121	-1	0.176101	0.387097
34234	1386	385	1386	gi|190358461|ref|NP_001121810.1|	1896	697	1030	von Willebrand factor A domain-containing protein 8 [Danio rerio] &gt;gi|205831271|sp|B0R0T1.1|VWA8_DANRE RecName: Full=von Willebrand factor A domain-containing protein 8	0	1671	-1	0.17616	0.722944
122717	664	559	663	gi|318037211|ref|NP_001187899.1|	193	1	34	fam107a [Ictalurus punctatus] &gt;gi|308324274|gb|ADO29272.1| fam107a [Ictalurus punctatus]	1.5672e-07	131	1	0.176166	0.158133
45492	810	344	667	gi|41152048|ref|NP_958444.1|	613	506	613	5-aminolevulinate synthase, nonspecific, mitochondrial [Danio rerio] &gt;gi|32451642|gb|AAH54574.1| Aminolevulinate, delta-, synthetase 1 [Danio rerio]	1.18959e-62	546	2	0.176183	0.4
33736	967	1	960	gi|326667878|ref|XP_688428.4|	1816	931	1250	rho-guanine nucleotide exchange factor [Danio rerio]	8.40418e-143	1158	-2	0.176211	0.992761
8898	1325	3	1325	gi|242345560|gb|ACS52175.2|	2508	1331	1772	stabilin 2 [Danio rerio]	0	1498	-1	0.176236	0.998491
59398	359	62	355	gi|188536030|ref|NP_001120951.1|	556	167	264	bloodthirsty-related gene family, member 6 [Danio rerio] &gt;gi|171846471|gb|AAI61622.1| Zgc:172052 protein [Danio rerio]	5.24736e-34	324	2	0.176259	0.818942
40775	2079	1390	2079	gi|3136122|gb|AAC41283.1|	1231	627	843	calcium-activated potassium channel [Trachemys scripta]	2.34809e-110	947	1	0.176279	0.33189
1899	5230	3607	4044	gi|315585126|gb|ADU34085.1|	675	213	331	matrix metalloproteinase 9 [Ctenopharyngodon idella]	7.05038e-84	483	-2	0.176296	0.0837476
63566	537	12	200	gi|47086243|ref|NP_998061.1|	346	1	61	E3 ubiquitin-protein ligase rififylin [Danio rerio] &gt;gi|45501390|gb|AAH67339.1| Zgc:77828 [Danio rerio]	2.08658e-18	212	-2	0.176301	0.351955
20755	615	3	614	gi|326679629|ref|XP_003201342.1|	1225	117	332	catenin delta-2 isoform 2 [Danio rerio]	5.20298e-52	474	-2	0.176327	0.995122
54527	2558	112	576	gi|113680968|ref|NP_001038675.1|	879	121	275	xeroderma pigmentosum, complementation group C [Danio rerio]	5.90339e-59	565	-3	0.176337	0.181783
149912	323	3	266	gi|192453588|ref|NP_001122196.1|	499	151	238	potassium voltage-gated channel subfamily S member 3-like [Danio rerio] &gt;gi|190337460|gb|AAI63398.1| Similar to potassium voltage-gated channel, delayed-rectifier, subfamily S [Danio rerio] &gt;gi|190339840|gb|AAI63399.1| Similar to potassium voltage-gated channel, delayed-rectifier, subfamily S ...	2.13602e-41	375	-1	0.176353	0.817337
75422	500	2	499	gi|425703050|ref|NP_001258742.1|	941	309	474	coiled-coil domain-containing protein 40 [Danio rerio] &gt;gi|325530001|sp|Q56A40.2|CCD40_DANRE RecName: Full=Coiled-coil domain-containing protein 40; AltName: Full=Protein locke	1.60753e-56	499	-2	0.176408	0.996
1855	1948	1	279	gi|410902763|ref|XP_003964863.1|	425	322	396	gap junction gamma-1 protein-like [Takifugu rubripes]	3.20017e-15	206	1	0.176471	0.143224
144568	422	292	417	gi|355667728|gb|AER93962.1|	238	196	237	adenylate kinase 7 [Mustela putorius furo]	7.78538e-15	181	-3	0.176471	0.298578
69133	305	145	279	gi|348511561|ref|XP_003443312.1|	255	200	244	granzyme F-like [Oreochromis niloticus]	2.04881e-13	167	-3	0.176471	0.442623
107219	1006	91	549	gi|41055289|ref|NP_956940.1|	867	715	867	N-alpha-acetyltransferase 15, NatA auxiliary subunit [Danio rerio] &gt;gi|34784087|gb|AAH57466.1| NMDA receptor-regulated gene 1a [Danio rerio]	5.27885e-64	571	1	0.176471	0.456262
151565	262	2	262	gi|348526994|ref|XP_003451004.1|	493	358	444	nuclear receptor ROR-alpha-like [Oreochromis niloticus]	1.02906e-42	382	-1	0.176471	0.996183
76226	462	151	462	gi|113681846|ref|NP_001038562.1|	589	273	376	neuronal nicotinic acetylocholine receptor alpha-7 subunit-like precursor [Danio rerio]	1.64226e-53	469	-1	0.17657	0.675325
138557	913	117	320	gi|348537160|ref|XP_003456063.1|	385	318	385	homeobox protein Meis2-like isoform 1 [Oreochromis niloticus]	6.44644e-21	239	3	0.176623	0.223439
11164	615	2	613	gi|326670284|ref|XP_002663267.2|	1155	30	233	A disintegrin and metalloproteinase with thrombospondin motifs 13 [Danio rerio]	1.3992e-79	674	-3	0.176623	0.995122
58220	297	6	296	gi|326674137|ref|XP_003200077.1|	532	275	368	tripartite motif-containing protein 39-like, partial [Danio rerio]	3.09204e-21	230	-2	0.176692	0.979798
42218	1028	750	992	gi|118964|sp|P15305.1|DYHC_ONCMY	515	267	357	Dynein heavy chain; Short=DYHC &gt;gi|64319|emb|CAA33503.1| dynein (515 AA) [Oncorhynchus mykiss]	2.42339e-06	130	-1	0.176699	0.236381
25879	719	41	718	gi|348522191|ref|XP_003448609.1|	1228	1012	1228	myotubularin-related protein 3 [Oreochromis niloticus]	1.31526e-107	882	-2	0.17671	0.942976
132438	275	41	274	gi|326664539|ref|XP_002660704.2|	447	266	344	neoverrucotoxin subunit beta-like [Danio rerio]	1.50921e-25	258	2	0.176734	0.850909
107446	238	1	237	gi|326664539|ref|XP_002660704.2|	447	212	290	neoverrucotoxin subunit beta-like [Danio rerio]	2.05778e-30	291	1	0.176734	0.995798
160310	990	2	115	gi|348519014|ref|XP_003447026.1|	215	178	215	claudin-4-like [Oreochromis niloticus]	2.25499e-06	126	2	0.176744	0.115152
104837	384	270	383	gi|348519014|ref|XP_003447026.1|	215	178	215	claudin-4-like [Oreochromis niloticus]	1.27233e-07	126	-2	0.176744	0.296875
123756	574	2	574	gi|326671319|ref|XP_001344562.4|	1075	310	499	HMG box transcription factor BBX-like [Danio rerio]	2.71713e-83	698	-1	0.176744	0.998258
68091	661	7	477	gi|432858986|ref|XP_004069037.1|	922	1	163	zinc finger protein 831-like [Oryzias latipes]	5.64494e-52	472	-2	0.17679	0.712557
131056	432	8	418	gi|429317863|emb|CCE04072.1|	724	463	590	activating molecule in beclin-1-regulated autophagy [Danio rerio]	8.21467e-39	365	-3	0.176796	0.951389
13893	1950	1278	1949	gi|410915690|ref|XP_003971320.1|	1261	303	525	rho GTPase-activating protein 31-like [Takifugu rubripes]	7.06509e-68	631	-2	0.176844	0.344615
56967	402	15	401	gi|326666456|ref|XP_003198273.1|	735	49	178	GTPase IMAP family member 8-like [Danio rerio]	7.39171e-38	357	3	0.176871	0.962687
122115	392	3	392	gi|348513037|ref|XP_003444049.1|	735	310	439	calcium-independent phospholipase A2-gamma-like [Oreochromis niloticus]	1.1224e-67	571	-1	0.176871	0.994898
131192	837	3	449	gi|348511073|ref|XP_003443069.1|	910	42	202	glutamate [NMDA] receptor subunit 3A-like [Oreochromis niloticus]	2.14472e-64	568	-2	0.176923	0.53405
68830	340	41	340	gi|326674619|ref|XP_001338688.4|	565	217	316	ribonuclease ZC3H12A-like [Danio rerio]	5.08586e-59	502	-1	0.176991	0.882353
77367	767	375	767	gi|348501752|ref|XP_003438433.1|	740	419	549	putative pre-mRNA-splicing factor ATP-dependent RNA helicase DHX32-like [Oreochromis niloticus]	2.68547e-100	499	-1	0.177027	0.512386
65085	907	37	906	gi|118150542|ref|NP_001071231.1|	1570	1293	1570	AT-rich interactive domain-containing protein 2 [Danio rerio] &gt;gi|117558565|gb|AAI27386.1| AT rich interactive domain 2 (ARID, RFX-like) [Danio rerio]	2.14933e-127	1039	-2	0.17707	0.959206
144699	520	1	519	gi|5714379|gb|AAD47893.1|AF076473_1	977	256	428	metabotropic glutamate receptor [Ictalurus punctatus]	1.24877e-107	864	-2	0.177073	0.998077
65580	624	226	564	gi|432943368|ref|XP_004083180.1|	768	632	767	zinc finger protein 800-like [Oryzias latipes]	2.40575e-22	251	-1	0.177083	0.543269
143497	218	66	218	gi|126334558|ref|XP_001365153.1|	288	238	288	abhydrolase domain-containing protein FAM108B1-like [Monodelphis domestica]	7.65877e-31	289	-1	0.177083	0.701835
8056	638	34	636	gi|348533307|ref|XP_003454147.1|	1135	811	1011	nuclear pore complex protein Nup133 [Oreochromis niloticus]	1.30127e-104	855	-3	0.177093	0.945141
113998	578	2	475	gi|432921042|ref|XP_004080024.1|	943	402	568	ubiquitin carboxyl-terminal hydrolase CYLD-like [Oryzias latipes]	3.30006e-76	645	-2	0.177094	0.820069
151571	332	95	331	gi|283825370|gb|ADB43135.1|	446	149	227	neuropeptide GnIHR3 [Danio rerio]	4.43932e-42	379	2	0.17713	0.713855
85127	228	1	228	gi|62955083|ref|NP_001017557.1|	429	18	93	septin-10 [Danio rerio] &gt;gi|62202338|gb|AAH92936.1| Septin 10 [Danio rerio]	1.2068e-46	406	-1	0.177156	1
109024	305	2	304	gi|118097444|ref|XP_425210.2|	570	293	393	glycine receptor subunit alpha-1 [Gallus gallus]	9.61326e-70	574	2	0.177193	0.993443
41754	727	172	423	gi|50539692|ref|NP_001002316.1|	474	1	84	protein LTV1 homolog [Danio rerio] &gt;gi|49618891|gb|AAT68030.1| FLJ14909-like [Danio rerio]	6.40016e-58	359	1	0.177215	0.34663
118090	472	2	472	gi|348541893|ref|XP_003458421.1|	948	216	383	GPI inositol-deacylase-like [Oreochromis niloticus]	9.48894e-77	645	-1	0.177215	0.997881
126995	260	54	257	gi|432901517|ref|XP_004076874.1|	378	259	325	POU domain, class 2, transcription factor 3-like [Oryzias latipes]	2.15903e-33	312	-1	0.177249	0.784615
4855	205	3	203	gi|189516959|ref|XP_001922260.1|	378	64	130	protein FAM117A-like [Danio rerio]	3.56144e-22	229	3	0.177249	0.980488
148113	350	37	195	gi|291190590|ref|NP_001167145.1|	299	1	53	TATA-box-binding protein [Salmo salar] &gt;gi|223648344|gb|ACN10930.1| TATA-box-binding protein [Salmo salar]	1.26263e-22	237	-3	0.177258	0.454286
677	310	2	310	gi|157677495|gb|ABV60434.1|	581	352	454	argonaute [Ctenopharyngodon idella]	5.11056e-65	543	2	0.177281	0.996774
61939	321	158	304	gi|307147580|gb|ADN37680.1|	265	183	229	hyopthetical protein [Oncorhynchus mykiss]	8.91634e-13	117	-3	0.177358	0.457944
17457	547	2	547	gi|153792214|ref|NP_001093501.1|	1026	466	647	unconventional myosin-Ic [Danio rerio] &gt;gi|226723067|sp|A5PF48.1|MYO1C_DANRE RecName: Full=Unconventional myosin-Ic; AltName: Full=Myosin I beta; Short=MMI-beta; Short=MMIb	1.83036e-110	887	-1	0.177388	0.998172
149004	664	3	662	gi|348534395|ref|XP_003454687.1|	1240	972	1191	VPS10 domain-containing receptor SorCS3 [Oreochromis niloticus]	1.95538e-107	879	-3	0.177419	0.993976
109764	1072	1	804	gi|169146299|emb|CAQ14474.1|	1533	54	325	novel protein [Danio rerio]	1.55381e-123	1017	-2	0.17743	0.75
59878	902	71	859	gi|432953019|ref|XP_004085271.1|	1454	692	949	receptor-type tyrosine-protein phosphatase beta-like, partial [Oryzias latipes]	2.35889e-50	473	-2	0.177442	0.874723
60741	847	1	840	gi|68357456|ref|XP_682842.1|	1561	868	1144	interferon-induced very large GTPase 1-like [Danio rerio]	3.44767e-63	567	1	0.17745	0.991736
83026	248	1	246	gi|348516336|ref|XP_003445695.1|	462	129	210	T-box-containing protein TBX6L-like [Oreochromis niloticus]	1.67876e-46	407	1	0.177489	0.991935
95613	572	1	498	gi|221139884|ref|NP_001137515.1|	935	1	166	gamma-aminobutyric acid type B receptor subunit 2 precursor [Danio rerio]	2.59555e-103	834	-3	0.17754	0.870629
21054	349	6	272	gi|47086361|ref|NP_998003.1|	490	1	87	B-cell linker protein [Danio rerio] &gt;gi|21700297|gb|AAM75808.1|AF388205_1 Blnk [Danio rerio]	9.12929e-30	291	-3	0.177551	0.765043
121988	425	3	425	gi|317419097|emb|CBN81135.1|	794	423	563	Dynein intermediate chain 1, axonemal [Dicentrarchus labrax]	2.29803e-80	663	-1	0.177582	0.995294
127777	370	2	232	gi|348528851|ref|XP_003451929.1|	518	424	515	potassium voltage-gated channel subfamily S member 1-like [Oreochromis niloticus]	1.97706e-13	175	2	0.177606	0.624324
80198	594	1	324	gi|326680845|ref|XP_003201640.1|	608	39	146	plexin-A1-like [Danio rerio]	3.17461e-66	563	-1	0.177632	0.545455
89512	547	2	106	gi|224966992|dbj|BAH28866.1|	197	163	197	guanylate cyclase activating protein 2 [Cyprinus carpio]	9.11121e-16	190	2	0.177665	0.191956
73880	263	159	263	gi|224966992|dbj|BAH28866.1|	197	68	102	guanylate cyclase activating protein 2 [Cyprinus carpio]	1.33403e-15	181	3	0.177665	0.39924
94936	339	91	339	gi|117606137|ref|NP_001071031.1|	467	384	466	zinc finger, DHHC-type containing 18a [Danio rerio] &gt;gi|115313204|gb|AAI24361.1| Zinc finger, DHHC-type containing 18 [Danio rerio]	7.67118e-17	199	-1	0.17773	0.734513
149641	588	3	548	gi|292612606|ref|XP_002661479.1|	1024	616	797	NACHT, LRR and PYD domains-containing protein 12-like [Danio rerio]	3.98049e-40	384	3	0.177734	0.928571
155975	428	2	361	gi|426395256|ref|XP_004063891.1|	675	407	526	cytoplasmic tyrosine-protein kinase BMX isoform 2 [Gorilla gorilla gorilla]	1.14364e-55	486	-2	0.177778	0.841121
43256	2295	230	1315	gi|326675060|ref|XP_696438.4|	1974	1583	1933	transcription factor HIVEP2-like [Danio rerio]	1.56786e-79	734	2	0.177812	0.473203
135378	1770	320	1405	gi|326675060|ref|XP_696438.4|	1974	1583	1933	transcription factor HIVEP2-like [Danio rerio]	5.3295e-82	739	-3	0.177812	0.613559
125171	631	24	629	gi|326675406|ref|XP_003200348.1|	1136	260	461	1-phosphatidylinositol-4,5-bisphosphate phosphodiesterase beta-4-like [Danio rerio]	8.86005e-130	1029	-3	0.177817	0.96038
61818	314	17	220	gi|292620874|ref|XP_690443.3|	388	1	69	SAM and SH3 domain-containing protein 3-like [Danio rerio]	6.43711e-17	196	-2	0.177835	0.649682
18791	1383	2	610	gi|348537718|ref|XP_003456340.1|	1119	1	199	inactive phospholipase C-like protein 1 [Oreochromis niloticus]	4.27145e-100	849	-3	0.177837	0.440347
20030	600	2	190	gi|81097720|gb|AAI09401.1|	343	103	163	Zgc:123010 [Danio rerio]	3.81314e-17	204	-3	0.177843	0.315
84414	486	144	482	gi|326668243|ref|XP_688053.5|	686	504	625	sulfhydryl oxidase 2-like [Danio rerio]	3.944e-14	184	-2	0.177843	0.697531
92570	875	4	855	gi|348500436|ref|XP_003437779.1|	1563	1189	1466	transient receptor potential cation channel subfamily M member 1-like [Oreochromis niloticus]	2.12117e-77	674	1	0.177863	0.973714
27665	1099	16	1095	gi|71834586|ref|NP_001025395.1|	2024	1018	1377	Down syndrome cell adhesion molecule a precursor [Danio rerio] &gt;gi|47606666|gb|AAT36313.1| Down syndrome cell adhesion molecule [Danio rerio]	0	1561	-2	0.177866	0.982712
165394	320	2	202	gi|169646293|ref|NP_001108619.1|	371	306	371	prolactin releasing hormone 2 receptor [Danio rerio] &gt;gi|162955758|gb|ABY25270.1| prolactin-releasing peptide receptor-like protein 3 [Danio rerio]	1.01866e-17	202	2	0.177898	0.628125
74892	1640	2	1600	gi|348515783|ref|XP_003445419.1|	3024	533	1070	E3 SUMO-protein ligase RanBP2 [Oreochromis niloticus]	0	1689	-2	0.17791	0.975
77836	1640	828	1550	gi|71834500|ref|NP_001025349.1|	1354	1050	1290	lysine (K)-specific demethylase 6B, b [Danio rerio]	4.20595e-162	1299	3	0.177991	0.440854
101985	508	341	508	gi|192451485|ref|NP_001122269.1|	309	242	296	lysophosphatidic acid receptor 5b [Danio rerio] &gt;gi|190337242|gb|AAI62782.1| Similar to purinergic receptor P2Y, G-protein coupled, 5 [Danio rerio] &gt;gi|190338116|gb|AAI62776.1| Similar to purinergic receptor P2Y, G-protein coupled, 5 [Danio rerio]	3.40485e-11	158	-1	0.177994	0.330709
78015	550	2	550	gi|326670939|ref|XP_001921210.3|	1028	441	623	ras-specific guanine nucleotide-releasing factor 2-like [Danio rerio]	2.96174e-113	907	2	0.178016	0.998182
5734	288	5	286	gi|195546790|ref|NP_001124251.1|	528	50	143	deformed epidermal autoregulatory factor 1 homolog [Danio rerio] &gt;gi|190337494|gb|AAI62825.1| Zgc:194895 protein [Danio rerio]	2.2316e-33	316	-3	0.17803	0.979167
145849	513	3	440	gi|189536689|ref|XP_695259.3|	820	1	146	potassium voltage-gated channel subfamily B member 2-like [Danio rerio]	1.40977e-96	780	-2	0.178049	0.853801
58442	386	205	282	gi|326664341|ref|XP_003197791.1|	146	120	145	lipopolysaccharide-induced tumor necrosis factor-alpha factor homolog [Danio rerio]	3.83009e-08	128	-3	0.178082	0.202073
61350	275	1	273	gi|292629894|ref|XP_002667626.1|	511	276	366	activin receptor type-2B-like [Danio rerio]	2.01758e-51	444	-3	0.178082	0.992727
111903	1015	559	846	gi|117558176|gb|AAI27389.1|	539	1	96	Zgc:152940 [Danio rerio]	7.54795e-34	342	-2	0.178108	0.283744
103674	383	2	382	gi|449514797|ref|XP_004174663.1|	713	245	371	ras-specific guanine nucleotide-releasing factor 2 [Taeniopygia guttata]	1.05639e-81	667	2	0.178121	0.994778
86156	308	214	306	gi|355725722|gb|AES08647.1|	174	5	35	tumor protein p73 [Mustela putorius furo]	4.03704e-08	127	-3	0.178161	0.301948
79194	308	108	302	gi|49258160|gb|AAH74095.1|	348	271	332	Major histocompatibility complex class I UBA gene [Danio rerio] &gt;gi|94732363|emb|CAK04954.1| major histocompatibility complex class I UBA gene [Danio rerio] &gt;gi|182888748|gb|AAI64159.1| Mhc1uba protein [Danio rerio]	2.61796e-09	140	-1	0.178161	0.633117
62026	573	71	571	gi|380763687|gb|AFE61355.1|	937	770	936	nucleotide binding and oligomerization domain 1 protein [Labeo rohita]	9.11665e-80	670	-3	0.178228	0.874346
65110	820	304	819	gi|123888628|sp|Q1LVQ2.1|SH34A_DANRE	965	794	965	SH3 domain-binding protein 4-A	8.77248e-107	869	-2	0.178238	0.629268
75316	317	2	316	gi|348504956|ref|XP_003440027.1|	589	429	533	ectoderm-neural cortex protein 1-like [Oreochromis niloticus]	1.39114e-65	547	-2	0.178268	0.993691
109377	523	265	522	gi|189525905|ref|XP_001919896.1|	488	1	87	alanine aminotransferase 2-like [Danio rerio]	6.65891e-41	379	1	0.178279	0.493308
84113	559	349	558	gi|326674170|ref|XP_691331.4|	387	17	85	zona pellucida-like domain-containing protein 1-like [Danio rerio]	3.66122e-23	249	1	0.178295	0.375671
17186	718	30	302	gi|348518083|ref|XP_003446561.1|	471	264	347	Krueppel-like factor 15-like [Oreochromis niloticus]	7.90534e-24	260	-3	0.178344	0.380223
57101	493	2	481	gi|348509720|ref|XP_003442395.1|	897	401	560	E3 ubiquitin-protein ligase NEDD4-like [Oreochromis niloticus]	3.3075e-89	732	-1	0.178372	0.973631
116943	863	458	862	gi|189526033|ref|XP_689338.3|	695	536	659	probable G-protein coupled receptor 123-like [Danio rerio]	3.27866e-43	410	-2	0.178417	0.469293
57253	452	2	277	gi|432880338|ref|XP_004073648.1|	510	184	274	thiosulfate sulfurtransferase/rhodanese-like domain-containing protein 2-like [Oryzias latipes]	3.23688e-36	343	-2	0.178431	0.610619
41437	643	2	643	gi|127139521|ref|NP_955836.2|	1199	389	602	structural maintenance of chromosomes 2 [Danio rerio]	1.45882e-122	983	-1	0.178482	0.998445
23822	373	29	247	gi|62955091|ref|NP_001017561.1|	409	5	77	torsin-4A [Danio rerio] &gt;gi|82178190|sp|Q568B8.1|TOR4A_DANRE RecName: Full=Torsin-4A; AltName: Full=Torsin family 4 member A &gt;gi|62204430|gb|AAH92931.1| Zgc:110567 [Danio rerio]	9.69997e-16	191	-1	0.178484	0.587131
150174	406	83	406	gi|432879827|ref|XP_004073567.1|	605	122	229	low affinity cationic amino acid transporter 2-like [Oryzias latipes]	4.88839e-39	335	2	0.178512	0.79803
86041	472	123	287	gi|125805060|ref|XP_001341532.1|	308	60	114	octopamine receptor beta-3R [Danio rerio]	8.63953e-24	202	-3	0.178571	0.349576
35509	956	369	956	gi|348536926|ref|XP_003455946.1|	1092	26	220	semaphorin-5B-like [Oreochromis niloticus]	1.62628e-98	822	3	0.178571	0.615063
71147	425	1	423	gi|71480058|ref|NP_001025120.1|	795	29	170	leucine rich repeat containing 8 family, member A [Danio rerio] &gt;gi|66911373|gb|AAH97172.1| Leucine rich repeat containing 8 family, member A [Danio rerio]	6.05533e-89	723	-3	0.178616	0.995294
48025	398	2	397	gi|348504389|ref|XP_003439744.1|	739	218	349	phosphatidylinositol-4-phosphate 5-kinase type-1 gamma-like [Oreochromis niloticus]	8.36174e-70	586	2	0.17862	0.994975
61114	721	50	721	gi|41054764|ref|NP_955824.1|	1254	129	352	protein transport protein Sec31A [Danio rerio] &gt;gi|82240234|sp|Q7SYD5.1|SC31A_DANRE RecName: Full=Protein transport protein Sec31A; AltName: Full=SEC31-like protein 1; AltName: Full=SEC31-related protein A &gt;gi|32766307|gb|AAH54909.1| Sec31 homolog A (S. cerevisiae) [Danio rerio]	3.26455e-146	1151	-1	0.178628	0.932039
112349	493	4	492	gi|326664157|ref|XP_003197747.1|	918	559	722	protein G7c-like [Danio rerio]	1.58067e-36	353	-2	0.178649	0.991886
147328	451	62	262	gi|29612467|gb|AAH49461.1|	375	30	96	Capg protein [Danio rerio]	2.08735e-23	247	-1	0.178667	0.445676
115491	542	3	533	gi|224589107|ref|NP_001139174.1|	985	676	851	probable E3 ubiquitin-protein ligase HERC4-like [Danio rerio]	1.24446e-53	481	-1	0.17868	0.979705
42486	476	4	474	gi|254839961|gb|ACT83527.1|	873	57	212	kit a [Carassius auratus]	7.09443e-63	543	-3	0.178694	0.989496
10132	304	3	284	gi|327281992|ref|XP_003225729.1|	526	198	291	protein APCDD1-like [Anolis carolinensis]	1.06246e-51	448	-3	0.178707	0.927632
76520	447	10	435	gi|194578821|ref|NP_001124137.1|	733	272	402	ankyrin repeat and protein kinase domain-containing protein 1 [Danio rerio] &gt;gi|190337382|gb|AAI63064.1| Ankyrin repeat and kinase domain containing 1 [Danio rerio] &gt;gi|190339782|gb|AAI62817.1| Ankyrin repeat and kinase domain containing 1 [Danio rerio]	1.29279e-38	365	-1	0.178718	0.95302
92524	638	311	637	gi|410915578|ref|XP_003971264.1|	705	580	705	poliovirus receptor-related protein 3-like [Takifugu rubripes]	9.12033e-11	160	-2	0.178723	0.512539
54213	480	47	301	gi|47087251|ref|NP_998684.1|	470	247	330	sestrin-3 [Danio rerio] &gt;gi|28278960|gb|AAH45518.1| Sestrin 3 [Danio rerio] &gt;gi|114440510|gb|ABI74767.1| sestrin 3 [Danio rerio]	8.86952e-32	311	2	0.178723	0.53125
25962	1685	373	480	gi|47086029|ref|NP_998388.1|	207	26	62	myristoylated alanine-rich C kinase substrate 2 [Danio rerio] &gt;gi|45709511|gb|AAH67590.1| Zgc:85717 [Danio rerio] &gt;gi|158254334|gb|AAI54303.1| Zgc:85717 [Danio rerio] &gt;gi|350285889|gb|AEQ28196.1| MARCKS-like 2 [Danio rerio]	7.21112e-08	140	1	0.178744	0.064095
11115	1444	1015	1122	gi|47086029|ref|NP_998388.1|	207	26	62	myristoylated alanine-rich C kinase substrate 2 [Danio rerio] &gt;gi|45709511|gb|AAH67590.1| Zgc:85717 [Danio rerio] &gt;gi|158254334|gb|AAI54303.1| Zgc:85717 [Danio rerio] &gt;gi|350285889|gb|AEQ28196.1| MARCKS-like 2 [Danio rerio]	5.77116e-08	140	-2	0.178744	0.0747922
143657	325	5	325	gi|148230196|ref|NP_001082932.1|	565	281	381	Bardet-Biedl syndrome 10 [Danio rerio] &gt;gi|141795710|gb|AAI39670.1| Bbs10 protein [Danio rerio]	2.81966e-26	268	-1	0.178761	0.987692
18152	1821	402	1655	gi|301605782|ref|XP_002932520.1|	2411	1916	2346	voltage-dependent T-type calcium channel subunit alpha-1H-like [Xenopus (Silurana) tropicalis]	1.57554e-33	360	-2	0.178764	0.688633
20424	893	3	509	gi|292623846|ref|XP_002665445.1|	839	687	836	short transient receptor potential channel 6 [Danio rerio]	1.16287e-71	621	3	0.178784	0.567749
74027	287	109	285	gi|317418705|emb|CBN80743.1|	330	1	59	Adenosine receptor A1 [Dicentrarchus labrax]	2.02685e-09	140	1	0.178788	0.616725
42282	593	10	591	gi|326679422|ref|XP_001336197.4|	1085	516	709	NACHT, LRR and PYD domains-containing protein 12 [Danio rerio]	1.07511e-50	463	1	0.178802	0.98145
54318	616	1	603	gi|432926841|ref|XP_004080951.1|	1124	848	1048	solute carrier family 12 member 5-like [Oryzias latipes]	4.1276e-110	892	-2	0.178826	0.978896
10239	375	3	362	gi|299782473|ref|NP_001177688.1|	671	218	337	solute carrier family 1 (glutamate transporter), member 9 [Danio rerio] &gt;gi|296455209|gb|ADH21452.1| excitatory amino acid transporter SLC1A9 [Danio rerio]	1.56691e-73	608	-2	0.178838	0.96
118241	334	2	331	gi|302318876|ref|NP_001070919.2|	615	59	168	coiled-coil domain containing 120 [Danio rerio]	1.09028e-43	394	-1	0.178862	0.988024
	494	45	494	gi|67459918|ref|NP_001019984.1|	833	508	656	protein MCM10 homolog [Danio rerio] &gt;gi|82078318|sp|Q5RHY1.1|MCM10_DANRE RecName: Full=Protein MCM10 homolog &gt;gi|213624695|gb|AAI71452.1| Minichromosome maintenance complex component 10 [Danio rerio] &gt;gi|213625843|gb|AAI71450.1| Minichromosome maintenance complex component 10 [Danio rerio]	1.19462e-41	390	-1	0.178872	0.910931
106538	552	158	457	gi|326671912|ref|XP_001922147.2|	559	460	559	nucleus accumbens-associated protein 1-like isoform 1 [Danio rerio]	1.45061e-48	436	-3	0.178891	0.543478
56052	366	16	366	gi|432885071|ref|XP_004074643.1|	654	488	604	rabphilin-3A-like [Oryzias latipes]	1.10175e-50	447	-1	0.178899	0.959016
16891	1246	40	1245	gi|190337311|gb|AAI63678.1|	2247	412	813	Myst3 protein [Danio rerio]	0	2048	-2	0.178905	0.967897
138167	447	64	447	gi|326675477|ref|XP_003200364.1|	721	212	340	neuronal PAS domain-containing protein 3-like [Danio rerio]	9.93403e-42	386	-1	0.178918	0.85906
98727	448	1	411	gi|410908653|ref|XP_003967805.1|	760	313	448	anoctamin-9-like [Takifugu rubripes]	6.18817e-43	396	-2	0.178947	0.917411
65927	600	2	598	gi|213510694|ref|NP_001133321.1|	1112	25	223	unc-13 homolog D [Salmo salar] &gt;gi|209150472|gb|ACI33026.1| unc-13 homolog D [Salmo salar]	1.60739e-83	702	-3	0.178957	0.995
44186	2595	763	2043	gi|348504986|ref|XP_003440042.1|	2386	1	427	voltage-dependent R-type calcium channel subunit alpha-1E [Oreochromis niloticus]	0	1814	1	0.178961	0.493642
134083	243	18	242	gi|308321528|gb|ADO27915.1|	419	95	169	mapk/mak/mrk overlapping kinase [Ictalurus furcatus]	1.13816e-40	364	-2	0.178998	0.925926
90020	227	1	225	gi|60649667|gb|AAH90550.1|	419	177	251	Plekhh1 protein [Danio rerio]	8.92604e-33	308	-3	0.178998	0.991189
35133	582	2	175	gi|432868419|ref|XP_004071528.1|	324	93	150	voltage-dependent calcium channel gamma-4 subunit-like [Oryzias latipes]	7.50742e-17	201	2	0.179012	0.298969
58294	407	2	406	gi|326681043|ref|XP_003201699.1|	754	518	652	NACHT, LRR and PYD domains-containing protein 12-like [Danio rerio]	4.84634e-36	345	2	0.179045	0.995086
4762	809	3	809	gi|292622167|ref|XP_002664906.1|	1508	273	542	dynein heavy chain 11, axonemal-like [Danio rerio]	6.81523e-90	762	3	0.179045	0.997528
70021	1188	717	1187	gi|326664879|ref|XP_686497.5|	1089	895	1089	solute carrier family 12 member 5 [Danio rerio]	1.85752e-78	686	-2	0.179063	0.396465
57222	588	298	588	gi|27370182|ref|NP_766381.1|	536	297	392	butyrophilin-like protein 9 precursor [Mus musculus] &gt;gi|81913266|sp|Q8BJE2.1|BTNL9_MOUSE RecName: Full=Butyrophilin-like protein 9; Flags: Precursor &gt;gi|26351147|dbj|BAC39210.1| unnamed protein product [Mus musculus] &gt;gi|223462665|gb|AAI51156.1| Butyrophilin-like 9 [Mus musculus]	1.98866e-06	125	1	0.179104	0.494898
63761	654	36	653	gi|292628067|ref|XP_002666837.1|	1150	76	281	alpha-mannosidase 2x-like [Danio rerio]	4.68107e-128	1018	-2	0.17913	0.944954
121156	201	1	201	gi|62955245|ref|NP_001017634.1|	374	69	135	choline-phosphate cytidylyltransferase A [Danio rerio] &gt;gi|62204351|gb|AAH92816.1| Zgc:110237 [Danio rerio] &gt;gi|182891412|gb|AAI64470.1| Zgc:110237 protein [Danio rerio]	1.02486e-39	354	-1	0.179144	1
52046	489	61	486	gi|410917225|ref|XP_003972087.1|	809	664	808	phosphoinositide 3-kinase regulatory subunit 6-like [Takifugu rubripes]	9.74642e-37	354	-1	0.179234	0.871166
53110	454	2	400	gi|326670836|ref|XP_001920834.3|	742	608	740	dipeptidyl peptidase 4 [Danio rerio]	5.95972e-78	645	2	0.179245	0.878855
28583	313	1	312	gi|125812566|ref|XP_001341008.1|	580	281	384	perforin-1-like [Danio rerio]	2.478e-50	441	-2	0.17931	0.996805
90009	373	1	330	gi|317419515|emb|CBN81552.1|	619	509	619	Inactive carboxypeptidase-like protein X2 [Dicentrarchus labrax]	1.73915e-55	481	1	0.179321	0.884718
68065	279	2	253	gi|348041363|ref|NP_001004584.2|	474	244	328	serum deprivation-response protein [Danio rerio]	1.88498e-36	337	-3	0.179325	0.903226
43838	403	226	402	gi|326681432|ref|XP_003201825.1|	329	6	64	secretory phospholipase A2 receptor-like [Danio rerio]	4.81342e-19	213	1	0.179331	0.439206
122032	480	2	436	gi|410913765|ref|XP_003970359.1|	814	447	592	protocadherin gamma-C5-like [Takifugu rubripes]	3.55331e-69	588	-3	0.179361	0.90625
109410	1239	226	1008	gi|162287117|ref|NP_001104751.1|	1444	1084	1342	bromodomain-containing protein 4 [Danio rerio] &gt;gi|159507457|gb|ABW97742.1| bromodomain 4 [Danio rerio]	2.5508e-68	618	1	0.179363	0.631961
47346	1255	232	1029	gi|162287117|ref|NP_001104751.1|	1444	1084	1342	bromodomain-containing protein 4 [Danio rerio] &gt;gi|159507457|gb|ABW97742.1| bromodomain 4 [Danio rerio]	7.6456e-77	682	-2	0.179363	0.635857
10901	391	91	390	gi|224487987|sp|Q1LUA8.2|EI3EB_DANRE	446	367	446	Eukaryotic translation initiation factor 3 subunit E-B; Short=eIF3e-B; AltName: Full=Eukaryotic translation initiation factor 3 subunit 6-B	6.44359e-43	387	-2	0.179372	0.767263
65589	890	1	888	gi|210147363|ref|NP_001129714.1|	1650	1351	1646	receptor-type tyrosine-protein phosphatase eta precursor [Danio rerio] &gt;gi|209869347|emb|CAQ43065.1| protein-tyrosine phosphatase [Danio rerio]	0	1485	-3	0.179394	0.997753
135929	1153	3	812	gi|326667890|ref|XP_003198691.1|	1505	1	270	glucocorticoid receptor DNA-binding factor 1 [Danio rerio]	1.14427e-171	1356	-3	0.179402	0.702515
21559	804	3	791	gi|410921322|ref|XP_003974132.1|	1516	438	709	protein strawberry notch homolog 2-like [Takifugu rubripes]	1.19201e-109	905	-2	0.17942	0.981343
131967	322	29	319	gi|432875142|ref|XP_004072695.1|	535	413	508	ankyrin repeat domain-containing protein 32-like [Oryzias latipes]	4.49558e-16	193	-1	0.179439	0.903727
10613	963	42	941	gi|326675456|ref|XP_003200358.1|	1644	187	481	e3 ubiquitin-protein ligase SHPRH-like [Danio rerio]	1.53931e-154	1236	-2	0.17944	0.934579
68821	415	65	415	gi|326664133|ref|XP_686127.4|	652	128	244	protein Dok-7 [Danio rerio]	8.48382e-66	556	-1	0.179448	0.845783
84702	436	38	142	gi|152012739|gb|AAI50424.1|	195	1	35	Klf7l protein [Danio rerio]	8.31537e-16	187	-1	0.179487	0.240826
2078	295	1	126	gi|348513177|ref|XP_003444119.1|	234	193	234	RNA-binding protein 24-like [Oreochromis niloticus]	3.97576e-07	121	1	0.179487	0.427119
77903	335	19	333	gi|319996657|ref|NP_001188418.1|	585	155	259	EF-hand domain-containing family member B [Danio rerio]	2.73948e-47	420	1	0.179487	0.940299
73752	553	1	465	gi|410921630|ref|XP_003974286.1|	863	1	155	run domain Beclin-1 interacting and cystein-rich containing protein-like [Takifugu rubripes]	2.32155e-73	622	-2	0.179606	0.840868
162876	365	1	363	gi|432850298|ref|XP_004066761.1|	679	340	461	probable ribonuclease ZC3H12C-like [Oryzias latipes]	1.56396e-69	581	-3	0.179676	0.994521
68833	701	190	699	gi|326680117|ref|XP_001920418.2|	935	768	935	aminopeptidase N-like [Danio rerio]	8.0094e-76	647	-3	0.179679	0.727532
158556	601	341	601	gi|17066694|gb|AAL35358.1|AF442732_1	512	290	381	putative GAG protein [Tetraodon nigroviridis]	7.68104e-14	130	-1	0.179688	0.434276
124312	215	4	210	gi|81157915|dbj|BAE48208.1|	384	24	92	1110055E19Rik protein [Paralichthys olivaceus]	2.29995e-34	318	-3	0.179688	0.962791
111232	924	26	406	gi|189529560|ref|XP_694263.3|	690	567	690	ETS domain-containing transcription factor ERF [Danio rerio]	1.16362e-19	235	-3	0.17971	0.412338
4669	4439	2193	2651	gi|426223446|ref|XP_004005886.1|	907	738	900	aftiphilin isoform 1 [Ovis aries]	3.72607e-66	435	3	0.179713	0.103402
79753	875	3	752	gi|41055863|ref|NP_956450.1|	1391	15	264	nuclear pore complex protein Nup155 [Danio rerio] &gt;gi|28277555|gb|AAH45339.1| Nucleoporin 155 [Danio rerio]	2.40318e-160	1261	-1	0.179727	0.857143
41942	345	2	343	gi|326675454|ref|XP_003200357.1|	623	63	174	protein NLRC3-like [Danio rerio]	5.85963e-37	346	2	0.179775	0.991304
77232	392	1	390	gi|410904239|ref|XP_003965599.1|	723	74	203	netrin receptor UNC5C-like [Takifugu rubripes]	6.49212e-79	649	-3	0.179806	0.994898
66937	523	6	521	gi|326677365|ref|XP_685522.5|	962	496	668	filamin-A-interacting protein 1, partial [Danio rerio]	1.50119e-93	766	-3	0.179834	0.986616
63519	1026	2	1024	gi|190358461|ref|NP_001121810.1|	1896	1461	1801	von Willebrand factor A domain-containing protein 8 [Danio rerio] &gt;gi|205831271|sp|B0R0T1.1|VWA8_DANRE RecName: Full=von Willebrand factor A domain-containing protein 8	0	1618	-3	0.179852	0.997076
91964	493	15	491	gi|410900314|ref|XP_003963641.1|	884	108	266	nuclear factor of activated T-cells, cytoplasmic 2-like [Takifugu rubripes]	7.3683e-56	493	-3	0.179864	0.967546
42413	1256	6	1256	gi|326670429|ref|XP_682866.5|	2235	1429	1830	sacsin [Danio rerio]	1.50244e-85	751	3	0.179866	0.996019
45630	1200	393	1049	gi|292616020|ref|XP_001339018.3|	1212	995	1212	proline-, glutamic acid- and leucine-rich protein 1-like [Danio rerio]	5.68106e-21	250	-2	0.179868	0.5475
74716	579	246	578	gi|326666466|ref|XP_686608.4|	606	497	605	deleted in malignant brain tumors 1 protein [Danio rerio]	6.5606e-17	207	3	0.179868	0.57513
21760	899	260	865	gi|317418815|emb|CBN80853.1|	1123	922	1123	Nck-associated protein 1 [Dicentrarchus labrax]	9.73644e-105	865	-2	0.179875	0.674082
9586	1430	930	1430	gi|181339574|ref|NP_001116728.1|	917	1	165	sodium/calcium exchanger 3 precursor [Danio rerio] &gt;gi|171222390|gb|ACB45518.1| sodium/calcium exchanger 3 [Danio rerio]	7.79425e-90	770	3	0.179935	0.35035
73224	1100	159	1100	gi|82232659|sp|Q5RHH4.1|IF172_DANRE	1745	251	564	Intraflagellar transport protein 172 homolog	0	1438	-1	0.179943	0.856364
10293	407	1	405	gi|292628342|ref|XP_002666923.1|	750	508	642	IQ and ubiquitin-like domain-containing protein-like [Danio rerio]	1.42713e-48	434	-3	0.18	0.995086
167376	217	1	216	gi|125844773|ref|XP_692288.2|	400	75	146	interferon-inducible GTPase 5-like [Danio rerio]	7.46465e-38	343	1	0.18	0.995392
161018	358	58	252	gi|426375586|ref|XP_004054611.1|	361	297	361	leukocyte cell-derived chemotaxin 1 [Gorilla gorilla gorilla]	1.65401e-34	323	1	0.180055	0.544693
60320	2426	1517	2011	gi|301611536|ref|XP_002935296.1|	916	720	884	THAP domain-containing protein 9-like [Xenopus (Silurana) tropicalis]	7.40391e-26	300	2	0.180131	0.20404
70549	264	30	260	gi|161612085|gb|AAI55782.1|	433	355	432	Pknox1.1 protein [Danio rerio]	1.98737e-17	200	-2	0.180139	0.875
95887	502	2	439	gi|224496076|ref|NP_001139063.1|	816	90	236	BEN domain-containing protein 3 [Danio rerio]	6.73512e-59	514	-1	0.180147	0.87251
36930	2047	919	1125	gi|410902941|ref|XP_003964952.1|	383	262	330	protein HEXIM-like [Takifugu rubripes]	1.91196e-14	199	1	0.180157	0.101124
17971	562	260	466	gi|410902941|ref|XP_003964952.1|	383	262	330	protein HEXIM-like [Takifugu rubripes]	3.96234e-16	197	-1	0.180157	0.368327
95114	336	2	181	gi|432913168|ref|XP_004078939.1|	333	2	61	apolipophorins-like [Oryzias latipes]	3.58019e-11	155	-3	0.18018	0.535714
42581	606	2	604	gi|292616414|ref|XP_002663014.1|	1110	747	946	mannose receptor, C type 1a [Danio rerio]	7.41101e-98	805	-3	0.18018	0.99505
125310	240	1	240	gi|348526093|ref|XP_003450555.1|	444	274	353	glycoprotein endo-alpha-1,2-mannosidase-like protein-like [Oreochromis niloticus]	1.78772e-45	399	-1	0.18018	1
154583	217	3	215	gi|432924607|ref|XP_004080639.1|	394	119	189	heparan sulfate glucosamine 3-O-sulfotransferase 3B1-like [Oryzias latipes]	1.97926e-37	339	-3	0.180203	0.981567
50362	1567	3	161	gi|225704920|gb|ACO08306.1|	283	162	212	GTPase, IMAP family member 7 [Oncorhynchus mykiss]	1.04432e-08	149	3	0.180212	0.101468
32221	967	3	311	gi|158254344|gb|AAI54328.1|	566	21	122	Ciz1 protein [Danio rerio]	1.50713e-13	187	-3	0.180212	0.319545
92179	1730	519	851	gi|114326246|ref|NP_001041528.1|	627	9	121	cholinergic receptor, nicotinic, alpha 4 precursor [Danio rerio] &gt;gi|125829135|ref|XP_692148.2| neuronal acetylcholine receptor subunit alpha-4-like [Danio rerio] &gt;gi|110748668|gb|ABG89874.1| neuronal nicotinic acetylcholine receptor alpha 4 subunit [Danio rerio] &gt;gi|213625887|gb...	7.87074e-44	433	3	0.180223	0.192486
116108	409	2	406	gi|189520121|ref|XP_001919854.1|	749	66	200	integral membrane protein GPR155-like [Danio rerio]	3.39447e-55	483	-1	0.18024	0.99022
96277	675	42	332	gi|192447397|ref|NP_001122259.1|	538	199	295	procollagen C-endopeptidase enhancer-like precursor [Danio rerio] &gt;gi|190338748|gb|AAI63490.1| Similar to procollagen C-endopeptidase enhancer [Danio rerio] &gt;gi|190339011|gb|AAI63473.1| Similar to procollagen C-endopeptidase enhancer [Danio rerio]	3.54291e-44	409	3	0.180297	0.431111
156523	292	1	291	gi|317419951|emb|CBN81987.1|	538	264	360	Protein-cysteine N-palmitoyltransferase HHAT-like protein [Dicentrarchus labrax]	1.62246e-58	495	1	0.180297	0.996575
9660	393	195	392	gi|348538691|ref|XP_003456824.1|	366	295	360	hyaluronan and proteoglycan link protein 3-like [Oreochromis niloticus]	4.20625e-31	301	-2	0.180328	0.503817
67048	1037	138	1037	gi|123703924|ref|NP_001074044.1|	1658	1360	1658	collagen alpha-1(XXVII) chain B precursor [Danio rerio] &gt;gi|166218146|sp|A0MSJ1.1|CRA1B_DANRE RecName: Full=Collagen alpha-1(XXVII) chain B; Flags: Precursor &gt;gi|117169176|gb|ABK32518.1| procollagen type XXVII alpha I b [Danio rerio]	4.64921e-149	1201	-1	0.180338	0.867888
124971	832	483	824	gi|187608115|ref|NP_001119942.1|	632	519	632	potassium voltage-gated channel subfamily D member 1 [Danio rerio]	5.35903e-61	536	-3	0.18038	0.411058
139410	334	142	312	gi|225708298|gb|ACO09995.1|	316	247	303	Aldose reductase [Osmerus mordax]	9.10283e-26	259	1	0.18038	0.511976
104495	522	3	353	gi|326674726|ref|XP_003200194.1|	632	149	262	POU domain, class 2, transcription factor 2-like [Danio rerio]	3.38098e-60	520	-2	0.18038	0.672414
118301	621	3	620	gi|292625250|ref|XP_683059.4|	1142	567	772	cytospin-A [Danio rerio]	2.02866e-102	839	-2	0.180385	0.995169
118209	861	28	612	gi|410907828|ref|XP_003967393.1|	1081	7	201	L-fucose kinase-like [Takifugu rubripes]	1.89726e-87	740	-1	0.180389	0.679443
35057	441	1	426	gi|147906457|ref|NP_001082849.1|	787	592	733	glycerol-3-phosphate acyltransferase 2, mitochondrial [Danio rerio] &gt;gi|141795591|gb|AAI39594.1| Zgc:162485 protein [Danio rerio]	6.99683e-48	432	1	0.180432	0.965986
98343	428	2	427	gi|326673297|ref|XP_003199826.1|	787	205	346	protocadherin alpha-8-like [Danio rerio]	3.92661e-54	476	-2	0.180432	0.995327
92051	261	1	261	gi|410902797|ref|XP_003964880.1|	482	335	421	angiopoietin-related protein 1-like [Takifugu rubripes]	3.90236e-50	433	-1	0.180498	1
13752	861	3	569	gi|348517266|ref|XP_003446155.1|	1047	859	1047	pikachurin-like [Oreochromis niloticus]	2.44535e-113	920	3	0.180516	0.658537
131605	460	2	457	gi|326671753|ref|XP_700069.5|	842	342	493	glutamate [NMDA] receptor subunit 3A-like [Danio rerio]	4.6178e-85	699	-1	0.180523	0.991304
121438	480	325	480	gi|348531395|ref|XP_003453195.1|	288	8	59	fat storage-inducing transmembrane protein 1-like [Oreochromis niloticus]	3.25722e-16	193	-1	0.180556	0.325
85641	1105	2	1105	gi|348525769|ref|XP_003450394.1|	2076	402	776	dedicator of cytokinesis protein 11 [Oreochromis niloticus]	0	1497	-1	0.180636	0.999095
118614	626	323	625	gi|68085245|gb|AAH68322.2|	559	459	559	Frizzled homolog 7a [Danio rerio]	1.01303e-62	538	-2	0.18068	0.484026
37131	607	121	294	gi|357575246|gb|AET85182.1|	332	272	331	TC1-like transposase [Cyprinus carpio]	9.75095e-07	127	1	0.180723	0.286656
88167	412	99	326	gi|157278127|ref|NP_001098162.1|	415	333	407	hepatocyte nuclear factor 3-beta [Oryzias latipes] &gt;gi|21263704|sp|O42097.1|FOXA2_ORYLA RecName: Full=Hepatocyte nuclear factor 3-beta; Short=HNF-3-beta; Short=HNF-3B; AltName: Full=Forkhead box protein A2; AltName: Full=Me-HNF3B &gt;gi|2627211|dbj|BAA23579.1| Me-HNF3B [Oryzias latipes]	2.6795e-34	325	-3	0.180723	0.553398
61675	273	79	273	gi|348519194|ref|XP_003447116.1|	365	300	365	mitogen-activated protein kinase 12-like [Oreochromis niloticus]	3.25231e-23	239	-1	0.180822	0.714286
63443	1115	2	1114	gi|348539079|ref|XP_003457017.1|	1797	516	840	laminin subunit beta-1-like [Oreochromis niloticus]	0	1444	-2	0.180857	0.998206
116725	211	1	210	gi|432102024|gb|ELK29844.1|	387	247	316	Receptor-type tyrosine-protein phosphatase S [Myotis davidii]	1.23977e-41	368	-2	0.180879	0.995261
132854	498	19	348	gi|348516768|ref|XP_003445909.1|	608	495	604	low affinity cationic amino acid transporter 2-like [Oreochromis niloticus]	3.14498e-27	282	1	0.180921	0.662651
55341	293	13	291	gi|348524018|ref|XP_003449520.1|	514	66	158	interferon-induced protein with tetratricopeptide repeats 5-like [Oreochromis niloticus]	8.60813e-27	269	-3	0.180934	0.952218
16678	871	75	704	gi|348647096|gb|AEP81235.1|	1144	938	1144	Ras-associated forkhead-associated dilute domain protein [Danio rerio]	3.06077e-80	688	-3	0.180944	0.723307
35926	517	1	420	gi|432875288|ref|XP_004072767.1|	779	637	777	transmembrane protein 132C-like [Oryzias latipes]	2.00585e-48	438	1	0.181001	0.812379
117445	303	1	303	gi|326665074|ref|XP_690183.4|	558	293	393	nuclear factor of activated T-cells, cytoplasmic 4 [Danio rerio]	2.10525e-61	517	-1	0.181004	1
21437	1001	2	496	gi|348530730|ref|XP_003452863.1|	906	96	259	MHC class II regulatory factor RFX1-like [Oreochromis niloticus]	5.81515e-33	342	-2	0.181015	0.494505
11338	615	54	614	gi|326664104|ref|XP_001922898.2|	1033	30	216	storkhead-box protein 2 [Danio rerio]	3.50606e-114	916	-2	0.181026	0.912195
14183	407	3	383	gi|190337996|gb|AAI62497.1|	707	482	609	Nfe2l1 protein [Danio rerio] &gt;gi|190338797|gb|AAI62503.1| Nfe2l1 protein [Danio rerio]	8.36761e-39	364	-1	0.181047	0.936118
13824	330	40	300	gi|37590548|gb|AAH59793.1|	486	274	361	Mycn protein, partial [Danio rerio]	7.92873e-19	213	-1	0.18107	0.790909
44516	1581	649	1269	gi|326675940|ref|XP_001342883.4|	1143	937	1143	n-acetyl-beta-glucosaminyl-glycoprotein 4-beta-N-acetylgalactosaminyltransferase 2 [Danio rerio]	3.35212e-115	963	1	0.181102	0.392789
69251	281	2	277	gi|62089510|gb|AAH92163.1|	508	212	303	Wu:fd18f09 protein, partial [Danio rerio]	1.67755e-12	165	-2	0.181102	0.982206
7038	547	1	276	gi|348526812|ref|XP_003450913.1|	519	426	519	high affinity cGMP-specific 3&apos;,5&apos;-cyclic phosphodiesterase 9A-like [Oreochromis niloticus]	3.28502e-53	467	1	0.181118	0.50457
145401	777	1	639	gi|348500751|ref|XP_003437936.1|	1176	1	213	adenylate cyclase type 1-like [Oreochromis niloticus]	1.03694e-111	911	-1	0.181122	0.822394
84453	1949	1	651	gi|326677263|ref|XP_689211.5|	1187	968	1182	adenylate cyclase type 8 [Danio rerio]	2.59602e-102	885	1	0.181129	0.334017
113167	444	2	442	gi|326671168|ref|XP_003199375.1|	817	590	737	protocadherin gamma-C5-like [Danio rerio]	1.60835e-53	473	2	0.181151	0.993243
152565	261	25	261	gi|326671109|ref|XP_695650.3|	436	357	435	potassium voltage-gated channel subfamily V member 2 [Danio rerio] &gt;gi|148744753|gb|AAI42903.1| LOC567267 protein [Danio rerio]	3.92701e-44	390	-1	0.181193	0.908046
86864	796	4	795	gi|326669724|ref|XP_002663066.2|	1457	251	514	myomesin-1 isoform 1 [Danio rerio]	1.45335e-157	1243	1	0.181194	0.994975
74363	300	57	299	gi|237757273|ref|NP_001153766.1|	447	361	441	protein prune homolog [Danio rerio]	8.98136e-23	239	-2	0.181208	0.81
90646	200	37	198	gi|54633305|ref|NP_957468.1|	298	84	137	GTP-binding protein REM 1 [Danio rerio] &gt;gi|28277879|gb|AAH45943.1| Rad and gem related GTP binding protein 1 [Danio rerio] &gt;gi|182889588|gb|AAI65381.1| Rem1 protein [Danio rerio]	4.28438e-26	256	-3	0.181208	0.81
14993	489	2	487	gi|348501572|ref|XP_003438343.1|	894	580	741	alpha-actinin-2-like [Oreochromis niloticus]	3.70247e-87	717	-3	0.181208	0.993865
71140	501	2	460	gi|326676201|ref|XP_003200526.1|	888	515	675	protein G7c [Danio rerio]	1.47722e-53	477	-3	0.181306	0.916168
120179	393	3	392	gi|121583827|ref|NP_571030.2|	717	283	412	delta-like protein D precursor [Danio rerio] &gt;gi|120538384|gb|AAI29160.1| DeltaD [Danio rerio]	1.88863e-77	638	-2	0.181311	0.992366
69684	304	86	304	gi|52218974|ref|NP_001004560.1|	397	326	397	protein salvador homolog 1 [Danio rerio] &gt;gi|51859083|gb|AAH81632.1| Salvador homolog 1 (Drosophila) [Danio rerio]	2.7317e-37	342	-1	0.18136	0.720395
123020	803	449	802	gi|432869940|ref|XP_004071758.1|	634	55	169	Na(+)/H(+) exchange regulatory cofactor NHE-RF2-like [Oryzias latipes]	1.63513e-38	373	2	0.181388	0.440847
139449	702	8	130	gi|123708138|ref|NP_001074100.1|	215	177	215	protein RD3 [Danio rerio] &gt;gi|120538692|gb|AAI29456.1| Retinal degeneration 3 [Danio rerio]	8.74519e-10	148	2	0.181395	0.175214
23346	388	16	384	gi|15193021|gb|AAK91661.1|AF378824_1	678	376	498	myeloid-specific peroxidase [Danio rerio]	4.86306e-68	571	-2	0.181416	0.951031
6572	1023	189	992	gi|117553635|ref|NP_001070987.1|	1433	48	307	pleckstrin homology domain-containing family H member 1 [Danio rerio] &gt;gi|123882964|sp|Q00IB7.1|PKHH1_DANRE RecName: Full=Pleckstrin homology domain-containing family H member 1; Short=PH domain-containing family H member 1; AltName: Full=Protein max-1 homolog &gt;gi|113196530|gb|ABI31621.1| Max1...	2.14572e-101	853	3	0.181438	0.785924
144447	365	90	365	gi|168823552|ref|NP_001108355.1|	518	341	434	non-muscle caldesmon [Danio rerio] &gt;gi|165971340|gb|AAI58176.1| Zgc:171553 protein [Danio rerio]	1.07367e-34	328	3	0.181467	0.756164
51239	316	17	316	gi|292625227|ref|XP_693575.4|	529	399	494	general transcription factor 3C polypeptide 5 [Danio rerio]	3.28241e-40	367	-1	0.181474	0.949367
132023	891	300	884	gi|348542981|ref|XP_003458962.1|	1080	858	1053	vomeronasal type-2 receptor 1-like [Oreochromis niloticus]	5.76961e-48	453	-2	0.181481	0.656566
123524	315	2	307	gi|348521500|ref|XP_003448264.1|	562	109	210	copine-5-like [Oreochromis niloticus]	1.29145e-65	546	-3	0.181495	0.971429
92480	776	1	774	gi|432869369|ref|XP_004071713.1|	1416	1160	1416	adenylate cyclase type 9-like [Oryzias latipes]	2.81377e-98	820	-3	0.181497	0.997423
60378	759	1	489	gi|326671629|ref|XP_003199476.1|	898	600	762	secretory phospholipase A2 receptor-like [Danio rerio]	1.25184e-77	661	-1	0.181514	0.644269
32237	1211	1022	1210	gi|47087341|ref|NP_998631.1|	347	93	155	serine/arginine-rich splicing factor 6a [Danio rerio] &gt;gi|32822789|gb|AAH55238.1| Splicing factor, arginine/serine-rich 6a [Danio rerio]	1.87e-32	330	-2	0.181556	0.156069
24435	720	398	649	gi|62955233|ref|NP_001017628.1|	435	19	97	ankyrin repeat and SOCS box protein 4 [Danio rerio] &gt;gi|62202201|gb|AAH92822.1| Ankyrin repeat and SOCS box-containing 4 [Danio rerio] &gt;gi|182889916|gb|AAI65810.1| Asb4 protein [Danio rerio]	4.53174e-15	194	-3	0.181609	0.35
20141	2306	86	616	gi|350588334|ref|XP_003129764.3|	991	1	180	nitric oxide-inducible gene protein-like [Sus scrofa]	1.90599e-29	330	2	0.181635	0.230269
39589	1241	24	251	gi|213511478|ref|NP_001134490.1|	418	340	415	Williams-Beuren syndrome chromosomal region 18 protein homolog [Salmo salar] &gt;gi|209733734|gb|ACI67736.1| Williams-Beuren syndrome chromosomal region 18 protein homolog [Salmo salar]	2.75862e-14	195	3	0.181818	0.183723
38564	383	3	104	gi|56207718|emb|CAI21192.1|	187	154	187	novel protein [Danio rerio]	1.09283e-07	126	-1	0.181818	0.266319
44640	393	154	309	gi|410919703|ref|XP_003973323.1|	297	1	54	filamin-binding LIM protein 1-like [Takifugu rubripes]	9.844e-09	137	-1	0.181818	0.396947
7775	576	57	317	gi|348516336|ref|XP_003445695.1|	462	379	462	T-box-containing protein TBX6L-like [Oreochromis niloticus]	4.10313e-16	200	3	0.181818	0.453125
58212	335	3	161	gi|348541145|ref|XP_003458047.1|	275	226	275	proteasome subunit beta type-7-like isoform 1 [Oreochromis niloticus]	2.74408e-16	189	3	0.181818	0.474627
127614	454	2	454	gi|348529092|ref|XP_003452048.1|	847	677	830	cadherin-related family member 1-like [Oreochromis niloticus]	4.18575e-18	214	2	0.181818	0.997797
158350	210	1	210	gi|301629922|ref|XP_002944081.1|	385	162	231	piggyBac transposable element-derived protein 4-like [Xenopus (Silurana) tropicalis]	7.00533e-13	164	1	0.181818	1
15994	1301	570	1157	gi|348537824|ref|XP_003456393.1|	984	768	946	rho GTPase-activating protein 44-like [Oreochromis niloticus]	3.79595e-10	164	-1	0.181911	0.45196
62429	534	1	534	gi|326671321|ref|XP_001921961.3|	940	524	694	e3 ubiquitin-protein ligase CBL-B [Danio rerio]	1.29432e-28	296	-1	0.181915	1
14475	1237	833	1231	gi|292618788|ref|XP_001922729.2|	731	480	612	trafficking kinesin-binding protein 1-like [Danio rerio]	9.56243e-65	487	-1	0.181943	0.322555
19343	486	197	484	gi|348534527|ref|XP_003454753.1|	544	343	441	E3 ubiquitin-protein ligase TRIM21-like [Oreochromis niloticus]	2.18412e-33	324	2	0.181985	0.592593
116120	2282	1421	2266	gi|326670925|ref|XP_003199319.1|	1533	1172	1450	small G protein signaling modulator 1-like [Danio rerio]	1.48668e-135	1144	-2	0.181996	0.370727
80831	323	1	279	gi|121582354|ref|NP_001073511.1|	489	33	121	F-box/LRR-repeat protein 7 [Danio rerio] &gt;gi|391359272|sp|A1A5X2.1|FBXL7_DANRE RecName: Full=F-box/LRR-repeat protein 7; AltName: Full=F-box and leucine-rich repeat protein 7 &gt;gi|118763903|gb|AAI28846.1| Zgc:158346 [Danio rerio] &gt;gi|120537619|gb|AAI29208.1| Zgc:158346 [Danio rerio]	1.46143e-33	318	-3	0.182004	0.863777
77599	914	8	787	gi|125833380|ref|XP_688972.2|	1390	1	253	DNA excision repair protein ERCC-6 [Danio rerio]	1.38109e-117	965	-2	0.182014	0.853392
[truncated: 27,670 more rows]
