# Supplementary material for: Transcriptomic Analysis of Metabolic Pathways in Milkfish That Respond to Salinity and Temperature Changes
Source: PLoS One. 2015 Aug 11;10(8):e0134959. doi: 10.1371/journal.pone.0134959 (PMC4532362; doi:10.1371/journal.pone.0134959)
Supplement: S4 Table — (XLSX) [file pone.0134959.s004.xlsx]

## Sheet: Level2
Category	GO-ID	Link to GO	GO-term	No. of genes	Gene list
Biological_process	GO:0032502	http://amigo.geneontology.org/cgi-bin/amigo/term_details?term=GO:0032502	developmental process	9808	Locus_5236, Locus_21744, Locus_26903, Locus_48632, Locus_66945, Locus_102874, Locus_119266, Locus_9379, Locus_63684, Locus_8627, Locus_10239, Locus_18326, Locus_20562, Locus_22356, Locus_34398, Locus_34457, Locus_35689, Locus_39621, Locus_39641, Locus_39679, Locus_48066, Locus_48211, Locus_57461, Locus_65739, Locus_69772, Locus_82020, Locus_105794, Locus_107209, Locus_114383, Locus_128495, Locus_…	, Locus_110837, Locus_111089, Locus_111480, Locus_111573, Locus_111642, Locus_112016, Locus_112099, Locus_112249, Locus_112250, Locus_112268, Locus_112276, Locus_112613, Locus_112614, Locus_112698, Locus_113435, Locus_113689, Locus_113816, Locus_113985, Locus_114627, Locus_115178, Locus_115957, Locus_116201, Locus_116407, Locus_116561, Locus_117264, Locus_117376, Locus_117557, Locus_117992, Locus…	, Locus_4740, Locus_32417, Locus_45435, Locus_46269, Locus_82026, Locus_85782, Locus_113814, Locus_151284, Locus_39703, Locus_89141, Locus_143017, Locus_1102, Locus_2562, Locus_5405, Locus_24016, Locus_30593, Locus_31310, Locus_33600, Locus_35422, Locus_35557, Locus_40841, Locus_49030, Locus_54915, Locus_55485, Locus_59211, Locus_74059, Locus_79077, Locus_80765, Locus_84276, Locus_94828, Locus_10…	, Locus_65538, Locus_65672, Locus_67462, Locus_67992, Locus_68035, Locus_70356, Locus_70599, Locus_71623, Locus_73046, Locus_73296, Locus_74078, Locus_74398, Locus_75762, Locus_75923, Locus_77311, Locus_78558, Locus_79046, Locus_84848, Locus_85052, Locus_95061, Locus_95468, Locus_96351, Locus_97921, Locus_98592, Locus_100258, Locus_101571, Locus_106058, Locus_106724, Locus_106725, Locus_106913, L…	, Locus_8374, Locus_12861, Locus_12996, Locus_17322, Locus_17460, Locus_34086, Locus_42266, Locus_43767, Locus_46060, Locus_46916, Locus_48441, Locus_53095, Locus_54151, Locus_55983, Locus_56186, Locus_57368, Locus_65700, Locus_66147, Locus_73380, Locus_76041, Locus_81794, Locus_87324, Locus_91457, Locus_110521, Locus_111696, Locus_124532, Locus_125301, Locus_128031, Locus_131986, Locus_131987, L…	, Locus_95022, Locus_104286, Locus_121696, Locus_139151, Locus_142579, Locus_68538, Locus_79969, Locus_124087, Locus_18862, Locus_20224, Locus_34250, Locus_35846, Locus_35987, Locus_47422, Locus_49209, Locus_59703, Locus_60999, Locus_65204, Locus_70947, Locus_71196, Locus_86281, Locus_105645, Locus_28169, Locus_12400, Locus_12520, Locus_13312, Locus_16750, Locus_25775, Locus_27954, Locus_28015, L…
Biological_process	GO:0022610	http://amigo.geneontology.org/cgi-bin/amigo/term_details?term=GO:0022610	biological adhesion	2022	Locus_1041, Locus_9742, Locus_12247, Locus_12687, Locus_12814, Locus_13728, Locus_15629, Locus_18840, Locus_19817, Locus_19904, Locus_20729, Locus_22019, Locus_22582, Locus_24137, Locus_24678, Locus_24730, Locus_26738, Locus_26897, Locus_28967, Locus_29047, Locus_30868, Locus_31764, Locus_33629, Locus_33639, Locus_34349, Locus_34529, Locus_34649, Locus_40345, Locus_40764, Locus_42868, Locus_43687…	, Locus_135304, Locus_139656, Locus_143652, Locus_146128, Locus_146211, Locus_155144, Locus_165674, Locus_43204, Locus_43205, Locus_91025, Locus_117959, Locus_69374, Locus_9326, Locus_9421, Locus_141145, Locus_2030, Locus_2811, Locus_12068, Locus_15936, Locus_19991, Locus_29168, Locus_37853, Locus_37877, Locus_38752, Locus_39216, Locus_42847, Locus_43012, Locus_45933, Locus_46847, Locus_51600, Lo…
Biological_process	GO:0051179	http://amigo.geneontology.org/cgi-bin/amigo/term_details?term=GO:0051179	localization	9213	Locus_792, Locus_1773, Locus_2011, Locus_2191, Locus_2604, Locus_2894, Locus_3012, Locus_3875, Locus_4476, Locus_4537, Locus_5069, Locus_5120, Locus_5157, Locus_5167, Locus_5193, Locus_5327, Locus_6480, Locus_7854, Locus_8015, Locus_8094, Locus_8520, Locus_8625, Locus_8717, Locus_8785, Locus_8946, Locus_9053, Locus_9126, Locus_9319, Locus_9408, Locus_9875, Locus_10241, Locus_10264, Locus_10714, L…	, Locus_159934, Locus_165874, Locus_4811, Locus_9961, Locus_13589, Locus_33684, Locus_34167, Locus_37650, Locus_40495, Locus_41760, Locus_41945, Locus_45566, Locus_46736, Locus_47301, Locus_48930, Locus_51229, Locus_53097, Locus_59853, Locus_60049, Locus_60237, Locus_60760, Locus_70667, Locus_79585, Locus_86739, Locus_93504, Locus_111163, Locus_111903, Locus_113979, Locus_116503, Locus_119796, Lo…	, Locus_21396, Locus_22127, Locus_26316, Locus_35402, Locus_35529, Locus_36007, Locus_37452, Locus_40052, Locus_42771, Locus_44722, Locus_45006, Locus_45935, Locus_45937, Locus_45939, Locus_46125, Locus_46126, Locus_47072, Locus_48569, Locus_48745, Locus_51246, Locus_51394, Locus_56272, Locus_57389, Locus_58843, Locus_59688, Locus_66824, Locus_69131, Locus_69799, Locus_72928, Locus_73038, Locus_8…	, Locus_53652, Locus_54128, Locus_56659, Locus_65853, Locus_74904, Locus_88454, Locus_94526, Locus_108370, Locus_114010, Locus_121066, Locus_151248, Locus_160593, Locus_19036, Locus_38847, Locus_45469, Locus_59874, Locus_100558, Locus_110638, Locus_139732, Locus_34472, Locus_51186, Locus_52043, Locus_7348, Locus_77057, Locus_97992, Locus_134913, Locus_151039, Locus_4957, Locus_22793, Locus_61200,…	, Locus_100344, Locus_131516, Locus_9215, Locus_13984, Locus_14077, Locus_45584, Locus_55819, Locus_148525, Locus_31491, Locus_41015, Locus_44005, Locus_45306, Locus_56534, Locus_19855, Locus_34817, Locus_52502, Locus_56722, Locus_59660, Locus_59661, Locus_41419, Locus_9895, Locus_22978, Locus_29921, Locus_48939, Locus_52174, Locus_66059, Locus_91428, Locus_42026, Locus_9130, Locus_3160, Locus_47…
Biological_process	GO:0023052	http://amigo.geneontology.org/cgi-bin/amigo/term_details?term=GO:0023052	signaling	10152	Locus_29862, Locus_96147, Locus_615, Locus_4765, Locus_5405, Locus_8204, Locus_12065, Locus_12378, Locus_13153, Locus_13457, Locus_13478, Locus_17556, Locus_19499, Locus_22556, Locus_27014, Locus_30440, Locus_30845, Locus_34457, Locus_34968, Locus_37237, Locus_39944, Locus_39945, Locus_40712, Locus_44742, Locus_48066, Locus_64265, Locus_86428, Locus_88354, Locus_91025, Locus_94628, Locus_95072, L…	, Locus_49231, Locus_53045, Locus_53299, Locus_59565, Locus_60636, Locus_60877, Locus_66052, Locus_66198, Locus_68035, Locus_71007, Locus_71425, Locus_74272, Locus_75020, Locus_82313, Locus_83022, Locus_84848, Locus_86702, Locus_87229, Locus_88526, Locus_106725, Locus_107293, Locus_108370, Locus_110832, Locus_111089, Locus_112674, Locus_115041, Locus_115376, Locus_116345, Locus_118078, Locus_1186…	, Locus_9048, Locus_9325, Locus_9410, Locus_9440, Locus_10001, Locus_12268, Locus_12398, Locus_12790, Locus_12929, Locus_13037, Locus_13822, Locus_14524, Locus_14948, Locus_15027, Locus_15062, Locus_15792, Locus_18697, Locus_18941, Locus_19613, Locus_19880, Locus_19914, Locus_20021, Locus_20222, Locus_20856, Locus_23332, Locus_23533, Locus_23594, Locus_29536, Locus_31501, Locus_31600, Locus_33155…	, Locus_48681, Locus_48714, Locus_48732, Locus_48735, Locus_48788, Locus_48845, Locus_48887, Locus_48921, Locus_48956, Locus_48958, Locus_48994, Locus_49103, Locus_49162, Locus_49219, Locus_49272, Locus_49291, Locus_49296, Locus_49355, Locus_49454, Locus_49455, Locus_49456, Locus_49504, Locus_49538, Locus_49540, Locus_49541, Locus_49558, Locus_49572, Locus_49660, Locus_49748, Locus_49987, Locus_5…	, Locus_21663, Locus_24480, Locus_27689, Locus_31450, Locus_35065, Locus_51912, Locus_53352, Locus_56296, Locus_58526, Locus_63165, Locus_65589, Locus_67011, Locus_75209, Locus_77327, Locus_82302, Locus_106952, Locus_116886, Locus_123566, Locus_124564, Locus_159447, Locus_4862, Locus_6730, Locus_8151, Locus_10252, Locus_20158, Locus_20775, Locus_22862, Locus_25762, Locus_31970, Locus_32267, Locus…	, Locus_22675, Locus_23087, Locus_23194, Locus_23871, Locus_26832, Locus_27472, Locus_27702, Locus_27763, Locus_28048, Locus_29161, Locus_29836, Locus_29959, Locus_29971, Locus_29993, Locus_30252, Locus_31018, Locus_31042, Locus_31542, Locus_31934, Locus_32094, Locus_32116, Locus_32414, Locus_34034, Locus_35524, Locus_35892, Locus_36600, Locus_36823, Locus_38216, Locus_38339, Locus_38637, Locus_3…
Biological_process	GO:0009987	http://amigo.geneontology.org/cgi-bin/amigo/term_details?term=GO:0009987	cellular process	24765	Locus_792, Locus_1773, Locus_2011, Locus_2191, Locus_2604, Locus_2894, Locus_3012, Locus_3875, Locus_4476, Locus_4537, Locus_5069, Locus_5120, Locus_5157, Locus_5167, Locus_5193, Locus_5327, Locus_6480, Locus_7854, Locus_8015, Locus_8094, Locus_8520, Locus_8625, Locus_8717, Locus_8785, Locus_8946, Locus_9053, Locus_9126, Locus_9319, Locus_9408, Locus_9875, Locus_10241, Locus_10264, Locus_10714, L…	, Locus_112698, Locus_113435, Locus_113689, Locus_113816, Locus_113985, Locus_114048, Locus_114088, Locus_114627, Locus_115178, Locus_115957, Locus_116201, Locus_116407, Locus_116561, Locus_116985, Locus_117264, Locus_117376, Locus_117530, Locus_117557, Locus_117874, Locus_117980, Locus_117992, Locus_118372, Locus_118485, Locus_118642, Locus_118662, Locus_119120, Locus_119254, Locus_119751, Locus…	, Locus_122460, Locus_16078, Locus_19000, Locus_22229, Locus_24381, Locus_31732, Locus_31934, Locus_36549, Locus_37848, Locus_38134, Locus_45484, Locus_45485, Locus_48626, Locus_48693, Locus_50294, Locus_53617, Locus_57082, Locus_59462, Locus_72465, Locus_75508, Locus_84059, Locus_99269, Locus_107028, Locus_107093, Locus_108836, Locus_108837, Locus_118527, Locus_120478, Locus_128519, Locus_138706…	, Locus_35785, Locus_38077, Locus_46703, Locus_61476, Locus_64441, Locus_64789, Locus_71010, Locus_72767, Locus_72774, Locus_78413, Locus_90605, Locus_96186, Locus_100443, Locus_102664, Locus_102866, Locus_116602, Locus_118859, Locus_119666, Locus_127186, Locus_131197, Locus_140595, Locus_160691, Locus_2696, Locus_11283, Locus_12971, Locus_16865, Locus_17415, Locus_23836, Locus_25906, Locus_37481…	, Locus_119168, Locus_46847, Locus_137463, Locus_492, Locus_2710, Locus_3270, Locus_5459, Locus_8320, Locus_9858, Locus_10462, Locus_11164, Locus_17108, Locus_21075, Locus_23244, Locus_23803, Locus_24041, Locus_29315, Locus_30122, Locus_31053, Locus_31428, Locus_31473, Locus_34263, Locus_35573, Locus_36694, Locus_40194, Locus_41879, Locus_48204, Locus_48205, Locus_48963, Locus_53822, Locus_54496,…	, Locus_108169, Locus_116114, Locus_116951, Locus_117290, Locus_120789, Locus_124387, Locus_125538, Locus_127222, Locus_136773, Locus_236, Locus_276, Locus_378, Locus_442, Locus_765, Locus_767, Locus_941, Locus_1090, Locus_1091, Locus_1119, Locus_1157, Locus_1334, Locus_1402, Locus_1424, Locus_1433, Locus_1609, Locus_1656, Locus_1711, Locus_1737, Locus_1840, Locus_2099, Locus_2522, Locus_2646, Lo…	, Locus_119582, Locus_120058, Locus_120527, Locus_120891, Locus_121187, Locus_122078, Locus_122417, Locus_122614, Locus_123676, Locus_124017, Locus_125253, Locus_125702, Locus_125717, Locus_125869, Locus_126060, Locus_127004, Locus_127127, Locus_129354, Locus_133062, Locus_133398, Locus_134322, Locus_134790, Locus_135222, Locus_137328, Locus_137549, Locus_137647, Locus_138354, Locus_139177, Locus…	, Locus_43935, Locus_45528, Locus_46111, Locus_46503, Locus_47461, Locus_48103, Locus_51779, Locus_53482, Locus_53700, Locus_53729, Locus_54745, Locus_54964, Locus_56180, Locus_56549, Locus_59731, Locus_60712, Locus_60713, Locus_63955, Locus_65007, Locus_66056, Locus_66720, Locus_66853, Locus_67386, Locus_74705, Locus_75369, Locus_82675, Locus_83573, Locus_83875, Locus_88589, Locus_93729, Locus_9…	, Locus_106209, Locus_143640, Locus_82842, Locus_17410, Locus_43663, Locus_44851, Locus_47729, Locus_55972, Locus_64129, Locus_66134, Locus_95482, Locus_116728, Locus_143362, Locus_145550, Locus_109591, Locus_35223, Locus_9933, Locus_44563, Locus_100604, Locus_112408, Locus_112939, Locus_112940, Locus_133967, Locus_8127, Locus_10117, Locus_11549, Locus_11841, Locus_15449, Locus_16489, Locus_19703…	, Locus_98843, Locus_99106, Locus_99120, Locus_99291, Locus_99623, Locus_100274, Locus_100581, Locus_100868, Locus_102171, Locus_102270, Locus_102300, Locus_102366, Locus_102783, Locus_103084, Locus_103527, Locus_103847, Locus_104725, Locus_104864, Locus_105439, Locus_105722, Locus_105988, Locus_106023, Locus_106123, Locus_106208, Locus_106313, Locus_107279, Locus_107737, Locus_107868, Locus_1078…	, Locus_43528, Locus_50163, Locus_50164, Locus_50378, Locus_53278, Locus_53543, Locus_55692, Locus_57289, Locus_58371, Locus_60268, Locus_69234, Locus_82412, Locus_98001, Locus_109020, Locus_113524, Locus_121781, Locus_29308, Locus_114598, Locus_19805, Locus_20114, Locus_97594, Locus_121485, Locus_16974, Locus_51588, Locus_51589, Locus_111164, Locus_48532, Locus_3561, Locus_33437, Locus_72216, Lo…	, Locus_45582, Locus_45798, Locus_46188, Locus_46582, Locus_46653, Locus_46724, Locus_47488, Locus_47497, Locus_47629, Locus_47819, Locus_48274, Locus_48451, Locus_48580, Locus_48927, Locus_50094, Locus_51762, Locus_51993, Locus_52377, Locus_52601, Locus_52811, Locus_53096, Locus_53237, Locus_53239, Locus_54498, Locus_54642, Locus_55431, Locus_56284, Locus_59442, Locus_61408, Locus_63486, Locus_6…	, Locus_14346, Locus_32910, Locus_42520, Locus_47251, Locus_111945, Locus_116300, Locus_48215, Locus_71638, Locus_59660, Locus_59661, Locus_137399, Locus_43075, Locus_14530, Locus_114649, Locus_168222, Locus_1100, Locus_13934, Locus_35453, Locus_38496, Locus_58061, Locus_91211, Locus_140470, Locus_93574, Locus_128976, Locus_148560, Locus_35967, Locus_151482, Locus_7372, Locus_21783, Locus_34870, …
Biological_process	GO:0008283	http://amigo.geneontology.org/cgi-bin/amigo/term_details?term=GO:0008283	cell proliferation	2624	Locus_11423, Locus_14336, Locus_16995, Locus_19440, Locus_20415, Locus_21354, Locus_60567, Locus_80757, Locus_91936, Locus_103935, Locus_111836, Locus_119128, Locus_123666, Locus_146627, Locus_154800, Locus_155168, Locus_615, Locus_4895, Locus_8204, Locus_8319, Locus_17006, Locus_18195, Locus_23373, Locus_28243, Locus_28359, Locus_29910, Locus_34358, Locus_34431, Locus_37237, Locus_39100, Locus_4…	, Locus_57963, Locus_58126, Locus_58184, Locus_58401, Locus_58649, Locus_59396, Locus_61476, Locus_62043, Locus_62081, Locus_62554, Locus_63185, Locus_63273, Locus_63490, Locus_63903, Locus_64409, Locus_64789, Locus_64852, Locus_64963, Locus_64968, Locus_65223, Locus_66480, Locus_66503, Locus_66896, Locus_67100, Locus_67191, Locus_67992, Locus_68462, Locus_68695, Locus_69179, Locus_69345, Locus_6…
Biological_process	GO:0051704	http://amigo.geneontology.org/cgi-bin/amigo/term_details?term=GO:0051704	multi-organism process	1397	Locus_23200, Locus_35179, Locus_37499, Locus_8580, Locus_27326, Locus_35740, Locus_49142, Locus_57839, Locus_68535, Locus_75507, Locus_87512, Locus_103520, Locus_9408, Locus_29302, Locus_56313, Locus_125838, Locus_133672, Locus_419, Locus_3485, Locus_9778, Locus_15966, Locus_24396, Locus_24397, Locus_36098, Locus_40223, Locus_46817, Locus_51376, Locus_52007, Locus_54854, Locus_54855, Locus_65164,…
Biological_process	GO:0043473	http://amigo.geneontology.org/cgi-bin/amigo/term_details?term=GO:0043473	pigmentation	268	Locus_52268, Locus_65985, Locus_449, Locus_5969, Locus_12381, Locus_73990, Locus_83970, Locus_88516, Locus_101459, Locus_109367, Locus_120447, Locus_149393, Locus_149725, Locus_154188, Locus_163228, Locus_404, Locus_12252, Locus_21372, Locus_32112, Locus_36057, Locus_50698, Locus_60214, Locus_71244, Locus_88979, Locus_1979, Locus_51084, Locus_1568, Locus_123607, Locus_128762, Locus_4178, Locus_82…
Biological_process	GO:0040011	http://amigo.geneontology.org/cgi-bin/amigo/term_details?term=GO:0040011	locomotion	2825	Locus_9669, Locus_10047, Locus_10854, Locus_18114, Locus_27573, Locus_40988, Locus_45173, Locus_46466, Locus_48767, Locus_51984, Locus_55849, Locus_56137, Locus_90480, Locus_96750, Locus_106385, Locus_131606, Locus_137967, Locus_138504, Locus_140182, Locus_8528, Locus_14444, Locus_17092, Locus_46704, Locus_54070, Locus_54071, Locus_65279, Locus_66300, Locus_73501, Locus_76517, Locus_81503, Locus_…	, Locus_73364, Locus_74630, Locus_74825, Locus_74927, Locus_76584, Locus_78267, Locus_79314, Locus_80580, Locus_81189, Locus_84050, Locus_92487, Locus_94712, Locus_94751, Locus_96261, Locus_103790, Locus_108324, Locus_117734, Locus_117851, Locus_117862, Locus_118022, Locus_121541, Locus_121849, Locus_123194, Locus_124179, Locus_125086, Locus_127441, Locus_135870, Locus_140442, Locus_145401, Locus…
Biological_process	GO:0040007	http://amigo.geneontology.org/cgi-bin/amigo/term_details?term=GO:0040007	growth	1670	Locus_166, Locus_3057, Locus_4318, Locus_6492, Locus_8158, Locus_9684, Locus_10913, Locus_13114, Locus_15932, Locus_19855, Locus_23060, Locus_37005, Locus_38339, Locus_40583, Locus_43200, Locus_43677, Locus_44735, Locus_44738, Locus_47899, Locus_50565, Locus_53971, Locus_64373, Locus_66428, Locus_67367, Locus_68889, Locus_73701, Locus_85184, Locus_86684, Locus_99979, Locus_100361, Locus_105929, L…
Biological_process	GO:0002376	http://amigo.geneontology.org/cgi-bin/amigo/term_details?term=GO:0002376	immune system process	2643	Locus_6610, Locus_16265, Locus_49003, Locus_49004, Locus_63163, Locus_78912, Locus_80863, Locus_117337, Locus_5236, Locus_21744, Locus_26903, Locus_48632, Locus_66945, Locus_102874, Locus_119266, Locus_9379, Locus_63684, Locus_53437, Locus_19735, Locus_40965, Locus_75901, Locus_2861, Locus_8346, Locus_12772, Locus_20156, Locus_21182, Locus_24128, Locus_34925, Locus_49844, Locus_51668, Locus_81924…	, Locus_81546, Locus_84050, Locus_84235, Locus_96111, Locus_99213, Locus_105628, Locus_113858, Locus_116620, Locus_117734, Locus_120217, Locus_124420, Locus_125162, Locus_152390, Locus_160178, Locus_1726, Locus_12594, Locus_27669, Locus_31925, Locus_32931, Locus_61629, Locus_109461, Locus_142764, Locus_148204, Locus_148441, Locus_158089, Locus_23164, Locus_29690, Locus_31499, Locus_35929, Locus_6…
Biological_process	GO:0016265	http://amigo.geneontology.org/cgi-bin/amigo/term_details?term=GO:0016265	death	3007	Locus_27985, Locus_38300, Locus_41775, Locus_43451, Locus_112674, Locus_36493, Locus_55045, Locus_117325, Locus_327, Locus_16653, Locus_25455, Locus_26438, Locus_31474, Locus_32769, Locus_39607, Locus_72441, Locus_76802, Locus_100815, Locus_143959, Locus_5478, Locus_11561, Locus_12247, Locus_14783, Locus_15629, Locus_16580, Locus_17176, Locus_17522, Locus_17878, Locus_17895, Locus_18799, Locus_19…	, Locus_137301, Locus_138903, Locus_139953, Locus_145083, Locus_149454, Locus_160124, Locus_2459, Locus_13653, Locus_37313, Locus_48882, Locus_56832, Locus_59211, Locus_61909, Locus_65405, Locus_72583, Locus_106610, Locus_109773, Locus_112611, Locus_117239, Locus_165697, Locus_37022, Locus_47180, Locus_8915, Locus_11193, Locus_17556, Locus_27032, Locus_32654, Locus_42487, Locus_44742, Locus_51369…
Biological_process	GO:0008152	http://amigo.geneontology.org/cgi-bin/amigo/term_details?term=GO:0008152	metabolic process	18130	Locus_6610, Locus_16265, Locus_49003, Locus_49004, Locus_63163, Locus_78912, Locus_80863, Locus_117337, Locus_14444, Locus_28877, Locus_32584, Locus_58069, Locus_58070, Locus_96811, Locus_14336, Locus_20415, Locus_80757, Locus_119128, Locus_154800, Locus_96479, Locus_13284, Locus_22992, Locus_27036, Locus_34999, Locus_40663, Locus_70302, Locus_96461, Locus_103534, Locus_105611, Locus_107105, Locu…	, Locus_45192, Locus_50988, Locus_71228, Locus_71914, Locus_71927, Locus_97137, Locus_6713, Locus_17316, Locus_24897, Locus_28397, Locus_49655, Locus_51991, Locus_52152, Locus_53931, Locus_54989, Locus_56901, Locus_66891, Locus_97569, Locus_118995, Locus_130197, Locus_140619, Locus_4488, Locus_11881, Locus_22484, Locus_40402, Locus_42828, Locus_45306, Locus_45720, Locus_47901, Locus_68154, Locus_…	, Locus_162218, Locus_162407, Locus_162452, Locus_162519, Locus_162627, Locus_164771, Locus_166516, Locus_20110, Locus_41060, Locus_51441, Locus_20618, Locus_32788, Locus_39624, Locus_42789, Locus_77731, Locus_129484, Locus_75724, Locus_106509, Locus_34172, Locus_42713, Locus_52917, Locus_56230, Locus_67153, Locus_67856, Locus_71632, Locus_107165, Locus_3655, Locus_8111, Locus_9540, Locus_15021, …	, Locus_116392, Locus_4844, Locus_10565, Locus_11496, Locus_15975, Locus_16884, Locus_42295, Locus_53907, Locus_62111, Locus_62760, Locus_66443, Locus_77300, Locus_80730, Locus_95094, Locus_96158, Locus_128908, Locus_139500, Locus_160112, Locus_2847, Locus_29128, Locus_30984, Locus_34013, Locus_35189, Locus_39835, Locus_55905, Locus_56770, Locus_56771, Locus_78668, Locus_83805, Locus_93362, Locus…	, Locus_32823, Locus_33110, Locus_33804, Locus_38708, Locus_39198, Locus_40123, Locus_41042, Locus_41708, Locus_42985, Locus_43448, Locus_44878, Locus_46535, Locus_46554, Locus_46654, Locus_47128, Locus_47475, Locus_47669, Locus_50027, Locus_50103, Locus_50900, Locus_51770, Locus_51904, Locus_52636, Locus_52637, Locus_53991, Locus_54116, Locus_55023, Locus_55105, Locus_56805, Locus_57158, Locus_5…	, Locus_97661, Locus_97771, Locus_97912, Locus_97941, Locus_98581, Locus_98629, Locus_98843, Locus_99106, Locus_99120, Locus_99291, Locus_99623, Locus_99865, Locus_100274, Locus_100581, Locus_100735, Locus_100868, Locus_101755, Locus_102171, Locus_102270, Locus_102300, Locus_102361, Locus_102366, Locus_102783, Locus_102837, Locus_103084, Locus_103527, Locus_103540, Locus_103701, Locus_103847, Loc…	, Locus_30782, Locus_30805, Locus_30943, Locus_31187, Locus_31197, Locus_31287, Locus_31412, Locus_31888, Locus_32009, Locus_32034, Locus_32235, Locus_33555, Locus_33593, Locus_33646, Locus_34050, Locus_34632, Locus_35257, Locus_35335, Locus_35665, Locus_35886, Locus_36162, Locus_36326, Locus_36719, Locus_36848, Locus_37251, Locus_37590, Locus_37635, Locus_38045, Locus_38208, Locus_38298, Locus_3…	, Locus_66321, Locus_66556, Locus_67740, Locus_69951, Locus_72140, Locus_76202, Locus_85539, Locus_100173, Locus_112543, Locus_122073, Locus_122742, Locus_123466, Locus_125273, Locus_142126, Locus_9011, Locus_43870, Locus_63326, Locus_2675, Locus_5393, Locus_10084, Locus_10981, Locus_19018, Locus_20960, Locus_21410, Locus_32134, Locus_32342, Locus_43188, Locus_47316, Locus_51211, Locus_52929, Loc…	, Locus_6849, Locus_7191, Locus_7804, Locus_8375, Locus_8473, Locus_8753, Locus_9218, Locus_9244, Locus_9272, Locus_9665, Locus_10030, Locus_10037, Locus_10398, Locus_10447, Locus_11476, Locus_11518, Locus_11675, Locus_12182, Locus_12198, Locus_12356, Locus_12694, Locus_12867, Locus_14027, Locus_14287, Locus_14637, Locus_14836, Locus_15180, Locus_15517, Locus_15672, Locus_15840, Locus_16482, Locu…	, Locus_13984, Locus_14019, Locus_14120, Locus_14247, Locus_14464, Locus_14481, Locus_15179, Locus_15366, Locus_15390, Locus_15882, Locus_15963, Locus_16263, Locus_16794, Locus_17101, Locus_17111, Locus_17173, Locus_17305, Locus_17413, Locus_17414, Locus_17457, Locus_17642, Locus_18095, Locus_18150, Locus_18262, Locus_18285, Locus_18296, Locus_18446, Locus_18562, Locus_18578, Locus_18638, Locus_1…
Biological_process	GO:0048511	http://amigo.geneontology.org/cgi-bin/amigo/term_details?term=GO:0048511	rhythmic process	352	Locus_33629, Locus_23594, Locus_23914, Locus_68858, Locus_27146, Locus_103634, Locus_101740, Locus_16484, Locus_24221, Locus_34587, Locus_37949, Locus_47899, Locus_69130, Locus_72750, Locus_91267, Locus_100361, Locus_125538, Locus_125633, Locus_127222, Locus_10626, Locus_38662, Locus_39624, Locus_40775, Locus_42789, Locus_57863, Locus_77731, Locus_96831, Locus_127188, Locus_135846, Locus_25082, L…
Biological_process	GO:0000003	http://amigo.geneontology.org/cgi-bin/amigo/term_details?term=GO:0000003	reproduction	1845	Locus_54317, Locus_56115, Locus_27240, Locus_45257, Locus_52006, Locus_53965, Locus_20094, Locus_42454, Locus_59287, Locus_66140, Locus_147375, Locus_11052, Locus_27985, Locus_38300, Locus_66522, Locus_78388, Locus_87040, Locus_88638, Locus_158543, Locus_14187, Locus_18349, Locus_39006, Locus_88393, Locus_23200, Locus_35179, Locus_37499, Locus_8580, Locus_27326, Locus_35740, Locus_49142, Locus_57…	, Locus_61, Locus_7218, Locus_8642, Locus_9583, Locus_15731, Locus_17878, Locus_20924, Locus_22244, Locus_22657, Locus_26267, Locus_30574, Locus_32830, Locus_33156, Locus_34910, Locus_35520, Locus_36366, Locus_38967, Locus_42468, Locus_43418, Locus_44489, Locus_46380, Locus_48379, Locus_49146, Locus_49535, Locus_52585, Locus_54918, Locus_56503, Locus_61995, Locus_63328, Locus_66821, Locus_73413, …
Biological_process	GO:0016032	http://amigo.geneontology.org/cgi-bin/amigo/term_details?term=GO:0016032	viral reproduction	527	Locus_50532, Locus_57100, Locus_57101, Locus_100956, Locus_111191, Locus_11893, Locus_22908, Locus_24480, Locus_114539, Locus_124564, Locus_151016, Locus_162974, Locus_47254, Locus_327, Locus_428, Locus_930, Locus_2573, Locus_3211, Locus_5023, Locus_6750, Locus_6786, Locus_10120, Locus_10139, Locus_10149, Locus_10166, Locus_10213, Locus_10229, Locus_10534, Locus_15169, Locus_17874, Locus_20481, L…
Biological_process	GO:0071840	http://amigo.geneontology.org/cgi-bin/amigo/term_details?term=GO:0071840	cellular component organization or biogenesis	8398	Locus_7508, Locus_9124, Locus_17746, Locus_43147, Locus_43148, Locus_50565, Locus_54911, Locus_81280, Locus_95164, Locus_105446, Locus_122352, Locus_1652, Locus_14613, Locus_15932, Locus_26466, Locus_30871, Locus_30872, Locus_45265, Locus_67367, Locus_83185, Locus_86684, Locus_105929, Locus_107190, Locus_117465, Locus_122312, Locus_139297, Locus_139328, Locus_159594, Locus_166177, Locus_166451, L…	, Locus_160290, Locus_3765, Locus_9720, Locus_11778, Locus_23317, Locus_41365, Locus_46645, Locus_110479, Locus_110641, Locus_32693, Locus_47026, Locus_49128, Locus_67043, Locus_68312, Locus_79271, Locus_95760, Locus_346, Locus_2641, Locus_8219, Locus_10047, Locus_10082, Locus_13884, Locus_14143, Locus_14246, Locus_17798, Locus_20585, Locus_21639, Locus_25730, Locus_29743, Locus_32235, Locus_3632…	, Locus_120076, Locus_120364, Locus_121515, Locus_123718, Locus_143371, Locus_146428, Locus_158392, Locus_158950, Locus_159016, Locus_1519, Locus_11848, Locus_14695, Locus_18306, Locus_22191, Locus_22531, Locus_38279, Locus_42374, Locus_45611, Locus_45897, Locus_49191, Locus_57066, Locus_70287, Locus_73100, Locus_76833, Locus_90685, Locus_94962, Locus_96267, Locus_103380, Locus_104468, Locus_1054…	, Locus_38376, Locus_39535, Locus_47546, Locus_53878, Locus_103775, Locus_110708, Locus_111373, Locus_112910, Locus_120618, Locus_158709, Locus_159588, Locus_8385, Locus_36662, Locus_44737, Locus_52817, Locus_60705, Locus_62920, Locus_65012, Locus_65479, Locus_97576, Locus_142725, Locus_3848, Locus_4488, Locus_9304, Locus_11174, Locus_13207, Locus_34358, Locus_36097, Locus_41490, Locus_45922, Loc…	, Locus_6323, Locus_8688, Locus_8955, Locus_9943, Locus_10142, Locus_10156, Locus_10196, Locus_12818, Locus_16102, Locus_17087, Locus_17436, Locus_17690, Locus_17843, Locus_18201, Locus_18440, Locus_18615, Locus_19314, Locus_20045, Locus_21126, Locus_21743, Locus_21800, Locus_21958, Locus_22244, Locus_22470, Locus_22917, Locus_23506, Locus_23618, Locus_23729, Locus_23811, Locus_25257, Locus_28612…
Biological_process	GO:0032501	http://amigo.geneontology.org/cgi-bin/amigo/term_details?term=GO:0032501	multicellular organismal process	11315	Locus_5236, Locus_21744, Locus_26903, Locus_48632, Locus_66945, Locus_102874, Locus_119266, Locus_9379, Locus_63684, Locus_1219, Locus_37321, Locus_52749, Locus_118926, Locus_8627, Locus_10239, Locus_18326, Locus_20562, Locus_22356, Locus_34398, Locus_34457, Locus_35689, Locus_39621, Locus_39641, Locus_39679, Locus_48066, Locus_48211, Locus_57461, Locus_65739, Locus_69772, Locus_82020, Locus_1057…	, Locus_103627, Locus_103701, Locus_104860, Locus_104861, Locus_105692, Locus_106009, Locus_106470, Locus_107190, Locus_107314, Locus_107535, Locus_107730, Locus_107911, Locus_108370, Locus_108900, Locus_109283, Locus_109325, Locus_109636, Locus_109944, Locus_110108, Locus_110367, Locus_110836, Locus_110837, Locus_111089, Locus_111480, Locus_111573, Locus_111642, Locus_112016, Locus_112099, Locus…	, Locus_148542, Locus_149339, Locus_149735, Locus_151128, Locus_28994, Locus_37331, Locus_62602, Locus_65767, Locus_146431, Locus_12030, Locus_15545, Locus_23627, Locus_46097, Locus_52446, Locus_67230, Locus_73630, Locus_124036, Locus_139326, Locus_8181, Locus_13634, Locus_16374, Locus_41469, Locus_79232, Locus_83060, Locus_109394, Locus_117501, Locus_9758, Locus_80580, Locus_121849, Locus_346, L…	, Locus_118643, Locus_124188, Locus_128879, Locus_152786, Locus_56581, Locus_67163, Locus_2509, Locus_34982, Locus_116291, Locus_7578, Locus_142728, Locus_17218, Locus_20073, Locus_40072, Locus_132873, Locus_151059, Locus_10015, Locus_14723, Locus_21855, Locus_22410, Locus_40651, Locus_40652, Locus_41743, Locus_43756, Locus_71305, Locus_75183, Locus_149437, Locus_7516, Locus_8812, Locus_11059, Lo…	, Locus_165081, Locus_30052, Locus_30960, Locus_31600, Locus_34226, Locus_36616, Locus_62855, Locus_63172, Locus_109860, Locus_111805, Locus_117445, Locus_159814, Locus_9665, Locus_12075, Locus_15453, Locus_15904, Locus_29662, Locus_30252, Locus_37051, Locus_41669, Locus_46617, Locus_48516, Locus_50156, Locus_54896, Locus_54999, Locus_64445, Locus_67060, Locus_98973, Locus_101034, Locus_117770, L…	, Locus_7421, Locus_17118, Locus_18986, Locus_33540, Locus_47197, Locus_54420, Locus_54422, Locus_47773, Locus_65578, Locus_11942, Locus_26832, Locus_50900, Locus_55018, Locus_62081, Locus_107206, Locus_130743, Locus_1460, Locus_28175, Locus_48790, Locus_70956, Locus_74847, Locus_9462, Locus_28629, Locus_56291, Locus_72286, Locus_89018, Locus_16905, Locus_37432, Locus_41982, Locus_117119, Locus_3…	, Locus_117881, Locus_128305, Locus_130419, Locus_138078, Locus_145836, Locus_152610, Locus_152795, Locus_153691, Locus_5391, Locus_9502, Locus_9826, Locus_10134, Locus_13970, Locus_15849, Locus_17971, Locus_28542, Locus_35515, Locus_35891, Locus_36930, Locus_37101, Locus_39323, Locus_39838, Locus_41622, Locus_42793, Locus_43534, Locus_43994, Locus_44270, Locus_45304, Locus_48495, Locus_49871, Lo…
Biological_process	GO:0050896	http://amigo.geneontology.org/cgi-bin/amigo/term_details?term=GO:0050896	response to stimulus	13024	Locus_6610, Locus_16265, Locus_49003, Locus_49004, Locus_63163, Locus_78912, Locus_80863, Locus_117337, Locus_19946, Locus_32092, Locus_34910, Locus_45408, Locus_47072, Locus_52252, Locus_53585, Locus_54851, Locus_59270, Locus_86636, Locus_95505, Locus_111585, Locus_120449, Locus_126181, Locus_144943, Locus_147369, Locus_15310, Locus_36264, Locus_51541, Locus_51542, Locus_61806, Locus_62615, Locu…	, Locus_48275, Locus_48595, Locus_49572, Locus_50146, Locus_50812, Locus_51229, Locus_51700, Locus_51832, Locus_51833, Locus_52076, Locus_52608, Locus_52770, Locus_52855, Locus_53317, Locus_53930, Locus_53931, Locus_53945, Locus_54588, Locus_55056, Locus_55344, Locus_55361, Locus_56186, Locus_57058, Locus_58050, Locus_58434, Locus_59034, Locus_59732, Locus_59803, Locus_60229, Locus_60430, Locus_6…	, Locus_45591, Locus_46554, Locus_46654, Locus_47061, Locus_47646, Locus_48377, Locus_49520, Locus_50532, Locus_52088, Locus_52233, Locus_53910, Locus_56000, Locus_56001, Locus_56640, Locus_57100, Locus_59238, Locus_59334, Locus_59551, Locus_59627, Locus_59715, Locus_60635, Locus_60693, Locus_61183, Locus_61239, Locus_62469, Locus_68176, Locus_71611, Locus_72208, Locus_72671, Locus_74892, Locus_7…	, Locus_58345, Locus_61675, Locus_69024, Locus_72013, Locus_73699, Locus_75004, Locus_75901, Locus_80126, Locus_81766, Locus_86398, Locus_95534, Locus_95572, Locus_99269, Locus_103134, Locus_103813, Locus_105462, Locus_106759, Locus_113836, Locus_115278, Locus_115624, Locus_117519, Locus_121247, Locus_126007, Locus_142619, Locus_142912, Locus_161378, Locus_1441, Locus_19818, Locus_21925, Locus_52…	, Locus_136534, Locus_136852, Locus_137062, Locus_137120, Locus_137347, Locus_137571, Locus_137715, Locus_137719, Locus_137750, Locus_137780, Locus_137901, Locus_137912, Locus_138436, Locus_138489, Locus_138907, Locus_139016, Locus_139056, Locus_139146, Locus_139256, Locus_139387, Locus_139543, Locus_140052, Locus_140098, Locus_140114, Locus_140242, Locus_140258, Locus_140310, Locus_140326, Locus…	, Locus_55473, Locus_78862, Locus_85411, Locus_107643, Locus_135383, Locus_139965, Locus_144554, Locus_29228, Locus_40841, Locus_49030, Locus_74059, Locus_101567, Locus_10015, Locus_14723, Locus_71305, Locus_112144, Locus_162589, Locus_5157, Locus_22795, Locus_35920, Locus_47376, Locus_94535, Locus_101474, Locus_108493, Locus_137341, Locus_157365, Locus_2541, Locus_10471, Locus_18315, Locus_29939…	, Locus_11720, Locus_24377, Locus_41262, Locus_57195, Locus_68462, Locus_114158, Locus_137469, Locus_139618, Locus_901, Locus_4585, Locus_8351, Locus_52403, Locus_56496, Locus_60485, Locus_62928, Locus_65026, Locus_96338, Locus_99504, Locus_108410, Locus_110565, Locus_143750, Locus_147738, Locus_153599, Locus_13954, Locus_16296, Locus_17457, Locus_23919, Locus_29531, Locus_30560, Locus_34341, Loc…
Biological_process	GO:0065007	http://amigo.geneontology.org/cgi-bin/amigo/term_details?term=GO:0065007	biological regulation	16754	Locus_15310, Locus_36264, Locus_51541, Locus_51542, Locus_61806, Locus_62615, Locus_3420, Locus_16265, Locus_19576, Locus_63736, Locus_107231, Locus_125533, Locus_34336, Locus_34587, Locus_37949, Locus_41392, Locus_45759, Locus_83733, Locus_125538, Locus_127222, Locus_130520, Locus_57682, Locus_5236, Locus_21744, Locus_26903, Locus_48632, Locus_66945, Locus_102874, Locus_119266, Locus_9379, Locus…	, Locus_83115, Locus_85695, Locus_87040, Locus_90684, Locus_94973, Locus_104546, Locus_105446, Locus_107921, Locus_108708, Locus_108966, Locus_109190, Locus_115534, Locus_117501, Locus_118504, Locus_118743, Locus_122352, Locus_122551, Locus_126461, Locus_129361, Locus_132655, Locus_138317, Locus_138509, Locus_140136, Locus_140854, Locus_153625, Locus_158543, Locus_165874, Locus_182, Locus_609, Lo…	, Locus_116526, Locus_116537, Locus_116812, Locus_118008, Locus_118474, Locus_119267, Locus_121217, Locus_124379, Locus_127234, Locus_136053, Locus_137106, Locus_141877, Locus_143269, Locus_144734, Locus_146457, Locus_147620, Locus_157235, Locus_159761, Locus_160124, Locus_52770, Locus_88762, Locus_109859, Locus_114527, Locus_38376, Locus_76301, Locus_76764, Locus_77090, Locus_91533, Locus_103775…	, Locus_88454, Locus_107922, Locus_114010, Locus_119333, Locus_121392, Locus_152529, Locus_154533, Locus_160593, Locus_76328, Locus_158277, Locus_13678, Locus_35823, Locus_43751, Locus_47654, Locus_56500, Locus_88235, Locus_95148, Locus_110298, Locus_140742, Locus_1281, Locus_7343, Locus_56920, Locus_94954, Locus_111756, Locus_113694, Locus_114644, Locus_138176, Locus_21567, Locus_54549, Locus_33…	, Locus_38799, Locus_38860, Locus_38896, Locus_39004, Locus_39009, Locus_39028, Locus_39053, Locus_39139, Locus_39216, Locus_39263, Locus_39368, Locus_39405, Locus_39435, Locus_39569, Locus_39574, Locus_39627, Locus_39665, Locus_39677, Locus_39680, Locus_39682, Locus_39755, Locus_39799, Locus_39891, Locus_39900, Locus_39905, Locus_39916, Locus_39950, Locus_39990, Locus_40131, Locus_40141, Locus_4…	, Locus_36490, Locus_48506, Locus_49444, Locus_49826, Locus_61954, Locus_62364, Locus_87308, Locus_109321, Locus_133005, Locus_21200, Locus_30206, Locus_46151, Locus_46155, Locus_11503, Locus_18149, Locus_76254, Locus_85208, Locus_98412, Locus_22933, Locus_23804, Locus_38985, Locus_46509, Locus_48031, Locus_50625, Locus_115040, Locus_115508, Locus_23405, Locus_47917, Locus_37046, Locus_59993, Loc…	, Locus_59384, Locus_59397, Locus_59431, Locus_59664, Locus_59852, Locus_59955, Locus_60256, Locus_60258, Locus_60413, Locus_60501, Locus_61019, Locus_61021, Locus_61529, Locus_61600, Locus_62097, Locus_62347, Locus_62434, Locus_62566, Locus_62765, Locus_62838, Locus_62896, Locus_63018, Locus_63067, Locus_63137, Locus_63164, Locus_63182, Locus_63196, Locus_63278, Locus_63316, Locus_63346, Locus_6…	, Locus_110929, Locus_53452, Locus_119308, Locus_22805, Locus_47937, Locus_27499, Locus_96017, Locus_17895, Locus_34937, Locus_44075, Locus_56986, Locus_61885, Locus_68652, Locus_88252, Locus_90483, Locus_94906, Locus_108978, Locus_111030, Locus_31152, Locus_40288, Locus_848, Locus_9546, Locus_34921, Locus_63323, Locus_15182, Locus_12985, Locus_16200, Locus_23211, Locus_57366, Locus_58858, Locus_…	, Locus_65402, Locus_67574, Locus_68441, Locus_71009, Locus_74515, Locus_76427, Locus_77684, Locus_95119, Locus_101095, Locus_106935, Locus_113985, Locus_122019, Locus_157393, Locus_157521, Locus_160689, Locus_163800, Locus_11720, Locus_24377, Locus_41262, Locus_68462, Locus_137469, Locus_4585, Locus_8351, Locus_56496, Locus_60485, Locus_110565, Locus_143750, Locus_13954, Locus_17457, Locus_23919…	, Locus_26775, Locus_29217, Locus_30182, Locus_34065, Locus_34516, Locus_37586, Locus_38122, Locus_38246, Locus_39572, Locus_43332, Locus_44161, Locus_44217, Locus_46743, Locus_46806, Locus_48259, Locus_56987, Locus_61274, Locus_64451, Locus_68842, Locus_69466, Locus_71516, Locus_76132, Locus_100004, Locus_103719, Locus_110527, Locus_114390, Locus_115914, Locus_116774, Locus_118350, Locus_120370,…
Cellular_component	GO:0005576	http://amigo.geneontology.org/cgi-bin/amigo/term_details?term=GO:0005576	extracellular region	2368	Locus_61929, Locus_5993, Locus_10065, Locus_19877, Locus_27003, Locus_31287, Locus_52352, Locus_52707, Locus_121392, Locus_18579, Locus_797, Locus_861, Locus_2869, Locus_3538, Locus_10113, Locus_10760, Locus_12050, Locus_22147, Locus_24441, Locus_25101, Locus_31075, Locus_31481, Locus_31847, Locus_41669, Locus_53822, Locus_62340, Locus_66664, Locus_77928, Locus_81160, Locus_93390, Locus_93621, Lo…	, Locus_49243, Locus_49428, Locus_49558, Locus_49596, Locus_49746, Locus_49748, Locus_49987, Locus_50026, Locus_50254, Locus_50426, Locus_50446, Locus_50491, Locus_50809, Locus_50948, Locus_51522, Locus_51555, Locus_51617, Locus_52051, Locus_52318, Locus_52608, Locus_52755, Locus_52855, Locus_53179, Locus_53422, Locus_53465, Locus_53497, Locus_53618, Locus_53930, Locus_54043, Locus_54101, Locus_5…
Cellular_component	GO:0031012	http://amigo.geneontology.org/cgi-bin/amigo/term_details?term=GO:0031012	extracellular matrix	1039	Locus_18579, Locus_797, Locus_861, Locus_2869, Locus_3538, Locus_10113, Locus_10760, Locus_12050, Locus_22147, Locus_24441, Locus_25101, Locus_31075, Locus_31481, Locus_31847, Locus_41669, Locus_53822, Locus_62340, Locus_66664, Locus_77928, Locus_81160, Locus_93390, Locus_93621, Locus_117770, Locus_125448, Locus_127907, Locus_131939, Locus_132328, Locus_133401, Locus_138685, Locus_145543, Locus_1…
Cellular_component	GO:0031974	http://amigo.geneontology.org/cgi-bin/amigo/term_details?term=GO:0031974	membrane-enclosed lumen	5903	Locus_18862, Locus_22645, Locus_34250, Locus_73860, Locus_90725, Locus_105645, Locus_108763, Locus_140759, Locus_2032, Locus_8403, Locus_8694, Locus_10809, Locus_11270, Locus_13864, Locus_14251, Locus_15292, Locus_15406, Locus_19963, Locus_26946, Locus_32508, Locus_32867, Locus_34046, Locus_36428, Locus_38490, Locus_38951, Locus_38952, Locus_40680, Locus_41369, Locus_42886, Locus_45652, Locus_466…	, Locus_47128, Locus_47170, Locus_47188, Locus_47197, Locus_47210, Locus_47229, Locus_47250, Locus_47261, Locus_47303, Locus_47311, Locus_47346, Locus_47394, Locus_47413, Locus_47451, Locus_47468, Locus_47475, Locus_47510, Locus_47512, Locus_47584, Locus_47635, Locus_47729, Locus_47730, Locus_47834, Locus_47835, Locus_47836, Locus_47837, Locus_47899, Locus_47901, Locus_47925, Locus_47946, Locus_4…	, Locus_38301, Locus_38302, Locus_38318, Locus_38348, Locus_38354, Locus_38505, Locus_38552, Locus_38641, Locus_38697, Locus_38771, Locus_38839, Locus_38954, Locus_38967, Locus_39076, Locus_39172, Locus_39381, Locus_39382, Locus_39407, Locus_39428, Locus_39574, Locus_39658, Locus_39666, Locus_39706, Locus_39707, Locus_39718, Locus_39831, Locus_39848, Locus_39923, Locus_39944, Locus_39945, Locus_4…	, Locus_12428, Locus_15046, Locus_17238, Locus_21951, Locus_22121, Locus_23274, Locus_28337, Locus_29122, Locus_31232, Locus_31523, Locus_32524, Locus_44584, Locus_54291, Locus_55972, Locus_56775, Locus_59404, Locus_59524, Locus_66892, Locus_81820, Locus_40531, Locus_40746, Locus_67507, Locus_11848, Locus_31375, Locus_41644, Locus_89583, Locus_123312, Locus_137160, Locus_161070, Locus_44929, Locu…
Cellular_component	GO:0030054	http://amigo.geneontology.org/cgi-bin/amigo/term_details?term=GO:0030054	cell junction	1630	Locus_29959, Locus_57303, Locus_62578, Locus_75699, Locus_156066, Locus_913, Locus_962, Locus_1098, Locus_1127, Locus_1809, Locus_2603, Locus_2690, Locus_3017, Locus_3416, Locus_3549, Locus_3626, Locus_4174, Locus_4259, Locus_5478, Locus_6913, Locus_7349, Locus_7547, Locus_7548, Locus_7888, Locus_8132, Locus_8288, Locus_8877, Locus_9004, Locus_9023, Locus_9652, Locus_10047, Locus_10759, Locus_110…
Cellular_component	GO:0016020	http://amigo.geneontology.org/cgi-bin/amigo/term_details?term=GO:0016020	membrane	13676	Locus_16617, Locus_30915, Locus_34472, Locus_36812, Locus_37884, Locus_34035, Locus_34173, Locus_57153, Locus_68254, Locus_111535, Locus_15116, Locus_15931, Locus_18180, Locus_19282, Locus_21980, Locus_26840, Locus_55804, Locus_56551, Locus_78243, Locus_114237, Locus_3314, Locus_6639, Locus_7476, Locus_7781, Locus_8372, Locus_8751, Locus_9200, Locus_9540, Locus_10213, Locus_11893, Locus_12349, Lo…	, Locus_88526, Locus_88979, Locus_91645, Locus_94827, Locus_94879, Locus_94997, Locus_95493, Locus_96017, Locus_97273, Locus_100482, Locus_106227, Locus_109750, Locus_109908, Locus_113880, Locus_114152, Locus_114158, Locus_114539, Locus_117028, Locus_117992, Locus_118007, Locus_118113, Locus_119291, Locus_120078, Locus_120545, Locus_121291, Locus_122832, Locus_123898, Locus_125825, Locus_131122, …	, Locus_21562, Locus_21570, Locus_21612, Locus_21681, Locus_21744, Locus_21789, Locus_21831, Locus_21870, Locus_21893, Locus_21952, Locus_22003, Locus_22020, Locus_22110, Locus_22146, Locus_22155, Locus_22208, Locus_22249, Locus_22367, Locus_22371, Locus_22399, Locus_22439, Locus_22512, Locus_22590, Locus_22602, Locus_22619, Locus_22622, Locus_22694, Locus_22707, Locus_22763, Locus_22764, Locus_2…	, Locus_113075, Locus_113125, Locus_113165, Locus_113166, Locus_113167, Locus_113209, Locus_113219, Locus_113251, Locus_113292, Locus_113434, Locus_113481, Locus_113507, Locus_113515, Locus_113516, Locus_113767, Locus_113772, Locus_113773, Locus_113774, Locus_113800, Locus_113801, Locus_113804, Locus_113865, Locus_113963, Locus_114128, Locus_114193, Locus_114296, Locus_114323, Locus_114333, Locus…	, Locus_57656, Locus_57657, Locus_57658, Locus_57932, Locus_58312, Locus_58675, Locus_58931, Locus_59525, Locus_60512, Locus_60762, Locus_60839, Locus_60840, Locus_62771, Locus_64029, Locus_64919, Locus_65604, Locus_65744, Locus_67110, Locus_68593, Locus_68638, Locus_70343, Locus_71443, Locus_73635, Locus_74434, Locus_77199, Locus_80745, Locus_82536, Locus_85116, Locus_85665, Locus_86785, Locus_8…	, Locus_53095, Locus_63797, Locus_70724, Locus_134599, Locus_8964, Locus_22306, Locus_45882, Locus_51202, Locus_51203, Locus_31993, Locus_72715, Locus_100591, Locus_895, Locus_8622, Locus_14455, Locus_17753, Locus_21700, Locus_23165, Locus_27182, Locus_33230, Locus_34008, Locus_41782, Locus_44515, Locus_44611, Locus_46292, Locus_47112, Locus_54280, Locus_55409, Locus_57214, Locus_59440, Locus_607…	, Locus_70930, Locus_71017, Locus_71090, Locus_71300, Locus_71495, Locus_71610, Locus_71618, Locus_71838, Locus_71936, Locus_71954, Locus_72003, Locus_72026, Locus_72038, Locus_72040, Locus_72072, Locus_72169, Locus_72260, Locus_72302, Locus_72391, Locus_72555, Locus_72847, Locus_72873, Locus_73022, Locus_73080, Locus_73252, Locus_73430, Locus_73485, Locus_73491, Locus_73498, Locus_73585, Locus_7…	, Locus_62507, Locus_62610, Locus_62612, Locus_62626, Locus_62638, Locus_62752, Locus_62782, Locus_62828, Locus_62920, Locus_62937, Locus_62996, Locus_63015, Locus_63198, Locus_63323, Locus_63396, Locus_63476, Locus_63780, Locus_63793, Locus_63944, Locus_63962, Locus_64069, Locus_64240, Locus_64319, Locus_64409, Locus_64441, Locus_64445, Locus_64454, Locus_64455, Locus_64467, Locus_64663, Locus_6…
Cellular_component	GO:0045202	http://amigo.geneontology.org/cgi-bin/amigo/term_details?term=GO:0045202	synapse	1282	Locus_2879, Locus_3623, Locus_15606, Locus_20043, Locus_20251, Locus_21792, Locus_27805, Locus_34008, Locus_41926, Locus_78596, Locus_135989, Locus_137133, Locus_142846, Locus_144571, Locus_157241, Locus_302, Locus_1143, Locus_3660, Locus_8418, Locus_8812, Locus_8875, Locus_11059, Locus_13211, Locus_13900, Locus_20218, Locus_20441, Locus_23351, Locus_28066, Locus_34167, Locus_34503, Locus_36288, …
Cellular_component	GO:0032991	http://amigo.geneontology.org/cgi-bin/amigo/term_details?term=GO:0032991	macromolecular complex	9179	Locus_18862, Locus_22645, Locus_34250, Locus_73860, Locus_90725, Locus_105645, Locus_108763, Locus_140759, Locus_11597, Locus_12569, Locus_12916, Locus_30298, Locus_37718, Locus_40187, Locus_41834, Locus_42620, Locus_45798, Locus_50094, Locus_52811, Locus_76571, Locus_112699, Locus_16617, Locus_30915, Locus_34472, Locus_36812, Locus_7987, Locus_18777, Locus_21492, Locus_34537, Locus_43961, Locus_…	, Locus_68042, Locus_71623, Locus_72309, Locus_77476, Locus_79797, Locus_87906, Locus_100047, Locus_101571, Locus_102487, Locus_104568, Locus_106228, Locus_110853, Locus_111316, Locus_112651, Locus_113134, Locus_131084, Locus_131167, Locus_136080, Locus_139151, Locus_139152, Locus_152586, Locus_158155, Locus_307, Locus_6787, Locus_8719, Locus_9152, Locus_13017, Locus_15425, Locus_16753, Locus_189…	, Locus_112966, Locus_2609, Locus_10890, Locus_15394, Locus_16043, Locus_32168, Locus_76843, Locus_92229, Locus_104697, Locus_139814, Locus_148113, Locus_4594, Locus_12349, Locus_15748, Locus_20716, Locus_20717, Locus_27933, Locus_32857, Locus_41246, Locus_41423, Locus_43863, Locus_44852, Locus_46999, Locus_47000, Locus_53072, Locus_57193, Locus_57977, Locus_62395, Locus_82471, Locus_105353, Locu…	, Locus_142543, Locus_142625, Locus_142721, Locus_142748, Locus_142764, Locus_142801, Locus_143195, Locus_143261, Locus_143271, Locus_143520, Locus_143748, Locus_143876, Locus_143898, Locus_144018, Locus_144204, Locus_144207, Locus_144244, Locus_144542, Locus_144605, Locus_144614, Locus_144728, Locus_144809, Locus_145046, Locus_145378, Locus_145540, Locus_145705, Locus_145801, Locus_145898, Locus…	, Locus_45916, Locus_46232, Locus_46573, Locus_46994, Locus_47386, Locus_47621, Locus_48211, Locus_48821, Locus_48963, Locus_48966, Locus_49003, Locus_49044, Locus_50076, Locus_50077, Locus_50085, Locus_50354, Locus_50438, Locus_50545, Locus_50860, Locus_51578, Locus_51579, Locus_52530, Locus_52531, Locus_52540, Locus_52730, Locus_53099, Locus_53119, Locus_53847, Locus_54114, Locus_54454, Locus_5…	, Locus_23414, Locus_30085, Locus_32457, Locus_39115, Locus_39319, Locus_107399, Locus_110827, Locus_110828, Locus_138903, Locus_13411, Locus_19679, Locus_49000, Locus_54596, Locus_59749, Locus_62722, Locus_69325, Locus_6837, Locus_13311, Locus_13323, Locus_19993, Locus_38731, Locus_40086, Locus_40585, Locus_44675, Locus_51134, Locus_53495, Locus_65533, Locus_75375, Locus_76678, Locus_97078, Locu…
Cellular_component	GO:0005623	http://amigo.geneontology.org/cgi-bin/amigo/term_details?term=GO:0005623	cell	23894	Locus_18862, Locus_22645, Locus_34250, Locus_73860, Locus_90725, Locus_105645, Locus_108763, Locus_140759, Locus_2032, Locus_8403, Locus_8694, Locus_10809, Locus_11270, Locus_13864, Locus_14251, Locus_15292, Locus_15406, Locus_19963, Locus_26946, Locus_32508, Locus_32867, Locus_34046, Locus_36428, Locus_38490, Locus_38951, Locus_38952, Locus_40680, Locus_41369, Locus_42886, Locus_45652, Locus_466…	, Locus_69951, Locus_70876, Locus_83297, Locus_86878, Locus_87470, Locus_89183, Locus_91025, Locus_99166, Locus_100083, Locus_100173, Locus_102866, Locus_103935, Locus_111836, Locus_115475, Locus_119401, Locus_122211, Locus_123466, Locus_135649, Locus_153219, Locus_33098, Locus_36911, Locus_57313, Locus_98451, Locus_86324, Locus_110672, Locus_110993, Locus_111210, Locus_131208, Locus_4808, Locus_…	, Locus_118382, Locus_122123, Locus_127452, Locus_3102, Locus_5748, Locus_8351, Locus_8600, Locus_14182, Locus_18195, Locus_23323, Locus_25494, Locus_38376, Locus_48061, Locus_51132, Locus_53752, Locus_62823, Locus_64182, Locus_66867, Locus_67194, Locus_67317, Locus_68821, Locus_79292, Locus_79957, Locus_85205, Locus_95244, Locus_99134, Locus_101461, Locus_103775, Locus_121866, Locus_123566, Locu…	, Locus_29491, Locus_29558, Locus_29590, Locus_29630, Locus_29664, Locus_29665, Locus_29679, Locus_29739, Locus_29743, Locus_29833, Locus_29840, Locus_29869, Locus_29939, Locus_29971, Locus_29972, Locus_29984, Locus_30106, Locus_30144, Locus_30238, Locus_30244, Locus_30288, Locus_30314, Locus_30350, Locus_30364, Locus_30479, Locus_30588, Locus_30634, Locus_30782, Locus_30791, Locus_30959, Locus_3…	, Locus_130627, Locus_130750, Locus_130820, Locus_130829, Locus_131050, Locus_131057, Locus_131070, Locus_131167, Locus_131308, Locus_131499, Locus_131516, Locus_131537, Locus_131669, Locus_131725, Locus_131747, Locus_131823, Locus_131825, Locus_131871, Locus_132013, Locus_132031, Locus_132410, Locus_132440, Locus_132904, Locus_132945, Locus_132981, Locus_132986, Locus_133195, Locus_133264, Locus…	, Locus_4873, Locus_5046, Locus_5082, Locus_5087, Locus_5298, Locus_5335, Locus_5450, Locus_5517, Locus_5656, Locus_5704, Locus_5969, Locus_6110, Locus_6141, Locus_6218, Locus_6257, Locus_6343, Locus_6390, Locus_6547, Locus_6610, Locus_6635, Locus_6707, Locus_6745, Locus_6772, Locus_6837, Locus_6943, Locus_7036, Locus_7038, Locus_7157, Locus_7265, Locus_7284, Locus_7325, Locus_7356, Locus_7395, L…	, Locus_45425, Locus_45924, Locus_46151, Locus_46155, Locus_46525, Locus_46621, Locus_47510, Locus_48372, Locus_51902, Locus_52743, Locus_52904, Locus_54290, Locus_56158, Locus_58093, Locus_61873, Locus_62538, Locus_63840, Locus_65604, Locus_72285, Locus_74872, Locus_77057, Locus_97992, Locus_99845, Locus_110439, Locus_110450, Locus_112472, Locus_113706, Locus_113961, Locus_113968, Locus_115916, …	, Locus_40673, Locus_40717, Locus_40899, Locus_40916, Locus_40917, Locus_41064, Locus_41145, Locus_41840, Locus_41921, Locus_41982, Locus_41992, Locus_42560, Locus_42725, Locus_42755, Locus_43067, Locus_43090, Locus_43218, Locus_43315, Locus_43369, Locus_43628, Locus_43709, Locus_44664, Locus_44680, Locus_44822, Locus_44838, Locus_44842, Locus_44883, Locus_45210, Locus_45484, Locus_45485, Locus_4…	, Locus_75287, Locus_75336, Locus_75674, Locus_76345, Locus_76466, Locus_76902, Locus_77179, Locus_77367, Locus_77810, Locus_78650, Locus_78681, Locus_79041, Locus_79896, Locus_80122, Locus_80175, Locus_80332, Locus_80620, Locus_81364, Locus_81895, Locus_82038, Locus_83109, Locus_83264, Locus_83441, Locus_84797, Locus_85047, Locus_85531, Locus_87201, Locus_87350, Locus_87559, Locus_88502, Locus_8…	, Locus_68445, Locus_68487, Locus_68695, Locus_68709, Locus_68721, Locus_68775, Locus_68778, Locus_68801, Locus_68874, Locus_68896, Locus_68988, Locus_69012, Locus_69140, Locus_69222, Locus_69302, Locus_69318, Locus_69355, Locus_69466, Locus_69530, Locus_69571, Locus_69593, Locus_69635, Locus_69794, Locus_69910, Locus_69955, Locus_70043, Locus_70290, Locus_70298, Locus_70415, Locus_70420, Locus_7…	, Locus_139008, Locus_140237, Locus_141599, Locus_142782, Locus_143657, Locus_143811, Locus_146625, Locus_146891, Locus_159725, Locus_160090, Locus_163147, Locus_8780, Locus_49544, Locus_53212, Locus_54524, Locus_60705, Locus_62920, Locus_122538, Locus_139236, Locus_409, Locus_879, Locus_6604, Locus_6638, Locus_8069, Locus_11482, Locus_11967, Locus_12395, Locus_12861, Locus_14019, Locus_14953, Lo…	, Locus_139947, Locus_20052, Locus_48369, Locus_56933, Locus_113260, Locus_142670, Locus_23120, Locus_34157, Locus_37117, Locus_38371, Locus_48594, Locus_49160, Locus_113131, Locus_117825, Locus_9466, Locus_14803, Locus_19634, Locus_40752, Locus_42672, Locus_49914, Locus_54549, Locus_67061, Locus_98700, Locus_101409, Locus_109657, Locus_110911, Locus_138156, Locus_7237, Locus_8534, Locus_10714, L…	, Locus_38192, Locus_38216, Locus_38510, Locus_38561, Locus_38783, Locus_38980, Locus_39179, Locus_39333, Locus_39334, Locus_39436, Locus_39570, Locus_39774, Locus_39935, Locus_39958, Locus_40035, Locus_40332, Locus_40429, Locus_40462, Locus_40577, Locus_40620, Locus_40728, Locus_40736, Locus_40783, Locus_40860, Locus_40934, Locus_41053, Locus_41106, Locus_41107, Locus_41168, Locus_41430, Locus_4…	, Locus_20348, Locus_21487, Locus_44466, Locus_52364, Locus_118090, Locus_11060, Locus_12129, Locus_13771, Locus_13933, Locus_45275, Locus_80430, Locus_139111, Locus_29371, Locus_36835, Locus_46914, Locus_61404, Locus_4972, Locus_46447, Locus_51529, Locus_139313, Locus_8420, Locus_44218, Locus_69591, Locus_114243, Locus_148787, Locus_164995, Locus_10194, Locus_33196, Locus_33785, Locus_53556, Loc…
Cellular_component	GO:0043226	http://amigo.geneontology.org/cgi-bin/amigo/term_details?term=GO:0043226	organelle	17115	Locus_18862, Locus_22645, Locus_34250, Locus_73860, Locus_90725, Locus_105645, Locus_108763, Locus_140759, Locus_2032, Locus_8403, Locus_8694, Locus_10809, Locus_11270, Locus_13864, Locus_14251, Locus_15292, Locus_15406, Locus_19963, Locus_26946, Locus_32508, Locus_32867, Locus_34046, Locus_36428, Locus_38490, Locus_38951, Locus_38952, Locus_40680, Locus_41369, Locus_42886, Locus_45652, Locus_466…	, Locus_45290, Locus_48143, Locus_48839, Locus_49243, Locus_50405, Locus_51403, Locus_54459, Locus_54810, Locus_57701, Locus_57702, Locus_58698, Locus_58934, Locus_59440, Locus_60238, Locus_60761, Locus_60762, Locus_63964, Locus_64271, Locus_66979, Locus_71800, Locus_77199, Locus_81743, Locus_84259, Locus_86165, Locus_86254, Locus_88760, Locus_96844, Locus_97949, Locus_100387, Locus_102483, Locus…	, Locus_10201, Locus_10878, Locus_11061, Locus_11114, Locus_11300, Locus_11308, Locus_11874, Locus_11964, Locus_12048, Locus_12065, Locus_12528, Locus_12612, Locus_13429, Locus_13457, Locus_13711, Locus_14444, Locus_14628, Locus_14717, Locus_15071, Locus_15157, Locus_15166, Locus_15182, Locus_15434, Locus_15788, Locus_15860, Locus_15932, Locus_15949, Locus_16284, Locus_16736, Locus_17064, Locus_1…	, Locus_26252, Locus_26369, Locus_26787, Locus_26890, Locus_27929, Locus_27985, Locus_28052, Locus_28143, Locus_28359, Locus_29320, Locus_29330, Locus_29356, Locus_31102, Locus_31107, Locus_31378, Locus_31575, Locus_31932, Locus_32108, Locus_32460, Locus_32545, Locus_32692, Locus_32876, Locus_33028, Locus_33700, Locus_33762, Locus_33767, Locus_34378, Locus_34398, Locus_34500, Locus_34580, Locus_3…	, Locus_10946, Locus_12689, Locus_13379, Locus_14964, Locus_15067, Locus_15459, Locus_15718, Locus_16365, Locus_16439, Locus_16541, Locus_16739, Locus_17010, Locus_17061, Locus_17934, Locus_18472, Locus_18521, Locus_18703, Locus_18734, Locus_18738, Locus_19640, Locus_19804, Locus_20009, Locus_20590, Locus_20627, Locus_20696, Locus_21676, Locus_21823, Locus_22255, Locus_22611, Locus_22789, Locus_2…	, Locus_8107, Locus_8111, Locus_8346, Locus_8651, Locus_8664, Locus_8680, Locus_8688, Locus_8702, Locus_8708, Locus_8768, Locus_8807, Locus_8851, Locus_8876, Locus_8905, Locus_8957, Locus_9010, Locus_9036, Locus_9294, Locus_9318, Locus_9345, Locus_9368, Locus_9378, Locus_9652, Locus_9695, Locus_9700, Locus_9711, Locus_9766, Locus_9773, Locus_9836, Locus_9843, Locus_9859, Locus_9943, Locus_9988, L…	, Locus_44851, Locus_55331, Locus_55972, Locus_57976, Locus_57977, Locus_59900, Locus_60060, Locus_60193, Locus_61023, Locus_69697, Locus_69768, Locus_70292, Locus_74988, Locus_78158, Locus_78579, Locus_80741, Locus_86879, Locus_97485, Locus_107165, Locus_109062, Locus_120948, Locus_122976, Locus_125705, Locus_9314, Locus_9674, Locus_9699, Locus_10134, Locus_10163, Locus_13966, Locus_22183, Locus…	, Locus_36934, Locus_37048, Locus_37156, Locus_37312, Locus_37351, Locus_38747, Locus_38755, Locus_38858, Locus_39198, Locus_39319, Locus_39902, Locus_40167, Locus_40306, Locus_40621, Locus_40856, Locus_40942, Locus_41015, Locus_41683, Locus_41956, Locus_42337, Locus_42391, Locus_42596, Locus_42634, Locus_42682, Locus_42782, Locus_43005, Locus_43083, Locus_43204, Locus_43205, Locus_43242, Locus_4…	, Locus_79801, Locus_80009, Locus_80025, Locus_80159, Locus_80161, Locus_80242, Locus_80302, Locus_80438, Locus_80580, Locus_80715, Locus_80757, Locus_80808, Locus_81079, Locus_81177, Locus_81499, Locus_82033, Locus_82331, Locus_82666, Locus_82815, Locus_82847, Locus_83105, Locus_83438, Locus_83855, Locus_83867, Locus_83992, Locus_84191, Locus_84276, Locus_84340, Locus_84471, Locus_84561, Locus_8…	, Locus_47937, Locus_48095, Locus_48230, Locus_48479, Locus_49167, Locus_49781, Locus_49907, Locus_50066, Locus_50510, Locus_50515, Locus_50887, Locus_50891, Locus_51182, Locus_51185, Locus_51266, Locus_51267, Locus_51880, Locus_51912, Locus_51918, Locus_52002, Locus_52294, Locus_52937, Locus_54376, Locus_54528, Locus_54529, Locus_54656, Locus_54712, Locus_54713, Locus_55343, Locus_55465, Locus_5…
Molecular_function	GO:0005198	http://amigo.geneontology.org/cgi-bin/amigo/term_details?term=GO:0005198	structural molecule activity	1032	Locus_1659, Locus_3623, Locus_8418, Locus_8719, Locus_13327, Locus_13343, Locus_14207, Locus_14357, Locus_15425, Locus_16387, Locus_21792, Locus_22315, Locus_22359, Locus_23348, Locus_24058, Locus_27364, Locus_28586, Locus_31928, Locus_31972, Locus_32755, Locus_32779, Locus_33652, Locus_33653, Locus_35258, Locus_40046, Locus_40671, Locus_41607, Locus_44283, Locus_45830, Locus_45957, Locus_50100, …
Molecular_function	GO:0000988	http://amigo.geneontology.org/cgi-bin/amigo/term_details?term=GO:0000988	protein binding transcription factor activity	849	Locus_615, Locus_1167, Locus_3488, Locus_8204, Locus_26378, Locus_28971, Locus_37237, Locus_64265, Locus_73007, Locus_94864, Locus_96826, Locus_97115, Locus_103647, Locus_2726, Locus_4664, Locus_5659, Locus_10075, Locus_11136, Locus_16507, Locus_22749, Locus_27985, Locus_28808, Locus_29120, Locus_32560, Locus_34421, Locus_37234, Locus_38241, Locus_38300, Locus_39445, Locus_40146, Locus_40299, Loc…
Molecular_function	GO:0005215	http://amigo.geneontology.org/cgi-bin/amigo/term_details?term=GO:0005215	transporter activity	2749	Locus_10714, Locus_22306, Locus_29417, Locus_33981, Locus_45882, Locus_46004, Locus_51202, Locus_51203, Locus_111342, Locus_44321, Locus_128816, Locus_19990, Locus_48055, Locus_94478, Locus_95111, Locus_98837, Locus_101368, Locus_1177, Locus_3314, Locus_10483, Locus_12122, Locus_12439, Locus_19080, Locus_19664, Locus_19843, Locus_20967, Locus_21670, Locus_22491, Locus_26095, Locus_32138, Locus_36…	, Locus_47632, Locus_61991, Locus_17532, Locus_38718, Locus_1939, Locus_3411, Locus_5063, Locus_8542, Locus_11798, Locus_11883, Locus_13990, Locus_14234, Locus_14250, Locus_15021, Locus_15208, Locus_15481, Locus_16834, Locus_17441, Locus_17668, Locus_18390, Locus_18955, Locus_21638, Locus_22140, Locus_26405, Locus_28016, Locus_28697, Locus_33750, Locus_38789, Locus_40127, Locus_43065, Locus_48456…
Molecular_function	GO:0030545	http://amigo.geneontology.org/cgi-bin/amigo/term_details?term=GO:0030545	receptor regulator activity	62	Locus_133946, Locus_76301, Locus_76764, Locus_77090, Locus_91533, Locus_53618, Locus_82842, Locus_753, Locus_6859, Locus_9151, Locus_26023, Locus_27146, Locus_45937, Locus_46511, Locus_47995, Locus_62833, Locus_63015, Locus_86277, Locus_98436, Locus_103634, Locus_109475, Locus_114527, Locus_116812, Locus_150147, Locus_155822, Locus_22374, Locus_47194, Locus_65881, Locus_140098, Locus_7867, Locus_…
Molecular_function	GO:0001071	http://amigo.geneontology.org/cgi-bin/amigo/term_details?term=GO:0001071	nucleic acid binding transcription factor activity	1531	Locus_12971, Locus_14303, Locus_14747, Locus_27920, Locus_27985, Locus_29120, Locus_30059, Locus_33148, Locus_38300, Locus_39868, Locus_44329, Locus_57434, Locus_60734, Locus_60737, Locus_66347, Locus_70689, Locus_91415, Locus_105204, Locus_109240, Locus_115534, Locus_123604, Locus_159442, Locus_3488, Locus_18279, Locus_25190, Locus_28971, Locus_32528, Locus_43537, Locus_48921, Locus_2347, Locus_…
Molecular_function	GO:0060089	http://amigo.geneontology.org/cgi-bin/amigo/term_details?term=GO:0060089	molecular transducer activity	2454	Locus_2496, Locus_19172, Locus_48855, Locus_49128, Locus_77302, Locus_7516, Locus_12233, Locus_74149, Locus_86924, Locus_92248, Locus_108006, Locus_132333, Locus_143849, Locus_83453, Locus_18030, Locus_89313, Locus_144306, Locus_6995, Locus_20624, Locus_32104, Locus_37281, Locus_40229, Locus_49668, Locus_56949, Locus_58772, Locus_58807, Locus_64841, Locus_71569, Locus_72900, Locus_78457, Locus_99…	, Locus_12032, Locus_16562, Locus_23161, Locus_30837, Locus_34050, Locus_36932, Locus_38045, Locus_43489, Locus_46562, Locus_48697, Locus_49593, Locus_49660, Locus_54071, Locus_56908, Locus_59462, Locus_59666, Locus_62046, Locus_62823, Locus_63119, Locus_73064, Locus_73141, Locus_73820, Locus_75145, Locus_77617, Locus_81444, Locus_82162, Locus_86060, Locus_87275, Locus_88376, Locus_91864, Locus_9…
Molecular_function	GO:0004872	http://amigo.geneontology.org/cgi-bin/amigo/term_details?term=GO:0004872	receptor activity	2760	Locus_2496, Locus_19172, Locus_48855, Locus_49128, Locus_77302, Locus_7516, Locus_12233, Locus_74149, Locus_86924, Locus_92248, Locus_108006, Locus_132333, Locus_143849, Locus_83453, Locus_18030, Locus_89313, Locus_144306, Locus_6995, Locus_20624, Locus_32104, Locus_37281, Locus_40229, Locus_49668, Locus_56949, Locus_58772, Locus_58807, Locus_64841, Locus_71569, Locus_72900, Locus_78457, Locus_99…	, Locus_126781, Locus_127389, Locus_127614, Locus_128305, Locus_128667, Locus_128959, Locus_128971, Locus_130377, Locus_130800, Locus_131499, Locus_131603, Locus_131769, Locus_131825, Locus_132027, Locus_132061, Locus_132120, Locus_132216, Locus_132510, Locus_132945, Locus_133032, Locus_133244, Locus_133320, Locus_133600, Locus_134120, Locus_134499, Locus_134976, Locus_135661, Locus_135929, Locus…
Molecular_function	GO:0030234	http://amigo.geneontology.org/cgi-bin/amigo/term_details?term=GO:0030234	enzyme regulator activity	1616	Locus_48656, Locus_37380, Locus_39810, Locus_42508, Locus_49231, Locus_107293, Locus_4841, Locus_44993, Locus_51186, Locus_52043, Locus_16731, Locus_18195, Locus_19274, Locus_23279, Locus_41235, Locus_64182, Locus_95244, Locus_100407, Locus_160229, Locus_14871, Locus_24054, Locus_24055, Locus_26648, Locus_44347, Locus_46704, Locus_55230, Locus_66300, Locus_73501, Locus_76517, Locus_81503, Locus_9…
Molecular_function	GO:0003824	http://amigo.geneontology.org/cgi-bin/amigo/term_details?term=GO:0003824	catalytic activity	11435	Locus_11423, Locus_16995, Locus_21354, Locus_60567, Locus_123666, Locus_146627, Locus_155168, Locus_71608, Locus_150798, Locus_29429, Locus_59809, Locus_2546, Locus_11518, Locus_26397, Locus_85070, Locus_89289, Locus_46796, Locus_109659, Locus_110389, Locus_138760, Locus_141010, Locus_34751, Locus_54733, Locus_55966, Locus_13006, Locus_112813, Locus_13264, Locus_40823, Locus_74434, Locus_85116, L…	, Locus_107044, Locus_107360, Locus_107450, Locus_107462, Locus_107943, Locus_107991, Locus_108762, Locus_108908, Locus_108993, Locus_109097, Locus_109162, Locus_109950, Locus_110033, Locus_110175, Locus_110505, Locus_110521, Locus_110672, Locus_111191, Locus_111210, Locus_111213, Locus_111435, Locus_111696, Locus_111697, Locus_112322, Locus_112794, Locus_113681, Locus_114808, Locus_114878, Locus…	, Locus_42486, Locus_44963, Locus_45704, Locus_52864, Locus_63813, Locus_64482, Locus_70902, Locus_72555, Locus_74192, Locus_75724, Locus_76022, Locus_80430, Locus_81766, Locus_83766, Locus_95572, Locus_96101, Locus_97916, Locus_98687, Locus_99269, Locus_99504, Locus_99577, Locus_106509, Locus_106952, Locus_117242, Locus_119078, Locus_122003, Locus_127659, Locus_142608, Locus_146428, Locus_155238…	, Locus_31098, Locus_31996, Locus_32486, Locus_33999, Locus_41794, Locus_44380, Locus_44381, Locus_54770, Locus_56031, Locus_59395, Locus_59396, Locus_70141, Locus_72671, Locus_80668, Locus_82331, Locus_82403, Locus_84775, Locus_89939, Locus_91025, Locus_91584, Locus_105216, Locus_109542, Locus_115723, Locus_119618, Locus_121109, Locus_121472, Locus_126216, Locus_148895, Locus_13153, Locus_40712,…	, Locus_38208, Locus_38298, Locus_38336, Locus_38515, Locus_38629, Locus_38783, Locus_38847, Locus_38888, Locus_38895, Locus_38966, Locus_39168, Locus_39257, Locus_39601, Locus_39713, Locus_39823, Locus_40046, Locus_40094, Locus_40148, Locus_40219, Locus_40521, Locus_40732, Locus_40826, Locus_41070, Locus_41477, Locus_41612, Locus_41775, Locus_41780, Locus_41914, Locus_41977, Locus_42048, Locus_4…	, Locus_23844, Locus_23896, Locus_27286, Locus_29505, Locus_29598, Locus_30051, Locus_30390, Locus_31042, Locus_31166, Locus_32844, Locus_34816, Locus_34821, Locus_35165, Locus_35363, Locus_35770, Locus_37242, Locus_37260, Locus_37333, Locus_38734, Locus_41067, Locus_41885, Locus_41916, Locus_42264, Locus_42863, Locus_43423, Locus_43497, Locus_45370, Locus_46892, Locus_47844, Locus_50358, Locus_5…	, Locus_18618, Locus_18403, Locus_34052, Locus_34375, Locus_42812, Locus_45911, Locus_10343, Locus_10837, Locus_12209, Locus_12617, Locus_14592, Locus_29971, Locus_31007, Locus_31009, Locus_33553, Locus_35872, Locus_43362, Locus_43942, Locus_58391, Locus_65586, Locus_66100, Locus_70799, Locus_72890, Locus_75844, Locus_84090, Locus_95284, Locus_107458, Locus_107548, Locus_121386, Locus_145401, Loc…
Molecular_function	GO:0045499	http://amigo.geneontology.org/cgi-bin/amigo/term_details?term=GO:0045499	chemorepellent activity	33	Locus_13192, Locus_13892, Locus_15389, Locus_16099, Locus_29082, Locus_41117, Locus_46152, Locus_46153, Locus_46410, Locus_55345, Locus_55346, Locus_56427, Locus_65276, Locus_66298, Locus_69109, Locus_70156, Locus_72608, Locus_73216, Locus_74206, Locus_82887, Locus_83858, Locus_85113, Locus_87563, Locus_94997, Locus_109281, Locus_113880, Locus_117870, Locus_135661, Locus_137613, Locus_142754, Loc…
Molecular_function	GO:0016247	http://amigo.geneontology.org/cgi-bin/amigo/term_details?term=GO:0016247	channel regulator activity	166	Locus_236, Locus_1321, Locus_9630, Locus_10023, Locus_10938, Locus_12387, Locus_13941, Locus_14994, Locus_15949, Locus_16728, Locus_16902, Locus_22127, Locus_22619, Locus_23630, Locus_24768, Locus_33629, Locus_34915, Locus_37488, Locus_37910, Locus_38161, Locus_41881, Locus_42771, Locus_46161, Locus_50399, Locus_51394, Locus_54823, Locus_56235, Locus_61373, Locus_66824, Locus_67321, Locus_67852, …
Molecular_function	GO:0005488	http://amigo.geneontology.org/cgi-bin/amigo/term_details?term=GO:0005488	binding	21241	Locus_2450, Locus_2526, Locus_6693, Locus_11703, Locus_12265, Locus_15931, Locus_19606, Locus_24367, Locus_25550, Locus_25579, Locus_31450, Locus_46331, Locus_46332, Locus_56551, Locus_98737, Locus_142304, Locus_37260, Locus_40261, Locus_126772, Locus_135372, Locus_56581, Locus_4844, Locus_10565, Locus_11496, Locus_16884, Locus_27499, Locus_42295, Locus_53907, Locus_62111, Locus_66443, Locus_6831…	, Locus_84235, Locus_85000, Locus_86165, Locus_87960, Locus_89071, Locus_89986, Locus_90948, Locus_92167, Locus_94818, Locus_94827, Locus_94855, Locus_95445, Locus_96184, Locus_96186, Locus_96831, Locus_96913, Locus_98433, Locus_98928, Locus_100490, Locus_100733, Locus_101761, Locus_102461, Locus_102658, Locus_105433, Locus_105446, Locus_107263, Locus_107363, Locus_107464, Locus_108900, Locus_108…	, Locus_112138, Locus_112610, Locus_112671, Locus_112890, Locus_112988, Locus_112989, Locus_113434, Locus_114193, Locus_114730, Locus_115041, Locus_115305, Locus_115333, Locus_115334, Locus_115503, Locus_115713, Locus_115793, Locus_115878, Locus_116022, Locus_116069, Locus_116454, Locus_116561, Locus_117122, Locus_117806, Locus_117851, Locus_117881, Locus_118907, Locus_119267, Locus_120374, Locus…	, Locus_81982, Locus_82026, Locus_82172, Locus_82287, Locus_82315, Locus_82329, Locus_82461, Locus_82485, Locus_82528, Locus_82641, Locus_83034, Locus_83039, Locus_83337, Locus_83597, Locus_83766, Locus_83855, Locus_84050, Locus_84090, Locus_84173, Locus_84308, Locus_84323, Locus_84437, Locus_84483, Locus_84490, Locus_84592, Locus_84768, Locus_84775, Locus_84798, Locus_85101, Locus_85158, Locus_8…	, Locus_22518, Locus_22527, Locus_22535, Locus_22622, Locus_22654, Locus_22704, Locus_22723, Locus_22771, Locus_22782, Locus_22788, Locus_22795, Locus_22801, Locus_22819, Locus_22835, Locus_22861, Locus_22866, Locus_22883, Locus_22913, Locus_22924, Locus_22952, Locus_22973, Locus_22978, Locus_22980, Locus_23008, Locus_23012, Locus_23060, Locus_23081, Locus_23085, Locus_23103, Locus_23105, Locus_2…	, Locus_86226, Locus_86319, Locus_86324, Locus_86406, Locus_86492, Locus_86573, Locus_86649, Locus_86760, Locus_87088, Locus_87093, Locus_87097, Locus_87154, Locus_87200, Locus_87212, Locus_87360, Locus_87457, Locus_87661, Locus_87830, Locus_87839, Locus_87880, Locus_88040, Locus_88078, Locus_88198, Locus_88200, Locus_88305, Locus_88551, Locus_88623, Locus_88700, Locus_88715, Locus_88863, Locus_8…	, Locus_152395, Locus_153219, Locus_154636, Locus_154684, Locus_155144, Locus_155498, Locus_155872, Locus_155873, Locus_156985, Locus_157132, Locus_157707, Locus_158477, Locus_158739, Locus_159286, Locus_159726, Locus_159892, Locus_160369, Locus_160520, Locus_161036, Locus_161262, Locus_161264, Locus_161624, Locus_161884, Locus_162169, Locus_163639, Locus_163731, Locus_164071, Locus_164479, Locus…	, Locus_38002, Locus_38077, Locus_38260, Locus_38287, Locus_38354, Locus_38716, Locus_38839, Locus_38954, Locus_38967, Locus_39172, Locus_39428, Locus_39848, Locus_40267, Locus_40878, Locus_40879, Locus_41267, Locus_41300, Locus_41366, Locus_41383, Locus_41469, Locus_41622, Locus_42032, Locus_42277, Locus_42337, Locus_42461, Locus_42504, Locus_42635, Locus_42636, Locus_42714, Locus_42764, Locus_4…	, Locus_138031, Locus_139153, Locus_139154, Locus_139910, Locus_142702, Locus_151124, Locus_157352, Locus_162194, Locus_91860, Locus_478, Locus_9924, Locus_38526, Locus_48656, Locus_49066, Locus_64529, Locus_83132, Locus_86104, Locus_92960, Locus_119540, Locus_84948, Locus_80328, Locus_34336, Locus_41392, Locus_8899, Locus_13323, Locus_17314, Locus_22712, Locus_31296, Locus_53793, Locus_63975, Lo…	, Locus_57466, Locus_62392, Locus_62434, Locus_63204, Locus_65045, Locus_65073, Locus_66482, Locus_68176, Locus_68349, Locus_69021, Locus_71457, Locus_78198, Locus_78811, Locus_79171, Locus_79796, Locus_79801, Locus_81499, Locus_85150, Locus_89010, Locus_93092, Locus_98629, Locus_99106, Locus_102300, Locus_103523, Locus_107737, Locus_108233, Locus_108892, Locus_108939, Locus_111915, Locus_112052,…	, Locus_54768, Locus_54966, Locus_55051, Locus_55277, Locus_55316, Locus_55385, Locus_55387, Locus_55775, Locus_55819, Locus_55907, Locus_56028, Locus_56662, Locus_56799, Locus_56945, Locus_57193, Locus_57852, Locus_57976, Locus_57977, Locus_58006, Locus_58112, Locus_58314, Locus_58392, Locus_58467, Locus_58538, Locus_58750, Locus_58751, Locus_58980, Locus_59587, Locus_59827, Locus_59852, Locus_6…	, Locus_60947, Locus_60957, Locus_61060, Locus_61303, Locus_61610, Locus_62206, Locus_62211, Locus_62284, Locus_62696, Locus_62801, Locus_62899, Locus_63119, Locus_63673, Locus_63750, Locus_63979, Locus_64535, Locus_64851, Locus_64958, Locus_64959, Locus_65106, Locus_65142, Locus_65744, Locus_65839, Locus_65977, Locus_66146, Locus_66156, Locus_66484, Locus_67496, Locus_68659, Locus_68831, Locus_6…
Molecular_function	GO:0045182	http://amigo.geneontology.org/cgi-bin/amigo/term_details?term=GO:0045182	translation regulator activity	40	Locus_428, Locus_13679, Locus_14136, Locus_15841, Locus_38367, Locus_45931, Locus_105486, Locus_115442, Locus_120951, Locus_14180, Locus_18803, Locus_29415, Locus_47148, Locus_63185, Locus_75761, Locus_94823, Locus_114559, Locus_135802, Locus_143790, Locus_420, Locus_39129, Locus_42464, Locus_43510, Locus_64404, Locus_132977, Locus_164708, Locus_1277, Locus_19561, Locus_34910, Locus_40923, Locus_…
Molecular_function	GO:0016209	http://amigo.geneontology.org/cgi-bin/amigo/term_details?term=GO:0016209	antioxidant activity	86	Locus_20795, Locus_116845, Locus_117970, Locus_6547, Locus_29429, Locus_34483, Locus_36882, Locus_59809, Locus_59844, Locus_82210, Locus_2407, Locus_34950, Locus_46015, Locus_51509, Locus_65975, Locus_66579, Locus_69170, Locus_106912, Locus_107213, Locus_108296, Locus_110220, Locus_17949, Locus_20450, Locus_22570, Locus_34300, Locus_36841, Locus_41105, Locus_41694, Locus_43769, Locus_45661, Locus…
Molecular_function	GO:0009055	http://amigo.geneontology.org/cgi-bin/amigo/term_details?term=GO:0009055	electron carrier activity	217	Locus_64029, Locus_1006, Locus_1331, Locus_2231, Locus_2932, Locus_3461, Locus_3697, Locus_5145, Locus_5335, Locus_5554, Locus_5612, Locus_7804, Locus_8156, Locus_8473, Locus_8753, Locus_9215, Locus_10030, Locus_10241, Locus_10389, Locus_11003, Locus_12198, Locus_12356, Locus_12670, Locus_12693, Locus_12867, Locus_14287, Locus_14767, Locus_15005, Locus_15913, Locus_16365, Locus_16808, Locus_16844…

## Sheet: All Level
Category	Level	GO-ID	GO-term		No. of genes	Gene list
Biological_process	1	GO:0008150	biological_process	http://amigo.geneontology.org/cgi-bin/amigo/term_details?term=GO:0008150	27402	Locus_792, Locus_1773, Locus_2011, Locus_2191, Locus_2604, Locus_2894, Locus_3012, Locus_3875, Locus_4476, Locus_4537, Locus_5069, Locus_5120, Locus_5157, Locus_5167, Locus_5193, Locus_5327, Locus_6480, Locus_7854, Locus_8015, Locus_8094, Locus_8520, Locus_8625, Locus_8717, Locus_8785, Locus_8946, Locus_9053, Locus_9126, Locus_9319, Locus_9408, Locus_9875, Locus_10241, Locus_10264, Locus_10714, L…
Biological_process	2	GO:0032502	developmental process	http://amigo.geneontology.org/cgi-bin/amigo/term_details?term=GO:0032502	9808	Locus_5236, Locus_21744, Locus_26903, Locus_48632, Locus_66945, Locus_102874, Locus_119266, Locus_9379, Locus_63684, Locus_8627, Locus_10239, Locus_18326, Locus_20562, Locus_22356, Locus_34398, Locus_34457, Locus_35689, Locus_39621, Locus_39641, Locus_39679, Locus_48066, Locus_48211, Locus_57461, Locus_65739, Locus_69772, Locus_82020, Locus_105794, Locus_107209, Locus_114383, Locus_128495, Locus_…
Biological_process	2	GO:0022610	biological adhesion	http://amigo.geneontology.org/cgi-bin/amigo/term_details?term=GO:0022610	2022	Locus_1041, Locus_9742, Locus_12247, Locus_12687, Locus_12814, Locus_13728, Locus_15629, Locus_18840, Locus_19817, Locus_19904, Locus_20729, Locus_22019, Locus_22582, Locus_24137, Locus_24678, Locus_24730, Locus_26738, Locus_26897, Locus_28967, Locus_29047, Locus_30868, Locus_31764, Locus_33629, Locus_33639, Locus_34349, Locus_34529, Locus_34649, Locus_40345, Locus_40764, Locus_42868, Locus_43687…
Biological_process	2	GO:0051179	localization	http://amigo.geneontology.org/cgi-bin/amigo/term_details?term=GO:0051179	9213	Locus_792, Locus_1773, Locus_2011, Locus_2191, Locus_2604, Locus_2894, Locus_3012, Locus_3875, Locus_4476, Locus_4537, Locus_5069, Locus_5120, Locus_5157, Locus_5167, Locus_5193, Locus_5327, Locus_6480, Locus_7854, Locus_8015, Locus_8094, Locus_8520, Locus_8625, Locus_8717, Locus_8785, Locus_8946, Locus_9053, Locus_9126, Locus_9319, Locus_9408, Locus_9875, Locus_10241, Locus_10264, Locus_10714, L…
Biological_process	2	GO:0023052	signaling	http://amigo.geneontology.org/cgi-bin/amigo/term_details?term=GO:0023052	10152	Locus_29862, Locus_96147, Locus_615, Locus_4765, Locus_5405, Locus_8204, Locus_12065, Locus_12378, Locus_13153, Locus_13457, Locus_13478, Locus_17556, Locus_19499, Locus_22556, Locus_27014, Locus_30440, Locus_30845, Locus_34457, Locus_34968, Locus_37237, Locus_39944, Locus_39945, Locus_40712, Locus_44742, Locus_48066, Locus_64265, Locus_86428, Locus_88354, Locus_91025, Locus_94628, Locus_95072, L…
Biological_process	2	GO:0009987	cellular process	http://amigo.geneontology.org/cgi-bin/amigo/term_details?term=GO:0009987	24765	Locus_792, Locus_1773, Locus_2011, Locus_2191, Locus_2604, Locus_2894, Locus_3012, Locus_3875, Locus_4476, Locus_4537, Locus_5069, Locus_5120, Locus_5157, Locus_5167, Locus_5193, Locus_5327, Locus_6480, Locus_7854, Locus_8015, Locus_8094, Locus_8520, Locus_8625, Locus_8717, Locus_8785, Locus_8946, Locus_9053, Locus_9126, Locus_9319, Locus_9408, Locus_9875, Locus_10241, Locus_10264, Locus_10714, L…
Biological_process	2	GO:0008283	cell proliferation	http://amigo.geneontology.org/cgi-bin/amigo/term_details?term=GO:0008283	2624	Locus_11423, Locus_14336, Locus_16995, Locus_19440, Locus_20415, Locus_21354, Locus_60567, Locus_80757, Locus_91936, Locus_103935, Locus_111836, Locus_119128, Locus_123666, Locus_146627, Locus_154800, Locus_155168, Locus_615, Locus_4895, Locus_8204, Locus_8319, Locus_17006, Locus_18195, Locus_23373, Locus_28243, Locus_28359, Locus_29910, Locus_34358, Locus_34431, Locus_37237, Locus_39100, Locus_4…
Biological_process	2	GO:0051704	multi-organism process	http://amigo.geneontology.org/cgi-bin/amigo/term_details?term=GO:0051704	1397	Locus_23200, Locus_35179, Locus_37499, Locus_8580, Locus_27326, Locus_35740, Locus_49142, Locus_57839, Locus_68535, Locus_75507, Locus_87512, Locus_103520, Locus_9408, Locus_29302, Locus_56313, Locus_125838, Locus_133672, Locus_419, Locus_3485, Locus_9778, Locus_15966, Locus_24396, Locus_24397, Locus_36098, Locus_40223, Locus_46817, Locus_51376, Locus_52007, Locus_54854, Locus_54855, Locus_65164,…
Biological_process	2	GO:0043473	pigmentation	http://amigo.geneontology.org/cgi-bin/amigo/term_details?term=GO:0043473	268	Locus_52268, Locus_65985, Locus_449, Locus_5969, Locus_12381, Locus_73990, Locus_83970, Locus_88516, Locus_101459, Locus_109367, Locus_120447, Locus_149393, Locus_149725, Locus_154188, Locus_163228, Locus_404, Locus_12252, Locus_21372, Locus_32112, Locus_36057, Locus_50698, Locus_60214, Locus_71244, Locus_88979, Locus_1979, Locus_51084, Locus_1568, Locus_123607, Locus_128762, Locus_4178, Locus_82…
Biological_process	2	GO:0040011	locomotion	http://amigo.geneontology.org/cgi-bin/amigo/term_details?term=GO:0040011	2825	Locus_9669, Locus_10047, Locus_10854, Locus_18114, Locus_27573, Locus_40988, Locus_45173, Locus_46466, Locus_48767, Locus_51984, Locus_55849, Locus_56137, Locus_90480, Locus_96750, Locus_106385, Locus_131606, Locus_137967, Locus_138504, Locus_140182, Locus_8528, Locus_14444, Locus_17092, Locus_46704, Locus_54070, Locus_54071, Locus_65279, Locus_66300, Locus_73501, Locus_76517, Locus_81503, Locus_…
Biological_process	2	GO:0040007	growth	http://amigo.geneontology.org/cgi-bin/amigo/term_details?term=GO:0040007	1670	Locus_166, Locus_3057, Locus_4318, Locus_6492, Locus_8158, Locus_9684, Locus_10913, Locus_13114, Locus_15932, Locus_19855, Locus_23060, Locus_37005, Locus_38339, Locus_40583, Locus_43200, Locus_43677, Locus_44735, Locus_44738, Locus_47899, Locus_50565, Locus_53971, Locus_64373, Locus_66428, Locus_67367, Locus_68889, Locus_73701, Locus_85184, Locus_86684, Locus_99979, Locus_100361, Locus_105929, L…
Biological_process	2	GO:0002376	immune system process	http://amigo.geneontology.org/cgi-bin/amigo/term_details?term=GO:0002376	2643	Locus_6610, Locus_16265, Locus_49003, Locus_49004, Locus_63163, Locus_78912, Locus_80863, Locus_117337, Locus_5236, Locus_21744, Locus_26903, Locus_48632, Locus_66945, Locus_102874, Locus_119266, Locus_9379, Locus_63684, Locus_53437, Locus_19735, Locus_40965, Locus_75901, Locus_2861, Locus_8346, Locus_12772, Locus_20156, Locus_21182, Locus_24128, Locus_34925, Locus_49844, Locus_51668, Locus_81924…
Biological_process	2	GO:0016265	death	http://amigo.geneontology.org/cgi-bin/amigo/term_details?term=GO:0016265	3007	Locus_27985, Locus_38300, Locus_41775, Locus_43451, Locus_112674, Locus_36493, Locus_55045, Locus_117325, Locus_327, Locus_16653, Locus_25455, Locus_26438, Locus_31474, Locus_32769, Locus_39607, Locus_72441, Locus_76802, Locus_100815, Locus_143959, Locus_5478, Locus_11561, Locus_12247, Locus_14783, Locus_15629, Locus_16580, Locus_17176, Locus_17522, Locus_17878, Locus_17895, Locus_18799, Locus_19…
Biological_process	2	GO:0008152	metabolic process	http://amigo.geneontology.org/cgi-bin/amigo/term_details?term=GO:0008152	18130	Locus_6610, Locus_16265, Locus_49003, Locus_49004, Locus_63163, Locus_78912, Locus_80863, Locus_117337, Locus_14444, Locus_28877, Locus_32584, Locus_58069, Locus_58070, Locus_96811, Locus_14336, Locus_20415, Locus_80757, Locus_119128, Locus_154800, Locus_96479, Locus_13284, Locus_22992, Locus_27036, Locus_34999, Locus_40663, Locus_70302, Locus_96461, Locus_103534, Locus_105611, Locus_107105, Locu…
Biological_process	2	GO:0048511	rhythmic process	http://amigo.geneontology.org/cgi-bin/amigo/term_details?term=GO:0048511	352	Locus_33629, Locus_23594, Locus_23914, Locus_68858, Locus_27146, Locus_103634, Locus_101740, Locus_16484, Locus_24221, Locus_34587, Locus_37949, Locus_47899, Locus_69130, Locus_72750, Locus_91267, Locus_100361, Locus_125538, Locus_125633, Locus_127222, Locus_10626, Locus_38662, Locus_39624, Locus_40775, Locus_42789, Locus_57863, Locus_77731, Locus_96831, Locus_127188, Locus_135846, Locus_25082, L…
Biological_process	2	GO:0000003	reproduction	http://amigo.geneontology.org/cgi-bin/amigo/term_details?term=GO:0000003	1845	Locus_54317, Locus_56115, Locus_27240, Locus_45257, Locus_52006, Locus_53965, Locus_20094, Locus_42454, Locus_59287, Locus_66140, Locus_147375, Locus_11052, Locus_27985, Locus_38300, Locus_66522, Locus_78388, Locus_87040, Locus_88638, Locus_158543, Locus_14187, Locus_18349, Locus_39006, Locus_88393, Locus_23200, Locus_35179, Locus_37499, Locus_8580, Locus_27326, Locus_35740, Locus_49142, Locus_57…
Biological_process	2	GO:0016032	viral reproduction	http://amigo.geneontology.org/cgi-bin/amigo/term_details?term=GO:0016032	527	Locus_50532, Locus_57100, Locus_57101, Locus_100956, Locus_111191, Locus_11893, Locus_22908, Locus_24480, Locus_114539, Locus_124564, Locus_151016, Locus_162974, Locus_47254, Locus_327, Locus_428, Locus_930, Locus_2573, Locus_3211, Locus_5023, Locus_6750, Locus_6786, Locus_10120, Locus_10139, Locus_10149, Locus_10166, Locus_10213, Locus_10229, Locus_10534, Locus_15169, Locus_17874, Locus_20481, L…
Biological_process	2	GO:0071840	cellular component organization or biogenesis	http://amigo.geneontology.org/cgi-bin/amigo/term_details?term=GO:0071840	8398	Locus_7508, Locus_9124, Locus_17746, Locus_43147, Locus_43148, Locus_50565, Locus_54911, Locus_81280, Locus_95164, Locus_105446, Locus_122352, Locus_1652, Locus_14613, Locus_15932, Locus_26466, Locus_30871, Locus_30872, Locus_45265, Locus_67367, Locus_83185, Locus_86684, Locus_105929, Locus_107190, Locus_117465, Locus_122312, Locus_139297, Locus_139328, Locus_159594, Locus_166177, Locus_166451, L…
Biological_process	2	GO:0032501	multicellular organismal process	http://amigo.geneontology.org/cgi-bin/amigo/term_details?term=GO:0032501	11315	Locus_5236, Locus_21744, Locus_26903, Locus_48632, Locus_66945, Locus_102874, Locus_119266, Locus_9379, Locus_63684, Locus_1219, Locus_37321, Locus_52749, Locus_118926, Locus_8627, Locus_10239, Locus_18326, Locus_20562, Locus_22356, Locus_34398, Locus_34457, Locus_35689, Locus_39621, Locus_39641, Locus_39679, Locus_48066, Locus_48211, Locus_57461, Locus_65739, Locus_69772, Locus_82020, Locus_1057…
Biological_process	2	GO:0050896	response to stimulus	http://amigo.geneontology.org/cgi-bin/amigo/term_details?term=GO:0050896	13024	Locus_6610, Locus_16265, Locus_49003, Locus_49004, Locus_63163, Locus_78912, Locus_80863, Locus_117337, Locus_19946, Locus_32092, Locus_34910, Locus_45408, Locus_47072, Locus_52252, Locus_53585, Locus_54851, Locus_59270, Locus_86636, Locus_95505, Locus_111585, Locus_120449, Locus_126181, Locus_144943, Locus_147369, Locus_15310, Locus_36264, Locus_51541, Locus_51542, Locus_61806, Locus_62615, Locu…
Biological_process	2	GO:0065007	biological regulation	http://amigo.geneontology.org/cgi-bin/amigo/term_details?term=GO:0065007	16754	Locus_15310, Locus_36264, Locus_51541, Locus_51542, Locus_61806, Locus_62615, Locus_3420, Locus_16265, Locus_19576, Locus_63736, Locus_107231, Locus_125533, Locus_34336, Locus_34587, Locus_37949, Locus_41392, Locus_45759, Locus_83733, Locus_125538, Locus_127222, Locus_130520, Locus_57682, Locus_5236, Locus_21744, Locus_26903, Locus_48632, Locus_66945, Locus_102874, Locus_119266, Locus_9379, Locus…
Biological_process	3	GO:0044085	cellular component biogenesis	http://amigo.geneontology.org/cgi-bin/amigo/term_details?term=GO:0044085	3512	Locus_7508, Locus_9124, Locus_17746, Locus_43147, Locus_43148, Locus_50565, Locus_54911, Locus_81280, Locus_95164, Locus_105446, Locus_122352, Locus_52268, Locus_65985, Locus_5260, Locus_6790, Locus_7794, Locus_9029, Locus_9778, Locus_12625, Locus_16204, Locus_16571, Locus_17391, Locus_18512, Locus_20484, Locus_29833, Locus_32788, Locus_37879, Locus_40357, Locus_44669, Locus_48380, Locus_51324, L…
Biological_process	3	GO:0044237	cellular metabolic process	http://amigo.geneontology.org/cgi-bin/amigo/term_details?term=GO:0044237	15838	Locus_14444, Locus_28877, Locus_32584, Locus_58069, Locus_58070, Locus_96811, Locus_14336, Locus_20415, Locus_80757, Locus_119128, Locus_154800, Locus_96479, Locus_13284, Locus_22992, Locus_27036, Locus_34999, Locus_40663, Locus_70302, Locus_96461, Locus_103534, Locus_105611, Locus_107105, Locus_148594, Locus_166051, Locus_2740, Locus_34148, Locus_45759, Locus_52169, Locus_52170, Locus_55155, Loc…
Biological_process	3	GO:0006928	cellular component movement	http://amigo.geneontology.org/cgi-bin/amigo/term_details?term=GO:0006928	2728	Locus_9669, Locus_10047, Locus_10854, Locus_18114, Locus_27573, Locus_40988, Locus_45173, Locus_46466, Locus_48767, Locus_51984, Locus_55849, Locus_56137, Locus_90480, Locus_96750, Locus_106385, Locus_131606, Locus_137967, Locus_138504, Locus_140182, Locus_8528, Locus_14444, Locus_17092, Locus_46704, Locus_54070, Locus_54071, Locus_65279, Locus_66300, Locus_73501, Locus_76517, Locus_81503, Locus_…
Biological_process	3	GO:0006950	response to stress	http://amigo.geneontology.org/cgi-bin/amigo/term_details?term=GO:0006950	4626	Locus_6610, Locus_16265, Locus_49003, Locus_49004, Locus_63163, Locus_78912, Locus_80863, Locus_117337, Locus_15310, Locus_36264, Locus_51541, Locus_51542, Locus_61806, Locus_62615, Locus_3420, Locus_19576, Locus_63736, Locus_107231, Locus_125533, Locus_34336, Locus_34587, Locus_37949, Locus_41392, Locus_45759, Locus_83733, Locus_125538, Locus_127222, Locus_130520, Locus_57682, Locus_1899, Locus_…
Biological_process	3	GO:0001775	cell activation	http://amigo.geneontology.org/cgi-bin/amigo/term_details?term=GO:0001775	1217	Locus_27240, Locus_45257, Locus_52006, Locus_53965, Locus_20094, Locus_42454, Locus_59287, Locus_66140, Locus_147375, Locus_72671, Locus_8560, Locus_33581, Locus_54454, Locus_12435, Locus_30382, Locus_34317, Locus_35176, Locus_46283, Locus_46284, Locus_52757, Locus_66692, Locus_75341, Locus_105467, Locus_106219, Locus_112887, Locus_148708, Locus_161115, Locus_166483, Locus_34443, Locus_72345, Loc…
Biological_process	3	GO:0009605	response to external stimulus	http://amigo.geneontology.org/cgi-bin/amigo/term_details?term=GO:0009605	2375	Locus_15310, Locus_36264, Locus_51541, Locus_51542, Locus_61806, Locus_62615, Locus_3420, Locus_16265, Locus_19576, Locus_63736, Locus_107231, Locus_125533, Locus_34336, Locus_34587, Locus_37949, Locus_41392, Locus_45759, Locus_83733, Locus_125538, Locus_127222, Locus_130520, Locus_57682, Locus_1899, Locus_41602, Locus_49302, Locus_63842, Locus_117263, Locus_61954, Locus_114, Locus_730, Locus_888…
Biological_process	3	GO:0048589	developmental growth	http://amigo.geneontology.org/cgi-bin/amigo/term_details?term=GO:0048589	769	Locus_166, Locus_3057, Locus_4318, Locus_6492, Locus_8158, Locus_9684, Locus_10913, Locus_13114, Locus_15932, Locus_19855, Locus_23060, Locus_37005, Locus_38339, Locus_40583, Locus_43200, Locus_43677, Locus_44735, Locus_44738, Locus_47899, Locus_50565, Locus_53971, Locus_64373, Locus_66428, Locus_67367, Locus_68889, Locus_73701, Locus_85184, Locus_86684, Locus_99979, Locus_100361, Locus_105929, L…
Biological_process	3	GO:0007163	establishment or maintenance of cell polarity	http://amigo.geneontology.org/cgi-bin/amigo/term_details?term=GO:0007163	293	Locus_8489, Locus_10784, Locus_13839, Locus_17839, Locus_18197, Locus_19440, Locus_21153, Locus_21276, Locus_21573, Locus_22815, Locus_23045, Locus_27364, Locus_29182, Locus_30484, Locus_30520, Locus_34503, Locus_41612, Locus_41813, Locus_42003, Locus_45922, Locus_47570, Locus_51629, Locus_51880, Locus_54376, Locus_58509, Locus_60305, Locus_63300, Locus_70134, Locus_76892, Locus_80808, Locus_8431…
Biological_process	3	GO:0043170	macromolecule metabolic process	http://amigo.geneontology.org/cgi-bin/amigo/term_details?term=GO:0043170	12400	Locus_14444, Locus_28877, Locus_32584, Locus_58069, Locus_58070, Locus_96811, Locus_13284, Locus_22992, Locus_27036, Locus_34999, Locus_40663, Locus_70302, Locus_96461, Locus_103534, Locus_105611, Locus_107105, Locus_148594, Locus_166051, Locus_2740, Locus_34148, Locus_45759, Locus_52169, Locus_52170, Locus_55155, Locus_72130, Locus_76398, Locus_79696, Locus_83733, Locus_98472, Locus_118157, Locu…
Biological_process	3	GO:0007267	cell-cell signaling	http://amigo.geneontology.org/cgi-bin/amigo/term_details?term=GO:0007267	2166	Locus_34457, Locus_48066, Locus_75583, Locus_27014, Locus_5530, Locus_24345, Locus_27459, Locus_83960, Locus_86277, Locus_92546, Locus_155822, Locus_9408, Locus_29302, Locus_39162, Locus_53798, Locus_56313, Locus_12435, Locus_30382, Locus_34317, Locus_35176, Locus_46283, Locus_46284, Locus_52757, Locus_66692, Locus_75341, Locus_105467, Locus_106219, Locus_112887, Locus_148708, Locus_161115, Locus…
Biological_process	3	GO:0034330	cell junction organization	http://amigo.geneontology.org/cgi-bin/amigo/term_details?term=GO:0034330	498	Locus_8659, Locus_17402, Locus_27675, Locus_31192, Locus_33843, Locus_34976, Locus_46635, Locus_46636, Locus_46637, Locus_63816, Locus_66157, Locus_75305, Locus_107263, Locus_109420, Locus_112191, Locus_123276, Locus_133183, Locus_133448, Locus_21075, Locus_34263, Locus_11964, Locus_16318, Locus_16701, Locus_16854, Locus_25764, Locus_28415, Locus_28854, Locus_38288, Locus_44156, Locus_51402, Locu…
Biological_process	3	GO:0007154	cell communication	http://amigo.geneontology.org/cgi-bin/amigo/term_details?term=GO:0007154	10378	Locus_29862, Locus_96147, Locus_615, Locus_4765, Locus_5405, Locus_8204, Locus_12065, Locus_12378, Locus_13153, Locus_13457, Locus_13478, Locus_17556, Locus_19499, Locus_22556, Locus_27014, Locus_30440, Locus_30845, Locus_34457, Locus_34968, Locus_37237, Locus_39944, Locus_39945, Locus_40712, Locus_44742, Locus_48066, Locus_64265, Locus_86428, Locus_88354, Locus_91025, Locus_94628, Locus_95072, L…
Biological_process	3	GO:0050878	regulation of body fluid levels	http://amigo.geneontology.org/cgi-bin/amigo/term_details?term=GO:0050878	980	Locus_8780, Locus_28658, Locus_45759, Locus_83733, Locus_130520, Locus_12971, Locus_14202, Locus_39868, Locus_49506, Locus_66347, Locus_73982, Locus_159442, Locus_6238, Locus_60487, Locus_60488, Locus_120561, Locus_131537, Locus_2549, Locus_14303, Locus_57434, Locus_59079, Locus_105204, Locus_1652, Locus_26466, Locus_166451, Locus_992, Locus_13286, Locus_20775, Locus_47254, Locus_47898, Locus_479…
Biological_process	3	GO:0006807	nitrogen compound metabolic process	http://amigo.geneontology.org/cgi-bin/amigo/term_details?term=GO:0006807	10056	Locus_14336, Locus_20415, Locus_80757, Locus_119128, Locus_154800, Locus_96479, Locus_13284, Locus_22992, Locus_27036, Locus_34999, Locus_40663, Locus_70302, Locus_96461, Locus_103534, Locus_105611, Locus_107105, Locus_148594, Locus_166051, Locus_3102, Locus_3351, Locus_5298, Locus_7781, Locus_11893, Locus_12897, Locus_13526, Locus_13593, Locus_14847, Locus_17092, Locus_17692, Locus_19167, Locus_…
Biological_process	3	GO:0008219	cell death	http://amigo.geneontology.org/cgi-bin/amigo/term_details?term=GO:0008219	3002	Locus_27985, Locus_38300, Locus_41775, Locus_43451, Locus_112674, Locus_36493, Locus_55045, Locus_117325, Locus_327, Locus_16653, Locus_25455, Locus_26438, Locus_31474, Locus_32769, Locus_39607, Locus_72441, Locus_76802, Locus_100815, Locus_143959, Locus_5478, Locus_11561, Locus_12247, Locus_14783, Locus_15629, Locus_16580, Locus_17176, Locus_17522, Locus_17878, Locus_17895, Locus_18799, Locus_19…
Biological_process	3	GO:0042221	response to chemical stimulus	http://amigo.geneontology.org/cgi-bin/amigo/term_details?term=GO:0042221	5091	Locus_19946, Locus_32092, Locus_34910, Locus_45408, Locus_47072, Locus_52252, Locus_53585, Locus_54851, Locus_59270, Locus_86636, Locus_95505, Locus_111585, Locus_120449, Locus_126181, Locus_144943, Locus_147369, Locus_33606, Locus_60632, Locus_135387, Locus_54650, Locus_59024, Locus_5891, Locus_16473, Locus_22972, Locus_34283, Locus_34817, Locus_36882, Locus_41691, Locus_48116, Locus_52502, Locu…
Biological_process	3	GO:0019637	organophosphate metabolic process	http://amigo.geneontology.org/cgi-bin/amigo/term_details?term=GO:0019637	684	Locus_15626, Locus_21656, Locus_29371, Locus_34955, Locus_36835, Locus_44023, Locus_46914, Locus_47622, Locus_61404, Locus_30581, Locus_10532, Locus_22424, Locus_68951, Locus_29958, Locus_22553, Locus_26787, Locus_45423, Locus_123555, Locus_152182, Locus_12896, Locus_42934, Locus_116494, Locus_116499, Locus_886, Locus_100263, Locus_127446, Locus_157334, Locus_42482, Locus_44425, Locus_58978, Locu…
Biological_process	3	GO:0009607	response to biotic stimulus	http://amigo.geneontology.org/cgi-bin/amigo/term_details?term=GO:0009607	796	Locus_13679, Locus_14202, Locus_20716, Locus_20717, Locus_28070, Locus_33977, Locus_34328, Locus_36493, Locus_40441, Locus_42626, Locus_47958, Locus_55045, Locus_73982, Locus_117325, Locus_125662, Locus_43527, Locus_117028, Locus_125825, Locus_71914, Locus_386, Locus_6610, Locus_61642, Locus_85934, Locus_117337, Locus_163513, Locus_50532, Locus_31468, Locus_32037, Locus_49296, Locus_53304, Locus_…
Biological_process	3	GO:0001816	cytokine production	http://amigo.geneontology.org/cgi-bin/amigo/term_details?term=GO:0001816	518	Locus_19172, Locus_24480, Locus_49128, Locus_124564, Locus_38858, Locus_43242, Locus_91025, Locus_117959, Locus_27364, Locus_55607, Locus_62364, Locus_64665, Locus_126397, Locus_45543, Locus_55339, Locus_61684, Locus_111389, Locus_114430, Locus_118504, Locus_60864, Locus_64194, Locus_34443, Locus_72345, Locus_39162, Locus_53798, Locus_31468, Locus_112461, Locus_28169, Locus_110393, Locus_113836, …
Biological_process	3	GO:0007610	behavior	http://amigo.geneontology.org/cgi-bin/amigo/term_details?term=GO:0007610	1197	Locus_33148, Locus_44329, Locus_109240, Locus_123604, Locus_70656, Locus_90738, Locus_41945, Locus_142846, Locus_33629, Locus_23594, Locus_23914, Locus_68858, Locus_419, Locus_3485, Locus_9778, Locus_15966, Locus_24396, Locus_24397, Locus_36098, Locus_40223, Locus_46817, Locus_51376, Locus_52007, Locus_54854, Locus_54855, Locus_65164, Locus_75352, Locus_96695, Locus_99667, Locus_109405, Locus_112…
Biological_process	3	GO:0051606	detection of stimulus	http://amigo.geneontology.org/cgi-bin/amigo/term_details?term=GO:0051606	300	Locus_102086, Locus_43527, Locus_117028, Locus_125825, Locus_45543, Locus_55339, Locus_111389, Locus_114430, Locus_63993, Locus_67586, Locus_24462, Locus_13062, Locus_15434, Locus_16736, Locus_31888, Locus_111874, Locus_116568, Locus_58525, Locus_60864, Locus_64194, Locus_27499, Locus_96017, Locus_113718, Locus_25769, Locus_44818, Locus_88167, Locus_136305, Locus_26738, Locus_29828, Locus_72089, …
Biological_process	3	GO:0006955	immune response	http://amigo.geneontology.org/cgi-bin/amigo/term_details?term=GO:0006955	1148	Locus_23200, Locus_35179, Locus_37499, Locus_11421, Locus_13388, Locus_13582, Locus_18783, Locus_23163, Locus_54711, Locus_74025, Locus_33148, Locus_41785, Locus_44329, Locus_61806, Locus_62615, Locus_65025, Locus_67499, Locus_109240, Locus_123604, Locus_50104, Locus_13046, Locus_24897, Locus_35258, Locus_39021, Locus_45192, Locus_51991, Locus_66891, Locus_96895, Locus_109934, Locus_6639, Locus_8…
Biological_process	3	GO:0042330	taxis	http://amigo.geneontology.org/cgi-bin/amigo/term_details?term=GO:0042330	1166	Locus_49302, Locus_63842, Locus_117263, Locus_61954, Locus_114, Locus_730, Locus_888, Locus_1549, Locus_1742, Locus_1796, Locus_1809, Locus_1896, Locus_2030, Locus_3169, Locus_3232, Locus_3435, Locus_3563, Locus_3570, Locus_3619, Locus_4216, Locus_5689, Locus_5758, Locus_5935, Locus_6572, Locus_6638, Locus_6672, Locus_6743, Locus_6913, Locus_6975, Locus_6995, Locus_7118, Locus_7291, Locus_7835, L…
Biological_process	3	GO:0051716	cellular response to stimulus	http://amigo.geneontology.org/cgi-bin/amigo/term_details?term=GO:0051716	10584	Locus_29862, Locus_96147, Locus_615, Locus_4765, Locus_5405, Locus_8204, Locus_12065, Locus_12378, Locus_13153, Locus_13457, Locus_13478, Locus_17556, Locus_19499, Locus_22556, Locus_27014, Locus_30440, Locus_30845, Locus_34457, Locus_34968, Locus_37237, Locus_39944, Locus_39945, Locus_40712, Locus_44742, Locus_48066, Locus_64265, Locus_86428, Locus_88354, Locus_91025, Locus_94628, Locus_95072, L…
Biological_process	3	GO:0022415	viral reproductive process	http://amigo.geneontology.org/cgi-bin/amigo/term_details?term=GO:0022415	363	Locus_50532, Locus_57100, Locus_57101, Locus_100956, Locus_111191, Locus_11893, Locus_22908, Locus_24480, Locus_114539, Locus_124564, Locus_151016, Locus_162974, Locus_47254, Locus_327, Locus_428, Locus_930, Locus_2573, Locus_3211, Locus_5023, Locus_6750, Locus_6786, Locus_10120, Locus_10139, Locus_10149, Locus_10166, Locus_10213, Locus_10229, Locus_10534, Locus_15169, Locus_17874, Locus_20481, L…
Biological_process	3	GO:0061351	neural precursor cell proliferation	http://amigo.geneontology.org/cgi-bin/amigo/term_details?term=GO:0061351	236	Locus_11423, Locus_14336, Locus_16995, Locus_19440, Locus_20415, Locus_21354, Locus_60567, Locus_80757, Locus_91936, Locus_103935, Locus_111836, Locus_119128, Locus_123666, Locus_146627, Locus_154800, Locus_155168, Locus_615, Locus_4895, Locus_8204, Locus_8319, Locus_17006, Locus_18195, Locus_23373, Locus_28243, Locus_28359, Locus_29910, Locus_34358, Locus_34431, Locus_37237, Locus_39100, Locus_4…
Biological_process	3	GO:0009628	response to abiotic stimulus	http://amigo.geneontology.org/cgi-bin/amigo/term_details?term=GO:0009628	1212	Locus_12729, Locus_18729, Locus_20527, Locus_28169, Locus_35987, Locus_48182, Locus_57736, Locus_65204, Locus_70947, Locus_5969, Locus_7611, Locus_11042, Locus_22719, Locus_29354, Locus_34537, Locus_41746, Locus_43961, Locus_60696, Locus_77599, Locus_101459, Locus_109367, Locus_135639, Locus_286, Locus_3423, Locus_6324, Locus_7198, Locus_8708, Locus_11129, Locus_12840, Locus_14086, Locus_14406, L…
Biological_process	3	GO:0051641	cellular localization	http://amigo.geneontology.org/cgi-bin/amigo/term_details?term=GO:0051641	3724	Locus_54317, Locus_56115, Locus_27240, Locus_45257, Locus_52006, Locus_53965, Locus_77418, Locus_148210, Locus_5298, Locus_7090, Locus_8132, Locus_8655, Locus_8841, Locus_9004, Locus_9261, Locus_10358, Locus_11078, Locus_11575, Locus_11964, Locus_12416, Locus_12435, Locus_13286, Locus_13526, Locus_14048, Locus_14919, Locus_14993, Locus_15021, Locus_15261, Locus_16653, Locus_17030, Locus_20549, Lo…
Biological_process	3	GO:0071841	cellular component organization or biogenesis at cellular level	http://amigo.geneontology.org/cgi-bin/amigo/term_details?term=GO:0071841	6933	Locus_166, Locus_3057, Locus_4318, Locus_6492, Locus_8158, Locus_9684, Locus_10913, Locus_13114, Locus_15932, Locus_19855, Locus_23060, Locus_37005, Locus_38339, Locus_40583, Locus_43200, Locus_43677, Locus_44735, Locus_44738, Locus_47899, Locus_50565, Locus_53971, Locus_64373, Locus_66428, Locus_67367, Locus_68889, Locus_73701, Locus_85184, Locus_86684, Locus_99979, Locus_100361, Locus_105929, L…
Biological_process	3	GO:0051707	response to other organism	http://amigo.geneontology.org/cgi-bin/amigo/term_details?term=GO:0051707	754	Locus_71914, Locus_386, Locus_6610, Locus_61642, Locus_85934, Locus_117337, Locus_163513, Locus_50532, Locus_31468, Locus_32037, Locus_49296, Locus_53304, Locus_53498, Locus_54390, Locus_66126, Locus_97569, Locus_112461, Locus_115161, Locus_51151, Locus_51152, Locus_76649, Locus_103051, Locus_34421, Locus_56206, Locus_62279, Locus_63075, Locus_74340, Locus_654, Locus_6713, Locus_28397, Locus_4974…
Biological_process	3	GO:0002252	immune effector process	http://amigo.geneontology.org/cgi-bin/amigo/term_details?term=GO:0002252	513	Locus_6610, Locus_16265, Locus_49003, Locus_49004, Locus_63163, Locus_78912, Locus_80863, Locus_117337, Locus_2861, Locus_8346, Locus_12772, Locus_20156, Locus_21182, Locus_24128, Locus_34925, Locus_49844, Locus_51668, Locus_81924, Locus_124081, Locus_61806, Locus_1899, Locus_41602, Locus_35176, Locus_37649, Locus_46284, Locus_75341, Locus_108009, Locus_112888, Locus_11007, Locus_33081, Locus_501…
Biological_process	3	GO:0019725	cellular homeostasis	http://amigo.geneontology.org/cgi-bin/amigo/term_details?term=GO:0019725	1392	Locus_19198, Locus_40775, Locus_96831, Locus_127188, Locus_135846, Locus_29862, Locus_96147, Locus_826, Locus_3420, Locus_41658, Locus_45983, Locus_70940, Locus_85526, Locus_144558, Locus_165067, Locus_6872, Locus_13279, Locus_122247, Locus_146097, Locus_146895, Locus_27240, Locus_45257, Locus_52006, Locus_53965, Locus_9586, Locus_45884, Locus_56631, Locus_56632, Locus_68082, Locus_68803, Locus_7…
Biological_process	3	GO:0016044	cellular membrane organization	http://amigo.geneontology.org/cgi-bin/amigo/term_details?term=GO:0016044	828	Locus_31758, Locus_16653, Locus_25455, Locus_72441, Locus_17076, Locus_18905, Locus_21153, Locus_21844, Locus_22498, Locus_47570, Locus_51913, Locus_60316, Locus_63300, Locus_63838, Locus_79753, Locus_79790, Locus_96983, Locus_103541, Locus_112516, Locus_140871, Locus_145313, Locus_8153, Locus_12829, Locus_15782, Locus_17627, Locus_21086, Locus_24056, Locus_24057, Locus_28510, Locus_31566, Locus_…
Biological_process	3	GO:0044419	interspecies interaction between organisms	http://amigo.geneontology.org/cgi-bin/amigo/term_details?term=GO:0044419	397	Locus_50532, Locus_57100, Locus_57101, Locus_100956, Locus_111191, Locus_11893, Locus_22908, Locus_24480, Locus_114539, Locus_124564, Locus_151016, Locus_162974, Locus_114527, Locus_6747, Locus_22808, Locus_40125, Locus_110024, Locus_75724, Locus_106509, Locus_34421, Locus_56206, Locus_62279, Locus_63075, Locus_74340, Locus_5891, Locus_11874, Locus_22972, Locus_34283, Locus_36462, Locus_40533, Lo…
Biological_process	3	GO:0071704	organic substance metabolic process	http://amigo.geneontology.org/cgi-bin/amigo/term_details?term=GO:0071704	3318	Locus_14444, Locus_28877, Locus_32584, Locus_58069, Locus_58070, Locus_96811, Locus_40939, Locus_46432, Locus_70775, Locus_96056, Locus_11526, Locus_17506, Locus_20743, Locus_58253, Locus_58254, Locus_91752, Locus_105690, Locus_116985, Locus_117172, Locus_117530, Locus_120863, Locus_133916, Locus_140442, Locus_145056, Locus_2587, Locus_3233, Locus_9401, Locus_11732, Locus_12774, Locus_15759, Locu…
Biological_process	3	GO:0007059	chromosome segregation	http://amigo.geneontology.org/cgi-bin/amigo/term_details?term=GO:0007059	248	Locus_17930, Locus_54015, Locus_62878, Locus_9087, Locus_15673, Locus_28873, Locus_50048, Locus_50722, Locus_64507, Locus_86319, Locus_112648, Locus_20091, Locus_22480, Locus_23029, Locus_42782, Locus_46299, Locus_69165, Locus_95178, Locus_111662, Locus_15485, Locus_16428, Locus_32823, Locus_37032, Locus_46151, Locus_46155, Locus_47177, Locus_47178, Locus_47584, Locus_48926, Locus_60345, Locus_86…
Biological_process	3	GO:0007049	cell cycle	http://amigo.geneontology.org/cgi-bin/amigo/term_details?term=GO:0007049	2445	Locus_888, Locus_2347, Locus_3880, Locus_8204, Locus_8766, Locus_9348, Locus_12925, Locus_13823, Locus_14689, Locus_15522, Locus_15906, Locus_16653, Locus_18474, Locus_19285, Locus_25003, Locus_25455, Locus_27936, Locus_29162, Locus_30178, Locus_30244, Locus_37545, Locus_44035, Locus_44320, Locus_45496, Locus_46704, Locus_47194, Locus_48915, Locus_49592, Locus_54770, Locus_58787, Locus_61069, Loc…
Biological_process	3	GO:0030534	adult behavior	http://amigo.geneontology.org/cgi-bin/amigo/term_details?term=GO:0030534	279	Locus_15635, Locus_19987, Locus_25082, Locus_44295, Locus_47101, Locus_49861, Locus_51700, Locus_51797, Locus_56759, Locus_76226, Locus_78757, Locus_80799, Locus_86341, Locus_95058, Locus_125665, Locus_139025, Locus_142244, Locus_142838, Locus_145347, Locus_4627, Locus_6873, Locus_7516, Locus_27736, Locus_52818, Locus_56272, Locus_89250, Locus_108006, Locus_127341, Locus_128287, Locus_132333, Loc…
Biological_process	3	GO:0007155	cell adhesion	http://amigo.geneontology.org/cgi-bin/amigo/term_details?term=GO:0007155	2018	Locus_1041, Locus_9742, Locus_12247, Locus_12687, Locus_12814, Locus_13728, Locus_15629, Locus_18840, Locus_19817, Locus_19904, Locus_20729, Locus_22019, Locus_22582, Locus_24137, Locus_24678, Locus_24730, Locus_26738, Locus_26897, Locus_28967, Locus_29047, Locus_30868, Locus_31764, Locus_33629, Locus_33639, Locus_34349, Locus_34529, Locus_34649, Locus_40345, Locus_40764, Locus_42868, Locus_43687…
Biological_process	3	GO:0065009	regulation of molecular function	http://amigo.geneontology.org/cgi-bin/amigo/term_details?term=GO:0065009	3982	Locus_14336, Locus_20415, Locus_80757, Locus_119128, Locus_154800, Locus_96479, Locus_2740, Locus_34148, Locus_45759, Locus_52169, Locus_52170, Locus_55155, Locus_72130, Locus_76398, Locus_79696, Locus_83733, Locus_98472, Locus_118157, Locus_130520, Locus_145924, Locus_5298, Locus_12007, Locus_12030, Locus_13593, Locus_16170, Locus_22019, Locus_32532, Locus_34788, Locus_34811, Locus_35356, Locus_…
Biological_process	3	GO:0048869	cellular developmental process	http://amigo.geneontology.org/cgi-bin/amigo/term_details?term=GO:0048869	5961	Locus_166, Locus_3057, Locus_4318, Locus_6492, Locus_8158, Locus_9684, Locus_10913, Locus_13114, Locus_15932, Locus_19855, Locus_23060, Locus_37005, Locus_38339, Locus_40583, Locus_43200, Locus_43677, Locus_44735, Locus_44738, Locus_47899, Locus_50565, Locus_53971, Locus_64373, Locus_66428, Locus_67367, Locus_68889, Locus_73701, Locus_85184, Locus_86684, Locus_99979, Locus_100361, Locus_105929, L…
Biological_process	3	GO:0042445	hormone metabolic process	http://amigo.geneontology.org/cgi-bin/amigo/term_details?term=GO:0042445	285	Locus_76328, Locus_158277, Locus_13678, Locus_35823, Locus_43751, Locus_47654, Locus_56500, Locus_78267, Locus_88235, Locus_95148, Locus_110298, Locus_140742, Locus_1281, Locus_7343, Locus_56920, Locus_94954, Locus_111756, Locus_113694, Locus_114644, Locus_119991, Locus_129252, Locus_133320, Locus_138176, Locus_21567, Locus_54549, Locus_33473, Locus_35720, Locus_48482, Locus_62732, Locus_107423, …
Biological_process	3	GO:0009719	response to endogenous stimulus	http://amigo.geneontology.org/cgi-bin/amigo/term_details?term=GO:0009719	1682	Locus_1652, Locus_8245, Locus_8580, Locus_9023, Locus_14052, Locus_15010, Locus_15629, Locus_16653, Locus_16945, Locus_19924, Locus_21325, Locus_22537, Locus_28920, Locus_29712, Locus_34910, Locus_35740, Locus_41105, Locus_41780, Locus_42193, Locus_43453, Locus_43675, Locus_45408, Locus_46884, Locus_47072, Locus_49076, Locus_49486, Locus_50817, Locus_53153, Locus_54650, Locus_58184, Locus_58277, …
Biological_process	3	GO:0051301	cell division	http://amigo.geneontology.org/cgi-bin/amigo/term_details?term=GO:0051301	765	Locus_16077, Locus_53479, Locus_65796, Locus_95242, Locus_95541, Locus_2340, Locus_8319, Locus_11665, Locus_12528, Locus_17219, Locus_19085, Locus_19877, Locus_20371, Locus_22137, Locus_24573, Locus_29047, Locus_30208, Locus_30868, Locus_31772, Locus_34349, Locus_34529, Locus_36880, Locus_38176, Locus_39100, Locus_40107, Locus_41612, Locus_42868, Locus_43740, Locus_45347, Locus_46525, Locus_47980…
Biological_process	3	GO:0050789	regulation of biological process	http://amigo.geneontology.org/cgi-bin/amigo/term_details?term=GO:0050789	15888	Locus_15310, Locus_36264, Locus_51541, Locus_51542, Locus_61806, Locus_62615, Locus_3420, Locus_16265, Locus_19576, Locus_63736, Locus_107231, Locus_125533, Locus_34336, Locus_34587, Locus_37949, Locus_41392, Locus_45759, Locus_83733, Locus_125538, Locus_127222, Locus_130520, Locus_57682, Locus_5236, Locus_21744, Locus_26903, Locus_48632, Locus_66945, Locus_102874, Locus_119266, Locus_9379, Locus…
Biological_process	3	GO:0033036	macromolecule localization	http://amigo.geneontology.org/cgi-bin/amigo/term_details?term=GO:0033036	3351	Locus_1219, Locus_37321, Locus_52749, Locus_118926, Locus_4844, Locus_4906, Locus_10565, Locus_11496, Locus_16884, Locus_17953, Locus_42295, Locus_52590, Locus_53416, Locus_53907, Locus_62111, Locus_66443, Locus_68312, Locus_68824, Locus_77300, Locus_79271, Locus_80210, Locus_80730, Locus_95094, Locus_95760, Locus_96158, Locus_128908, Locus_139500, Locus_160112, Locus_234, Locus_696, Locus_895, L…
Biological_process	3	GO:0045321	leukocyte activation	http://amigo.geneontology.org/cgi-bin/amigo/term_details?term=GO:0045321	835	Locus_72671, Locus_8560, Locus_33581, Locus_54454, Locus_12435, Locus_30382, Locus_34317, Locus_35176, Locus_46283, Locus_46284, Locus_52757, Locus_66692, Locus_75341, Locus_105467, Locus_106219, Locus_112887, Locus_148708, Locus_161115, Locus_166483, Locus_34443, Locus_72345, Locus_94823, Locus_114559, Locus_143790, Locus_24054, Locus_24055, Locus_41785, Locus_43144, Locus_43145, Locus_44347, Lo…
Biological_process	3	GO:0048871	multicellular organismal homeostasis	http://amigo.geneontology.org/cgi-bin/amigo/term_details?term=GO:0048871	270	Locus_12353, Locus_28415, Locus_28494, Locus_38288, Locus_39162, Locus_43618, Locus_46704, Locus_53798, Locus_66300, Locus_72625, Locus_73501, Locus_76517, Locus_81503, Locus_98489, Locus_110016, Locus_118272, Locus_123898, Locus_157676, Locus_163680, Locus_164593, Locus_7106, Locus_18032, Locus_19279, Locus_20336, Locus_26023, Locus_41032, Locus_46511, Locus_49535, Locus_61806, Locus_63015, Locu…
Biological_process	3	GO:0021700	developmental maturation	http://amigo.geneontology.org/cgi-bin/amigo/term_details?term=GO:0021700	391	Locus_23106, Locus_53971, Locus_57923, Locus_142464, Locus_36462, Locus_126293, Locus_164217, Locus_9029, Locus_96508, Locus_120665, Locus_125797, Locus_156993, Locus_26023, Locus_34821, Locus_44949, Locus_46295, Locus_56519, Locus_62418, Locus_13900, Locus_15872, Locus_15873, Locus_18044, Locus_18844, Locus_39624, Locus_42789, Locus_43117, Locus_46132, Locus_77731, Locus_119291, Locus_120545, Lo…
Biological_process	3	GO:0065008	regulation of biological quality	http://amigo.geneontology.org/cgi-bin/amigo/term_details?term=GO:0065008	4875	Locus_19198, Locus_40775, Locus_96831, Locus_127188, Locus_135846, Locus_1652, Locus_14613, Locus_15932, Locus_26466, Locus_30871, Locus_30872, Locus_45265, Locus_67367, Locus_83185, Locus_86684, Locus_105929, Locus_107190, Locus_117465, Locus_122312, Locus_139297, Locus_139328, Locus_159594, Locus_166177, Locus_166451, Locus_168314, Locus_16392, Locus_30180, Locus_32769, Locus_38468, Locus_39607…
Biological_process	3	GO:0001503	ossification	http://amigo.geneontology.org/cgi-bin/amigo/term_details?term=GO:0001503	573	Locus_3420, Locus_16653, Locus_20091, Locus_22480, Locus_23029, Locus_27146, Locus_27870, Locus_33988, Locus_37953, Locus_46704, Locus_66300, Locus_71098, Locus_72441, Locus_73501, Locus_73542, Locus_76517, Locus_81503, Locus_95178, Locus_103634, Locus_123898, Locus_142625, Locus_157676, Locus_163680, Locus_182, Locus_797, Locus_2869, Locus_3488, Locus_3538, Locus_9151, Locus_9583, Locus_10532, L…
Biological_process	3	GO:0032504	multicellular organism reproduction	http://amigo.geneontology.org/cgi-bin/amigo/term_details?term=GO:0032504	868	Locus_23200, Locus_35179, Locus_37499, Locus_8580, Locus_27326, Locus_35740, Locus_49142, Locus_57839, Locus_68535, Locus_75507, Locus_87512, Locus_103520, Locus_18537, Locus_26576, Locus_26577, Locus_27395, Locus_37409, Locus_9408, Locus_29302, Locus_56313, Locus_125838, Locus_133672, Locus_12149, Locus_53551, Locus_53554, Locus_130616, Locus_1127, Locus_9501, Locus_12565, Locus_16966, Locus_169…
Biological_process	3	GO:0035264	multicellular organism growth	http://amigo.geneontology.org/cgi-bin/amigo/term_details?term=GO:0035264	212	Locus_5969, Locus_9843, Locus_9996, Locus_10294, Locus_14210, Locus_15635, Locus_15936, Locus_16287, Locus_16798, Locus_20091, Locus_20856, Locus_22480, Locus_23029, Locus_23914, Locus_25968, Locus_29415, Locus_33969, Locus_37976, Locus_40145, Locus_42847, Locus_42856, Locus_47101, Locus_47151, Locus_48077, Locus_48079, Locus_48080, Locus_49861, Locus_52268, Locus_57809, Locus_58262, Locus_63787,…
Biological_process	3	GO:0051674	localization of cell	http://amigo.geneontology.org/cgi-bin/amigo/term_details?term=GO:0051674	2142	Locus_9669, Locus_10047, Locus_10854, Locus_18114, Locus_27573, Locus_40988, Locus_45173, Locus_46466, Locus_48767, Locus_51984, Locus_55849, Locus_56137, Locus_90480, Locus_96750, Locus_106385, Locus_131606, Locus_137967, Locus_138504, Locus_140182, Locus_8528, Locus_14444, Locus_17092, Locus_46704, Locus_54070, Locus_54071, Locus_65279, Locus_66300, Locus_73501, Locus_76517, Locus_81503, Locus_…
Biological_process	3	GO:0007017	microtubule-based process	http://amigo.geneontology.org/cgi-bin/amigo/term_details?term=GO:0007017	986	Locus_4289, Locus_12043, Locus_16753, Locus_32780, Locus_56013, Locus_56014, Locus_119446, Locus_55473, Locus_101316, Locus_138304, Locus_17616, Locus_22337, Locus_30208, Locus_31190, Locus_32203, Locus_41612, Locus_43740, Locus_47779, Locus_57257, Locus_81149, Locus_100133, Locus_3765, Locus_9421, Locus_11778, Locus_22450, Locus_31045, Locus_34168, Locus_41365, Locus_46645, Locus_47798, Locus_66…
Biological_process	3	GO:0044281	small molecule metabolic process	http://amigo.geneontology.org/cgi-bin/amigo/term_details?term=GO:0044281	6362	Locus_14336, Locus_20415, Locus_80757, Locus_119128, Locus_154800, Locus_96479, Locus_81895, Locus_5335, Locus_57686, Locus_69877, Locus_76067, Locus_89556, Locus_122543, Locus_125376, Locus_157464, Locus_6635, Locus_8500, Locus_11802, Locus_21676, Locus_22974, Locus_34244, Locus_34699, Locus_34751, Locus_34853, Locus_35051, Locus_36007, Locus_37596, Locus_41670, Locus_44370, Locus_48917, Locus_5…
Biological_process	3	GO:0007568	aging	http://amigo.geneontology.org/cgi-bin/amigo/term_details?term=GO:0007568	346	Locus_8627, Locus_10239, Locus_18326, Locus_20562, Locus_22356, Locus_34398, Locus_34457, Locus_35689, Locus_39621, Locus_39641, Locus_39679, Locus_48066, Locus_48211, Locus_57461, Locus_65739, Locus_69772, Locus_82020, Locus_105794, Locus_107209, Locus_114383, Locus_128495, Locus_133031, Locus_10530, Locus_38737, Locus_74904, Locus_118908, Locus_151248, Locus_13229, Locus_46847, Locus_80415, Loc…
Biological_process	3	GO:0022414	reproductive process	http://amigo.geneontology.org/cgi-bin/amigo/term_details?term=GO:0022414	1836	Locus_54317, Locus_56115, Locus_27240, Locus_45257, Locus_52006, Locus_53965, Locus_20094, Locus_42454, Locus_59287, Locus_66140, Locus_147375, Locus_11052, Locus_27985, Locus_38300, Locus_66522, Locus_78388, Locus_87040, Locus_88638, Locus_158543, Locus_14187, Locus_18349, Locus_39006, Locus_88393, Locus_23200, Locus_35179, Locus_37499, Locus_8580, Locus_27326, Locus_35740, Locus_49142, Locus_57…
Biological_process	3	GO:0030029	actin filament-based process	http://amigo.geneontology.org/cgi-bin/amigo/term_details?term=GO:0030029	1191	Locus_20328, Locus_38019, Locus_39750, Locus_59758, Locus_60833, Locus_60834, Locus_65319, Locus_100436, Locus_14613, Locus_15932, Locus_16170, Locus_34788, Locus_35038, Locus_35356, Locus_51641, Locus_63108, Locus_65385, Locus_67367, Locus_86684, Locus_88102, Locus_105929, Locus_116878, Locus_122312, Locus_139297, Locus_168314, Locus_33148, Locus_44329, Locus_109240, Locus_123604, Locus_31764, L…
Biological_process	3	GO:0044238	primary metabolic process	http://amigo.geneontology.org/cgi-bin/amigo/term_details?term=GO:0044238	15821	Locus_14444, Locus_28877, Locus_32584, Locus_58069, Locus_58070, Locus_96811, Locus_14336, Locus_20415, Locus_80757, Locus_119128, Locus_154800, Locus_96479, Locus_13284, Locus_22992, Locus_27036, Locus_34999, Locus_40663, Locus_70302, Locus_96461, Locus_103534, Locus_105611, Locus_107105, Locus_148594, Locus_166051, Locus_2740, Locus_34148, Locus_45759, Locus_52169, Locus_52170, Locus_55155, Loc…
Biological_process	3	GO:0016049	cell growth	http://amigo.geneontology.org/cgi-bin/amigo/term_details?term=GO:0016049	723	Locus_166, Locus_3057, Locus_4318, Locus_6492, Locus_8158, Locus_9684, Locus_10913, Locus_13114, Locus_15932, Locus_19855, Locus_23060, Locus_37005, Locus_38339, Locus_40583, Locus_43200, Locus_43677, Locus_44735, Locus_44738, Locus_47899, Locus_50565, Locus_53971, Locus_64373, Locus_66428, Locus_67367, Locus_68889, Locus_73701, Locus_85184, Locus_86684, Locus_99979, Locus_100361, Locus_105929, L…
Biological_process	3	GO:0009058	biosynthetic process	http://amigo.geneontology.org/cgi-bin/amigo/term_details?term=GO:0009058	8364	Locus_14336, Locus_20415, Locus_80757, Locus_119128, Locus_154800, Locus_96479, Locus_3102, Locus_3351, Locus_5298, Locus_7781, Locus_11893, Locus_12897, Locus_13526, Locus_13593, Locus_14847, Locus_17092, Locus_17692, Locus_19167, Locus_22163, Locus_22908, Locus_27014, Locus_28066, Locus_29364, Locus_30208, Locus_30392, Locus_32532, Locus_34196, Locus_42907, Locus_44268, Locus_45173, Locus_45929…
Biological_process	3	GO:0032259	methylation	http://amigo.geneontology.org/cgi-bin/amigo/term_details?term=GO:0032259	449	Locus_13284, Locus_22992, Locus_27036, Locus_34999, Locus_40663, Locus_70302, Locus_96461, Locus_103534, Locus_105611, Locus_107105, Locus_148594, Locus_166051, Locus_37572, Locus_55680, Locus_73552, Locus_8549, Locus_20809, Locus_29276, Locus_29609, Locus_50025, Locus_13788, Locus_15453, Locus_46617, Locus_101034, Locus_43868, Locus_92034, Locus_97305, Locus_108455, Locus_2681, Locus_12844, Locu…
Biological_process	3	GO:0009056	catabolic process	http://amigo.geneontology.org/cgi-bin/amigo/term_details?term=GO:0009056	4700	Locus_14444, Locus_28877, Locus_32584, Locus_58069, Locus_58070, Locus_96811, Locus_2011, Locus_5236, Locus_8766, Locus_14783, Locus_16014, Locus_20083, Locus_20204, Locus_21231, Locus_21744, Locus_21896, Locus_22553, Locus_23280, Locus_24928, Locus_26787, Locus_26903, Locus_27146, Locus_30470, Locus_32634, Locus_33605, Locus_40441, Locus_40801, Locus_41427, Locus_44289, Locus_45423, Locus_45725,…
Biological_process	3	GO:0051234	establishment of localization	http://amigo.geneontology.org/cgi-bin/amigo/term_details?term=GO:0051234	7439	Locus_792, Locus_1773, Locus_2011, Locus_2191, Locus_2604, Locus_2894, Locus_3012, Locus_3875, Locus_4476, Locus_4537, Locus_5069, Locus_5120, Locus_5157, Locus_5167, Locus_5193, Locus_5327, Locus_6480, Locus_7854, Locus_8015, Locus_8094, Locus_8520, Locus_8625, Locus_8717, Locus_8785, Locus_8946, Locus_9053, Locus_9126, Locus_9319, Locus_9408, Locus_9875, Locus_10241, Locus_10264, Locus_10714, L…
Biological_process	3	GO:0050673	epithelial cell proliferation	http://amigo.geneontology.org/cgi-bin/amigo/term_details?term=GO:0050673	458	Locus_12030, Locus_15545, Locus_23627, Locus_46097, Locus_52446, Locus_67230, Locus_73630, Locus_119991, Locus_124036, Locus_133320, Locus_139326, Locus_1549, Locus_8181, Locus_13634, Locus_16374, Locus_41469, Locus_79232, Locus_83060, Locus_109394, Locus_117501, Locus_5734, Locus_27985, Locus_38300, Locus_50851, Locus_56088, Locus_141317, Locus_142979, Locus_16556, Locus_19285, Locus_42455, Locu…
Biological_process	3	GO:0055114	oxidation-reduction process	http://amigo.geneontology.org/cgi-bin/amigo/term_details?term=GO:0055114	1798	Locus_1495, Locus_7867, Locus_8892, Locus_11893, Locus_14182, Locus_22908, Locus_23606, Locus_32769, Locus_33635, Locus_39556, Locus_39607, Locus_41843, Locus_44818, Locus_46060, Locus_48061, Locus_49860, Locus_56906, Locus_71791, Locus_73390, Locus_76802, Locus_80908, Locus_97000, Locus_114539, Locus_115282, Locus_117687, Locus_119251, Locus_122832, Locus_140761, Locus_143959, Locus_151016, Locu…
Biological_process	3	GO:0016043	cellular component organization	http://amigo.geneontology.org/cgi-bin/amigo/term_details?term=GO:0016043	8080	Locus_7508, Locus_9124, Locus_17746, Locus_43147, Locus_43148, Locus_50565, Locus_54911, Locus_81280, Locus_95164, Locus_105446, Locus_122352, Locus_1652, Locus_14613, Locus_15932, Locus_26466, Locus_30871, Locus_30872, Locus_45265, Locus_67367, Locus_83185, Locus_86684, Locus_105929, Locus_107190, Locus_117465, Locus_122312, Locus_139297, Locus_139328, Locus_159594, Locus_166177, Locus_166451, L…
Biological_process	3	GO:0007275	multicellular organismal development	http://amigo.geneontology.org/cgi-bin/amigo/term_details?term=GO:0007275	8842	Locus_5236, Locus_21744, Locus_26903, Locus_48632, Locus_66945, Locus_102874, Locus_119266, Locus_9379, Locus_63684, Locus_8627, Locus_10239, Locus_18326, Locus_20562, Locus_22356, Locus_34398, Locus_34457, Locus_35689, Locus_39621, Locus_39641, Locus_39679, Locus_48066, Locus_48211, Locus_57461, Locus_65739, Locus_69772, Locus_82020, Locus_105794, Locus_107209, Locus_114383, Locus_128495, Locus_…
Biological_process	3	GO:0070661	leukocyte proliferation	http://amigo.geneontology.org/cgi-bin/amigo/term_details?term=GO:0070661	247	Locus_11421, Locus_18783, Locus_23163, Locus_74025, Locus_141610, Locus_27985, Locus_38300, Locus_327, Locus_64665, Locus_52700, Locus_45082, Locus_76482, Locus_129279, Locus_15936, Locus_42847, Locus_57809, Locus_67041, Locus_158648, Locus_47961, Locus_70546, Locus_91083, Locus_8580, Locus_13488, Locus_35740, Locus_38713, Locus_46243, Locus_49142, Locus_75507, Locus_103520, Locus_110175, Locus_1…
Biological_process	3	GO:0003008	system process	http://amigo.geneontology.org/cgi-bin/amigo/term_details?term=GO:0003008	3517	Locus_1219, Locus_37321, Locus_52749, Locus_118926, Locus_6622, Locus_19285, Locus_23594, Locus_28935, Locus_30511, Locus_36712, Locus_37641, Locus_37712, Locus_41658, Locus_44173, Locus_45759, Locus_46344, Locus_46345, Locus_57959, Locus_67800, Locus_68858, Locus_70940, Locus_83733, Locus_100616, Locus_100951, Locus_130520, Locus_143773, Locus_159358, Locus_386, Locus_15635, Locus_19914, Locus_2…
Biological_process	3	GO:0050817	coagulation	http://amigo.geneontology.org/cgi-bin/amigo/term_details?term=GO:0050817	827	Locus_6238, Locus_60487, Locus_60488, Locus_120561, Locus_131537, Locus_992, Locus_13286, Locus_20775, Locus_47254, Locus_47898, Locus_47904, Locus_63674, Locus_66849, Locus_70013, Locus_74795, Locus_87005, Locus_95943, Locus_106142, Locus_110860, Locus_122754, Locus_140097, Locus_144121, Locus_151761, Locus_236, Locus_10938, Locus_12387, Locus_14994, Locus_16728, Locus_22619, Locus_24768, Locus_…
Biological_process	3	GO:0035637	multicellular organismal signaling	http://amigo.geneontology.org/cgi-bin/amigo/term_details?term=GO:0035637	1739	Locus_11816, Locus_41411, Locus_61891, Locus_61973, Locus_110211, Locus_4740, Locus_14336, Locus_16226, Locus_20415, Locus_21788, Locus_33009, Locus_36462, Locus_52834, Locus_58409, Locus_80757, Locus_90480, Locus_119128, Locus_126356, Locus_140182, Locus_154800, Locus_32417, Locus_45435, Locus_46269, Locus_68677, Locus_82026, Locus_85782, Locus_113814, Locus_122742, Locus_125273, Locus_130440, L…
Biological_process	3	GO:0019953	sexual reproduction	http://amigo.geneontology.org/cgi-bin/amigo/term_details?term=GO:0019953	691	Locus_54317, Locus_56115, Locus_27240, Locus_45257, Locus_52006, Locus_53965, Locus_20094, Locus_42454, Locus_59287, Locus_66140, Locus_147375, Locus_13477, Locus_38621, Locus_81584, Locus_107529, Locus_113733, Locus_126458, Locus_18537, Locus_26576, Locus_26577, Locus_27395, Locus_37409, Locus_10515, Locus_18947, Locus_33028, Locus_36017, Locus_36206, Locus_41322, Locus_44863, Locus_45301, Locus…
Biological_process	3	GO:0048856	anatomical structure development	http://amigo.geneontology.org/cgi-bin/amigo/term_details?term=GO:0048856	9048	Locus_5236, Locus_21744, Locus_26903, Locus_48632, Locus_66945, Locus_102874, Locus_119266, Locus_9379, Locus_63684, Locus_53437, Locus_19735, Locus_40965, Locus_75901, Locus_166, Locus_3057, Locus_4318, Locus_6492, Locus_8158, Locus_9684, Locus_10913, Locus_13114, Locus_15932, Locus_19855, Locus_23060, Locus_37005, Locus_38339, Locus_40583, Locus_43200, Locus_43677, Locus_44735, Locus_44738, Loc…
Biological_process	4	GO:0006810	transport	http://amigo.geneontology.org/cgi-bin/amigo/term_details?term=GO:0006810	7328	Locus_792, Locus_1773, Locus_2011, Locus_2191, Locus_2604, Locus_2894, Locus_3012, Locus_3875, Locus_4476, Locus_4537, Locus_5069, Locus_5120, Locus_5157, Locus_5167, Locus_5193, Locus_5327, Locus_6480, Locus_7854, Locus_8015, Locus_8094, Locus_8520, Locus_8625, Locus_8717, Locus_8785, Locus_8946, Locus_9053, Locus_9126, Locus_9319, Locus_9408, Locus_9875, Locus_10241, Locus_10264, Locus_10714, L…
Biological_process	4	GO:0071214	cellular response to abiotic stimulus	http://amigo.geneontology.org/cgi-bin/amigo/term_details?term=GO:0071214	252	Locus_962, Locus_24860, Locus_72487, Locus_6281, Locus_14555, Locus_20573, Locus_24480, Locus_31359, Locus_124564, Locus_137609, Locus_144244, Locus_10265, Locus_11534, Locus_15026, Locus_20129, Locus_35334, Locus_37884, Locus_70538, Locus_91029, Locus_92570, Locus_95823, Locus_102229, Locus_105589, Locus_120996, Locus_9151, Locus_20091, Locus_22480, Locus_23029, Locus_47995, Locus_59588, Locus_6…
Biological_process	4	GO:0009582	detection of abiotic stimulus	http://amigo.geneontology.org/cgi-bin/amigo/term_details?term=GO:0009582	225	Locus_26738, Locus_29828, Locus_72089, Locus_74645, Locus_113348, Locus_156263, Locus_42097, Locus_69591, Locus_83918, Locus_2485, Locus_12625, Locus_20484, Locus_23644, Locus_28955, Locus_37023, Locus_37879, Locus_43363, Locus_44969, Locus_51405, Locus_56861, Locus_63964, Locus_71540, Locus_86254, Locus_97949, Locus_101477, Locus_104036, Locus_121166, Locus_123169, Locus_123607, Locus_126677, Lo…
Biological_process	4	GO:0006766	vitamin metabolic process	http://amigo.geneontology.org/cgi-bin/amigo/term_details?term=GO:0006766	271	Locus_34470, Locus_50582, Locus_50583, Locus_79456, Locus_38491, Locus_1979, Locus_8600, Locus_14165, Locus_20615, Locus_22372, Locus_39705, Locus_43830, Locus_55858, Locus_56143, Locus_58928, Locus_58930, Locus_61717, Locus_65846, Locus_80084, Locus_81739, Locus_85205, Locus_86676, Locus_99474, Locus_105564, Locus_111337, Locus_121355, Locus_145658, Locus_54843, Locus_58507, Locus_58508, Locus_3…
Biological_process	4	GO:0051235	maintenance of location	http://amigo.geneontology.org/cgi-bin/amigo/term_details?term=GO:0051235	320	Locus_4289, Locus_12043, Locus_16753, Locus_32780, Locus_56013, Locus_56014, Locus_119446, Locus_10023, Locus_78075, Locus_78617, Locus_89592, Locus_34811, Locus_58749, Locus_58844, Locus_69556, Locus_68, Locus_8324, Locus_9306, Locus_16919, Locus_31965, Locus_41076, Locus_46731, Locus_51450, Locus_77574, Locus_95090, Locus_96752, Locus_110644, Locus_112123, Locus_112746, Locus_127658, Locus_1406…
Biological_process	4	GO:0048519	negative regulation of biological process	http://amigo.geneontology.org/cgi-bin/amigo/term_details?term=GO:0048519	5785	Locus_61806, Locus_62615, Locus_34336, Locus_34587, Locus_37949, Locus_41392, Locus_45759, Locus_83733, Locus_125538, Locus_127222, Locus_130520, Locus_1219, Locus_37321, Locus_52749, Locus_118926, Locus_3491, Locus_4555, Locus_6483, Locus_9539, Locus_10713, Locus_12151, Locus_15214, Locus_16484, Locus_16731, Locus_16978, Locus_17929, Locus_18085, Locus_20701, Locus_22191, Locus_22531, Locus_2300…
Biological_process	4	GO:0070482	response to oxygen levels	http://amigo.geneontology.org/cgi-bin/amigo/term_details?term=GO:0070482	489	Locus_102086, Locus_14717, Locus_37365, Locus_442, Locus_2164, Locus_2350, Locus_3351, Locus_3912, Locus_4092, Locus_5969, Locus_6872, Locus_7352, Locus_7516, Locus_7781, Locus_8353, Locus_8580, Locus_8939, Locus_9014, Locus_9023, Locus_9110, Locus_9351, Locus_9501, Locus_9967, Locus_10075, Locus_10481, Locus_10483, Locus_12171, Locus_12439, Locus_12495, Locus_12693, Locus_12694, Locus_12897, Loc…
Biological_process	4	GO:1901136	carbohydrate derivative catabolic process	http://amigo.geneontology.org/cgi-bin/amigo/term_details?term=GO:1901136	2157	Locus_14444, Locus_28877, Locus_32584, Locus_58069, Locus_58070, Locus_96811, Locus_15626, Locus_21656, Locus_29371, Locus_34955, Locus_36835, Locus_44023, Locus_46914, Locus_47622, Locus_61404, Locus_1566, Locus_12026, Locus_18734, Locus_23366, Locus_33417, Locus_63260, Locus_68378, Locus_74867, Locus_80832, Locus_111586, Locus_130221, Locus_149504, Locus_143017, Locus_23200, Locus_35179, Locus_…
Biological_process	4	GO:0009612	response to mechanical stimulus	http://amigo.geneontology.org/cgi-bin/amigo/term_details?term=GO:0009612	289	Locus_9110, Locus_11832, Locus_14565, Locus_14849, Locus_19167, Locus_19971, Locus_28065, Locus_31468, Locus_31491, Locus_32879, Locus_33592, Locus_33663, Locus_34218, Locus_34810, Locus_38288, Locus_41015, Locus_41747, Locus_42907, Locus_44005, Locus_44162, Locus_44320, Locus_45929, Locus_46974, Locus_47298, Locus_50532, Locus_51991, Locus_52812, Locus_54070, Locus_56292, Locus_56534, Locus_5712…
Biological_process	4	GO:0050793	regulation of developmental process	http://amigo.geneontology.org/cgi-bin/amigo/term_details?term=GO:0050793	2911	Locus_5236, Locus_21744, Locus_26903, Locus_48632, Locus_66945, Locus_102874, Locus_119266, Locus_9379, Locus_63684, Locus_53437, Locus_19735, Locus_40965, Locus_75901, Locus_166, Locus_3057, Locus_4318, Locus_6492, Locus_8158, Locus_9684, Locus_10913, Locus_13114, Locus_15932, Locus_19855, Locus_23060, Locus_37005, Locus_38339, Locus_40583, Locus_43200, Locus_43677, Locus_44735, Locus_44738, Loc…
Biological_process	4	GO:0040012	regulation of locomotion	http://amigo.geneontology.org/cgi-bin/amigo/term_details?term=GO:0040012	972	Locus_143209, Locus_161300, Locus_34358, Locus_77321, Locus_13388, Locus_13582, Locus_45924, Locus_48372, Locus_52268, Locus_54596, Locus_62722, Locus_65985, Locus_27351, Locus_48165, Locus_48166, Locus_85113, Locus_74842, Locus_80623, Locus_90460, Locus_114628, Locus_139605, Locus_61333, Locus_97576, Locus_19904, Locus_26023, Locus_26738, Locus_28195, Locus_33842, Locus_41941, Locus_46511, Locus…
Biological_process	4	GO:0007626	locomotory behavior	http://amigo.geneontology.org/cgi-bin/amigo/term_details?term=GO:0007626	442	Locus_10626, Locus_38662, Locus_39624, Locus_40775, Locus_42789, Locus_57863, Locus_77731, Locus_96831, Locus_127188, Locus_135846, Locus_4177, Locus_16343, Locus_57239, Locus_60237, Locus_60760, Locus_76880, Locus_86739, Locus_115416, Locus_120160, Locus_135659, Locus_2879, Locus_7516, Locus_11665, Locus_21003, Locus_36880, Locus_41945, Locus_47413, Locus_81177, Locus_81473, Locus_96152, Locus_1…
Biological_process	4	GO:0090066	regulation of anatomical structure size	http://amigo.geneontology.org/cgi-bin/amigo/term_details?term=GO:0090066	623	Locus_1652, Locus_14613, Locus_15932, Locus_26466, Locus_30871, Locus_30872, Locus_45265, Locus_67367, Locus_83185, Locus_86684, Locus_105929, Locus_107190, Locus_117465, Locus_122312, Locus_139297, Locus_139328, Locus_159594, Locus_166177, Locus_166451, Locus_168314, Locus_16392, Locus_30180, Locus_32769, Locus_38468, Locus_39607, Locus_39624, Locus_42789, Locus_49288, Locus_50873, Locus_52507, …
Biological_process	4	GO:0055086	nucleobase-containing small molecule metabolic process	http://amigo.geneontology.org/cgi-bin/amigo/term_details?term=GO:0055086	3097	Locus_14336, Locus_20415, Locus_80757, Locus_119128, Locus_154800, Locus_96479, Locus_1566, Locus_12026, Locus_18734, Locus_23366, Locus_33417, Locus_63260, Locus_68378, Locus_74867, Locus_80832, Locus_111586, Locus_130221, Locus_149504, Locus_8976, Locus_44219, Locus_52877, Locus_23784, Locus_143017, Locus_23200, Locus_35179, Locus_37499, Locus_39051, Locus_41090, Locus_47535, Locus_139740, Locu…
Biological_process	4	GO:0006091	generation of precursor metabolites and energy	http://amigo.geneontology.org/cgi-bin/amigo/term_details?term=GO:0006091	844	Locus_1495, Locus_7867, Locus_8892, Locus_11893, Locus_14182, Locus_22908, Locus_23606, Locus_32769, Locus_33635, Locus_39556, Locus_39607, Locus_41843, Locus_44818, Locus_46060, Locus_48061, Locus_49860, Locus_56906, Locus_71791, Locus_73390, Locus_76802, Locus_80908, Locus_97000, Locus_114539, Locus_115282, Locus_117687, Locus_119251, Locus_122832, Locus_140761, Locus_143959, Locus_151016, Locu…
Biological_process	4	GO:0044249	cellular biosynthetic process	http://amigo.geneontology.org/cgi-bin/amigo/term_details?term=GO:0044249	8051	Locus_14336, Locus_20415, Locus_80757, Locus_119128, Locus_154800, Locus_96479, Locus_3102, Locus_3351, Locus_5298, Locus_7781, Locus_11893, Locus_12897, Locus_13526, Locus_13593, Locus_14847, Locus_17092, Locus_17692, Locus_19167, Locus_22163, Locus_22908, Locus_27014, Locus_28066, Locus_29364, Locus_30208, Locus_30392, Locus_32532, Locus_34196, Locus_42907, Locus_44268, Locus_45173, Locus_45929…
Biological_process	4	GO:0009617	response to bacterium	http://amigo.geneontology.org/cgi-bin/amigo/term_details?term=GO:0009617	501	Locus_71914, Locus_31468, Locus_32037, Locus_49296, Locus_53304, Locus_53498, Locus_54390, Locus_66126, Locus_97569, Locus_112461, Locus_115161, Locus_6610, Locus_117337, Locus_11193, Locus_27032, Locus_113718, Locus_3731, Locus_4844, Locus_8301, Locus_8438, Locus_8549, Locus_10084, Locus_10565, Locus_11496, Locus_13286, Locus_16519, Locus_16884, Locus_18713, Locus_19329, Locus_20224, Locus_20264…
Biological_process	4	GO:0007018	microtubule-based movement	http://amigo.geneontology.org/cgi-bin/amigo/term_details?term=GO:0007018	455	Locus_4289, Locus_12043, Locus_16753, Locus_32780, Locus_55473, Locus_56013, Locus_56014, Locus_101316, Locus_119446, Locus_138304, Locus_17616, Locus_22337, Locus_30208, Locus_31190, Locus_32203, Locus_41612, Locus_43740, Locus_47779, Locus_57257, Locus_81149, Locus_100133, Locus_3765, Locus_9421, Locus_11778, Locus_22450, Locus_31045, Locus_34168, Locus_41365, Locus_46645, Locus_47798, Locus_66…
Biological_process	4	GO:0040008	regulation of growth	http://amigo.geneontology.org/cgi-bin/amigo/term_details?term=GO:0040008	864	Locus_166, Locus_3057, Locus_4318, Locus_6492, Locus_8158, Locus_9684, Locus_10913, Locus_13114, Locus_15932, Locus_19855, Locus_23060, Locus_37005, Locus_38339, Locus_40583, Locus_43200, Locus_43677, Locus_44735, Locus_44738, Locus_47899, Locus_50565, Locus_53971, Locus_64373, Locus_66428, Locus_67367, Locus_68889, Locus_73701, Locus_85184, Locus_86684, Locus_99979, Locus_100361, Locus_105929, L…
Biological_process	4	GO:0009308	amine metabolic process	http://amigo.geneontology.org/cgi-bin/amigo/term_details?term=GO:0009308	642	Locus_24426, Locus_48361, Locus_53076, Locus_53078, Locus_12062, Locus_26397, Locus_60310, Locus_85070, Locus_89289, Locus_131816, Locus_22553, Locus_26787, Locus_45423, Locus_123555, Locus_152182, Locus_47521, Locus_54199, Locus_54202, Locus_54733, Locus_55966, Locus_85665, Locus_105599, Locus_110454, Locus_118219, Locus_24396, Locus_24397, Locus_42891, Locus_51580, Locus_51581, Locus_91863, Loc…
Biological_process	4	GO:0051128	regulation of cellular component organization	http://amigo.geneontology.org/cgi-bin/amigo/term_details?term=GO:0051128	2445	Locus_166, Locus_3057, Locus_4318, Locus_6492, Locus_8158, Locus_9684, Locus_10913, Locus_13114, Locus_15932, Locus_19855, Locus_23060, Locus_37005, Locus_38339, Locus_40583, Locus_43200, Locus_43677, Locus_44735, Locus_44738, Locus_47899, Locus_50565, Locus_53971, Locus_64373, Locus_66428, Locus_67367, Locus_68889, Locus_73701, Locus_85184, Locus_86684, Locus_99979, Locus_100361, Locus_105929, L…
Biological_process	4	GO:0071495	cellular response to endogenous stimulus	http://amigo.geneontology.org/cgi-bin/amigo/term_details?term=GO:0071495	1071	Locus_753, Locus_5530, Locus_9923, Locus_10831, Locus_11732, Locus_16579, Locus_17008, Locus_17506, Locus_17652, Locus_19904, Locus_23603, Locus_26738, Locus_33496, Locus_34409, Locus_44278, Locus_48848, Locus_66193, Locus_69353, Locus_69530, Locus_80252, Locus_86277, Locus_86397, Locus_87723, Locus_89714, Locus_98831, Locus_108384, Locus_119304, Locus_131432, Locus_133264, Locus_138453, Locus_14…
Biological_process	4	GO:0012501	programmed cell death	http://amigo.geneontology.org/cgi-bin/amigo/term_details?term=GO:0012501	2808	Locus_27985, Locus_38300, Locus_41775, Locus_43451, Locus_112674, Locus_36493, Locus_55045, Locus_117325, Locus_327, Locus_16653, Locus_25455, Locus_26438, Locus_31474, Locus_32769, Locus_39607, Locus_72441, Locus_76802, Locus_100815, Locus_143959, Locus_5478, Locus_11561, Locus_12247, Locus_14783, Locus_15629, Locus_16580, Locus_17176, Locus_17522, Locus_17878, Locus_17895, Locus_18799, Locus_19…
Biological_process	4	GO:0048870	cell motility	http://amigo.geneontology.org/cgi-bin/amigo/term_details?term=GO:0048870	2142	Locus_9669, Locus_10047, Locus_10854, Locus_18114, Locus_27573, Locus_40988, Locus_45173, Locus_46466, Locus_48767, Locus_51984, Locus_55849, Locus_56137, Locus_90480, Locus_96750, Locus_106385, Locus_131606, Locus_137967, Locus_138504, Locus_140182, Locus_8528, Locus_14444, Locus_17092, Locus_46704, Locus_54070, Locus_54071, Locus_65279, Locus_66300, Locus_73501, Locus_76517, Locus_81503, Locus_…
Biological_process	4	GO:0016337	cell-cell adhesion	http://amigo.geneontology.org/cgi-bin/amigo/term_details?term=GO:0016337	934	Locus_65248, Locus_76688, Locus_29634, Locus_39347, Locus_39348, Locus_63726, Locus_72485, Locus_119409, Locus_153290, Locus_29146, Locus_36712, Locus_60433, Locus_61806, Locus_98374, Locus_100616, Locus_110393, Locus_113836, Locus_165539, Locus_95789, Locus_34170, Locus_46097, Locus_67230, Locus_110108, Locus_139326, Locus_3625, Locus_9914, Locus_20919, Locus_27749, Locus_37764, Locus_54226, Loc…
Biological_process	4	GO:0009314	response to radiation	http://amigo.geneontology.org/cgi-bin/amigo/term_details?term=GO:0009314	654	Locus_12729, Locus_18729, Locus_20527, Locus_28169, Locus_35987, Locus_48182, Locus_57736, Locus_65204, Locus_70947, Locus_5969, Locus_7611, Locus_11042, Locus_22719, Locus_29354, Locus_34537, Locus_41746, Locus_43961, Locus_60696, Locus_77599, Locus_101459, Locus_109367, Locus_135639, Locus_286, Locus_3423, Locus_6324, Locus_7198, Locus_8708, Locus_11129, Locus_12840, Locus_14086, Locus_14406, L…
Biological_process	4	GO:0006790	sulfur compound metabolic process	http://amigo.geneontology.org/cgi-bin/amigo/term_details?term=GO:0006790	408	Locus_17293, Locus_43552, Locus_40939, Locus_46432, Locus_70775, Locus_96056, Locus_11526, Locus_17506, Locus_20743, Locus_58253, Locus_58254, Locus_91752, Locus_105690, Locus_116985, Locus_117172, Locus_117530, Locus_120863, Locus_133916, Locus_140442, Locus_145056, Locus_2587, Locus_3233, Locus_9401, Locus_11732, Locus_12774, Locus_15759, Locus_16299, Locus_17038, Locus_28995, Locus_33773, Locu…
Biological_process	4	GO:0051239	regulation of multicellular organismal process	http://amigo.geneontology.org/cgi-bin/amigo/term_details?term=GO:0051239	3533	Locus_5236, Locus_21744, Locus_26903, Locus_48632, Locus_66945, Locus_102874, Locus_119266, Locus_9379, Locus_63684, Locus_1219, Locus_37321, Locus_52749, Locus_118926, Locus_53437, Locus_19735, Locus_40965, Locus_75901, Locus_12353, Locus_28415, Locus_28494, Locus_38288, Locus_39162, Locus_43618, Locus_46704, Locus_53798, Locus_66300, Locus_72625, Locus_73501, Locus_76517, Locus_81503, Locus_984…
Biological_process	4	GO:0008610	lipid biosynthetic process	http://amigo.geneontology.org/cgi-bin/amigo/term_details?term=GO:0008610	894	Locus_29862, Locus_52590, Locus_96147, Locus_3777, Locus_29320, Locus_40549, Locus_48115, Locus_48951, Locus_57679, Locus_57680, Locus_57681, Locus_121066, Locus_272, Locus_651, Locus_6745, Locus_8370, Locus_8709, Locus_9342, Locus_11558, Locus_11748, Locus_13258, Locus_15626, Locus_18206, Locus_26369, Locus_28359, Locus_29330, Locus_29536, Locus_34780, Locus_34955, Locus_36536, Locus_37835, Locu…
Biological_process	4	GO:0009057	macromolecule catabolic process	http://amigo.geneontology.org/cgi-bin/amigo/term_details?term=GO:0009057	1376	Locus_14444, Locus_28877, Locus_32584, Locus_58069, Locus_58070, Locus_96811, Locus_2011, Locus_5236, Locus_8766, Locus_14783, Locus_16014, Locus_20083, Locus_20204, Locus_21231, Locus_21744, Locus_21896, Locus_22553, Locus_23280, Locus_24928, Locus_26787, Locus_26903, Locus_27146, Locus_30470, Locus_32634, Locus_33605, Locus_40441, Locus_40801, Locus_41427, Locus_44289, Locus_45423, Locus_45725,…
Biological_process	4	GO:0006952	defense response	http://amigo.geneontology.org/cgi-bin/amigo/term_details?term=GO:0006952	1158	Locus_6610, Locus_16265, Locus_49003, Locus_49004, Locus_63163, Locus_78912, Locus_80863, Locus_117337, Locus_15310, Locus_36264, Locus_51541, Locus_51542, Locus_61806, Locus_62615, Locus_3420, Locus_19576, Locus_63736, Locus_107231, Locus_125533, Locus_34336, Locus_34587, Locus_37949, Locus_41392, Locus_45759, Locus_83733, Locus_125538, Locus_127222, Locus_130520, Locus_57682, Locus_1899, Locus_…
Biological_process	4	GO:0019222	regulation of metabolic process	http://amigo.geneontology.org/cgi-bin/amigo/term_details?term=GO:0019222	8491	Locus_14336, Locus_20415, Locus_80757, Locus_119128, Locus_154800, Locus_96479, Locus_13284, Locus_22992, Locus_27036, Locus_34999, Locus_40663, Locus_70302, Locus_96461, Locus_103534, Locus_105611, Locus_107105, Locus_148594, Locus_166051, Locus_2740, Locus_34148, Locus_45759, Locus_52169, Locus_52170, Locus_55155, Locus_72130, Locus_76398, Locus_79696, Locus_83733, Locus_98472, Locus_118157, Lo…
Biological_process	4	GO:0010876	lipid localization	http://amigo.geneontology.org/cgi-bin/amigo/term_details?term=GO:0010876	482	Locus_1219, Locus_37321, Locus_52749, Locus_118926, Locus_4844, Locus_4906, Locus_10565, Locus_11496, Locus_16884, Locus_17953, Locus_42295, Locus_52590, Locus_53416, Locus_53907, Locus_62111, Locus_66443, Locus_68312, Locus_68824, Locus_77300, Locus_79271, Locus_80210, Locus_80730, Locus_95094, Locus_95760, Locus_96158, Locus_128908, Locus_139500, Locus_160112, Locus_924, Locus_24343, Locus_5475…
Biological_process	4	GO:0010033	response to organic substance	http://amigo.geneontology.org/cgi-bin/amigo/term_details?term=GO:0010033	3058	Locus_54650, Locus_59024, Locus_29862, Locus_96147, Locus_1652, Locus_8245, Locus_8580, Locus_9023, Locus_14052, Locus_15010, Locus_15629, Locus_16653, Locus_16945, Locus_19924, Locus_21325, Locus_22537, Locus_28920, Locus_29712, Locus_34910, Locus_35740, Locus_41105, Locus_41780, Locus_42193, Locus_43453, Locus_43675, Locus_45408, Locus_46884, Locus_47072, Locus_49076, Locus_49486, Locus_50817, …
Biological_process	4	GO:0030036	actin cytoskeleton organization	http://amigo.geneontology.org/cgi-bin/amigo/term_details?term=GO:0030036	1095	Locus_14613, Locus_15932, Locus_16170, Locus_34788, Locus_35038, Locus_35356, Locus_51641, Locus_63108, Locus_65385, Locus_67367, Locus_86684, Locus_88102, Locus_105929, Locus_116878, Locus_122312, Locus_139297, Locus_168314, Locus_33148, Locus_44329, Locus_109240, Locus_123604, Locus_114, Locus_346, Locus_2641, Locus_8219, Locus_10047, Locus_10082, Locus_11929, Locus_13884, Locus_14143, Locus_14…
Biological_process	4	GO:0043412	macromolecule modification	http://amigo.geneontology.org/cgi-bin/amigo/term_details?term=GO:0043412	5380	Locus_13284, Locus_22992, Locus_27036, Locus_34999, Locus_40663, Locus_70302, Locus_96461, Locus_103534, Locus_105611, Locus_107105, Locus_148594, Locus_166051, Locus_2740, Locus_34148, Locus_45759, Locus_52169, Locus_52170, Locus_55155, Locus_72130, Locus_76398, Locus_79696, Locus_83733, Locus_98472, Locus_118157, Locus_130520, Locus_145924, Locus_5298, Locus_12007, Locus_12030, Locus_13593, Loc…
Biological_process	4	GO:0009888	tissue development	http://amigo.geneontology.org/cgi-bin/amigo/term_details?term=GO:0009888	3206	Locus_34457, Locus_48066, Locus_2350, Locus_3563, Locus_4664, Locus_5659, Locus_5935, Locus_9778, Locus_9996, Locus_10075, Locus_14053, Locus_16190, Locus_17066, Locus_21076, Locus_21077, Locus_22131, Locus_22547, Locus_23982, Locus_26023, Locus_27162, Locus_29354, Locus_31752, Locus_33289, Locus_34936, Locus_35176, Locus_35785, Locus_37281, Locus_37649, Locus_38241, Locus_40229, Locus_41746, Loc…
Biological_process	4	GO:0006139	nucleobase-containing compound metabolic process	http://amigo.geneontology.org/cgi-bin/amigo/term_details?term=GO:0006139	9261	Locus_14336, Locus_20415, Locus_80757, Locus_119128, Locus_154800, Locus_96479, Locus_13284, Locus_22992, Locus_27036, Locus_34999, Locus_40663, Locus_70302, Locus_96461, Locus_103534, Locus_105611, Locus_107105, Locus_148594, Locus_166051, Locus_3102, Locus_3351, Locus_5298, Locus_7781, Locus_11893, Locus_12897, Locus_13526, Locus_13593, Locus_14847, Locus_17092, Locus_17692, Locus_19167, Locus_…
Biological_process	4	GO:0006066	alcohol metabolic process	http://amigo.geneontology.org/cgi-bin/amigo/term_details?term=GO:0006066	477	Locus_110474, Locus_37417, Locus_108912, Locus_111756, Locus_138176, Locus_52854, Locus_12104, Locus_97267, Locus_17953, Locus_26818, Locus_40316, Locus_44676, Locus_53416, Locus_53546, Locus_58951, Locus_67100, Locus_71026, Locus_76267, Locus_80210, Locus_102950, Locus_110126, Locus_15304, Locus_77418, Locus_148210, Locus_40106, Locus_48516, Locus_50901, Locus_52292, Locus_57226, Locus_66026, Lo…
Biological_process	4	GO:2000241	regulation of reproductive process	http://amigo.geneontology.org/cgi-bin/amigo/term_details?term=GO:2000241	234	Locus_27240, Locus_45257, Locus_52006, Locus_53965, Locus_23200, Locus_35179, Locus_37499, Locus_8580, Locus_27326, Locus_35740, Locus_49142, Locus_57839, Locus_68535, Locus_75507, Locus_87512, Locus_103520, Locus_13477, Locus_135330, Locus_11110, Locus_15310, Locus_32315, Locus_36264, Locus_51541, Locus_51542, Locus_66345, Locus_99503, Locus_121989, Locus_143347, Locus_69130, Locus_59567, Locus_…
Biological_process	4	GO:0009615	response to virus	http://amigo.geneontology.org/cgi-bin/amigo/term_details?term=GO:0009615	261	Locus_50532, Locus_51151, Locus_51152, Locus_76649, Locus_103051, Locus_5969, Locus_7941, Locus_9262, Locus_16077, Locus_17510, Locus_20401, Locus_20919, Locus_27749, Locus_29354, Locus_31491, Locus_35987, Locus_36054, Locus_37976, Locus_40373, Locus_41015, Locus_41651, Locus_42174, Locus_42619, Locus_43901, Locus_43902, Locus_44005, Locus_46091, Locus_46793, Locus_47189, Locus_47635, Locus_49790…
Biological_process	4	GO:0010817	regulation of hormone levels	http://amigo.geneontology.org/cgi-bin/amigo/term_details?term=GO:0010817	726	Locus_12435, Locus_30382, Locus_34317, Locus_35176, Locus_46283, Locus_46284, Locus_52757, Locus_66692, Locus_75341, Locus_105467, Locus_106219, Locus_112887, Locus_148708, Locus_161115, Locus_166483, Locus_19694, Locus_3420, Locus_27985, Locus_38300, Locus_87040, Locus_158543, Locus_37006, Locus_118469, Locus_76328, Locus_158277, Locus_13678, Locus_35823, Locus_43751, Locus_47654, Locus_56500, L…
Biological_process	4	GO:0048646	anatomical structure formation involved in morphogenesis	http://amigo.geneontology.org/cgi-bin/amigo/term_details?term=GO:0048646	2152	Locus_535, Locus_4586, Locus_9014, Locus_9151, Locus_9870, Locus_10252, Locus_11125, Locus_11874, Locus_12687, Locus_13286, Locus_14052, Locus_14422, Locus_15441, Locus_15906, Locus_15949, Locus_16484, Locus_16915, Locus_17579, Locus_18950, Locus_19904, Locus_20312, Locus_20775, Locus_21591, Locus_22749, Locus_23594, Locus_25082, Locus_26738, Locus_27146, Locus_27843, Locus_28195, Locus_33842, Lo…
Biological_process	4	GO:0042493	response to drug	http://amigo.geneontology.org/cgi-bin/amigo/term_details?term=GO:0042493	665	Locus_4906, Locus_6691, Locus_7252, Locus_11358, Locus_12416, Locus_15682, Locus_17009, Locus_28176, Locus_35878, Locus_36666, Locus_39588, Locus_39936, Locus_41663, Locus_48795, Locus_68824, Locus_70012, Locus_73252, Locus_75964, Locus_115115, Locus_117576, Locus_127234, Locus_130749, Locus_142808, Locus_4957, Locus_61200, Locus_123407, Locus_125389, Locus_24221, Locus_70253, Locus_91267, Locus_…
Biological_process	4	GO:0050794	regulation of cellular process	http://amigo.geneontology.org/cgi-bin/amigo/term_details?term=GO:0050794	15198	Locus_29862, Locus_96147, Locus_888, Locus_2347, Locus_3880, Locus_8204, Locus_8766, Locus_9348, Locus_12925, Locus_13823, Locus_14689, Locus_15522, Locus_15906, Locus_16653, Locus_18474, Locus_19285, Locus_25003, Locus_25455, Locus_27936, Locus_29162, Locus_30178, Locus_30244, Locus_37545, Locus_44035, Locus_44320, Locus_45496, Locus_46704, Locus_47194, Locus_48915, Locus_49592, Locus_54770, Loc…
Biological_process	4	GO:0030154	cell differentiation	http://amigo.geneontology.org/cgi-bin/amigo/term_details?term=GO:0030154	5581	Locus_166, Locus_3057, Locus_4318, Locus_6492, Locus_8158, Locus_9684, Locus_10913, Locus_13114, Locus_15932, Locus_19855, Locus_23060, Locus_37005, Locus_38339, Locus_40583, Locus_43200, Locus_43677, Locus_44735, Locus_44738, Locus_47899, Locus_50565, Locus_53971, Locus_64373, Locus_66428, Locus_67367, Locus_68889, Locus_73701, Locus_85184, Locus_86684, Locus_99979, Locus_100361, Locus_105929, L…
Biological_process	4	GO:0045087	innate immune response	http://amigo.geneontology.org/cgi-bin/amigo/term_details?term=GO:0045087	481	Locus_50104, Locus_13046, Locus_24897, Locus_35258, Locus_39021, Locus_45192, Locus_51991, Locus_66891, Locus_96895, Locus_109934, Locus_6639, Locus_8809, Locus_9695, Locus_10213, Locus_11193, Locus_12349, Locus_16287, Locus_16519, Locus_16556, Locus_17765, Locus_18713, Locus_19454, Locus_21557, Locus_23001, Locus_25735, Locus_25968, Locus_26067, Locus_27032, Locus_27811, Locus_29354, Locus_30506…
Biological_process	4	GO:0003013	circulatory system process	http://amigo.geneontology.org/cgi-bin/amigo/term_details?term=GO:0003013	755	Locus_6622, Locus_19285, Locus_23594, Locus_28935, Locus_30511, Locus_36712, Locus_37641, Locus_37712, Locus_41658, Locus_44173, Locus_45759, Locus_46344, Locus_46345, Locus_57959, Locus_67800, Locus_68858, Locus_70940, Locus_83733, Locus_100616, Locus_100951, Locus_130520, Locus_143773, Locus_159358, Locus_386, Locus_15635, Locus_19914, Locus_27452, Locus_30690, Locus_34910, Locus_38709, Locus_3…
Biological_process	4	GO:0023051	regulation of signaling	http://amigo.geneontology.org/cgi-bin/amigo/term_details?term=GO:0023051	4170	Locus_615, Locus_4765, Locus_5405, Locus_8204, Locus_12065, Locus_12378, Locus_13153, Locus_13457, Locus_13478, Locus_17556, Locus_19499, Locus_22556, Locus_27014, Locus_30440, Locus_30845, Locus_34457, Locus_34968, Locus_37237, Locus_39944, Locus_39945, Locus_40712, Locus_44742, Locus_48066, Locus_64265, Locus_86428, Locus_88354, Locus_91025, Locus_94628, Locus_95072, Locus_96841, Locus_103647, …
Biological_process	4	GO:0051649	establishment of localization in cell	http://amigo.geneontology.org/cgi-bin/amigo/term_details?term=GO:0051649	3268	Locus_54317, Locus_56115, Locus_27240, Locus_45257, Locus_52006, Locus_53965, Locus_77418, Locus_148210, Locus_5298, Locus_7090, Locus_8132, Locus_8655, Locus_8841, Locus_9004, Locus_9261, Locus_10358, Locus_11078, Locus_11575, Locus_11964, Locus_12416, Locus_12435, Locus_13286, Locus_13526, Locus_14048, Locus_14919, Locus_14993, Locus_15021, Locus_15261, Locus_16653, Locus_17030, Locus_20549, Lo…
Biological_process	4	GO:0007599	hemostasis	http://amigo.geneontology.org/cgi-bin/amigo/term_details?term=GO:0007599	824	Locus_6238, Locus_60487, Locus_60488, Locus_120561, Locus_131537, Locus_992, Locus_13286, Locus_20775, Locus_47254, Locus_47898, Locus_47904, Locus_63674, Locus_66849, Locus_70013, Locus_74795, Locus_87005, Locus_95943, Locus_106142, Locus_110860, Locus_122754, Locus_140097, Locus_144121, Locus_151761, Locus_236, Locus_10938, Locus_12387, Locus_14994, Locus_16728, Locus_22619, Locus_24768, Locus_…
Biological_process	4	GO:0007276	gamete generation	http://amigo.geneontology.org/cgi-bin/amigo/term_details?term=GO:0007276	606	Locus_12149, Locus_53551, Locus_53554, Locus_130616, Locus_1127, Locus_9501, Locus_12565, Locus_16966, Locus_16984, Locus_31386, Locus_34346, Locus_42302, Locus_46305, Locus_72000, Locus_85000, Locus_111030, Locus_116719, Locus_3731, Locus_13516, Locus_15394, Locus_16043, Locus_32168, Locus_37501, Locus_37827, Locus_57576, Locus_58593, Locus_33411, Locus_39988, Locus_42159, Locus_45999, Locus_600…
Biological_process	4	GO:0043414	macromolecule methylation	http://amigo.geneontology.org/cgi-bin/amigo/term_details?term=GO:0043414	311	Locus_13284, Locus_22992, Locus_27036, Locus_34999, Locus_40663, Locus_70302, Locus_96461, Locus_103534, Locus_105611, Locus_107105, Locus_148594, Locus_166051, Locus_37572, Locus_55680, Locus_73552, Locus_8549, Locus_20809, Locus_29276, Locus_29609, Locus_50025, Locus_13788, Locus_15453, Locus_46617, Locus_101034, Locus_43868, Locus_92034, Locus_97305, Locus_108455, Locus_2681, Locus_12844, Locu…
Biological_process	4	GO:0044255	cellular lipid metabolic process	http://amigo.geneontology.org/cgi-bin/amigo/term_details?term=GO:0044255	1532	Locus_29862, Locus_52590, Locus_96147, Locus_3777, Locus_29320, Locus_40549, Locus_48115, Locus_48951, Locus_57679, Locus_57680, Locus_57681, Locus_121066, Locus_651, Locus_1014, Locus_6493, Locus_8751, Locus_11578, Locus_16473, Locus_20378, Locus_20486, Locus_37290, Locus_41002, Locus_43501, Locus_50901, Locus_56135, Locus_57226, Locus_66026, Locus_71443, Locus_75305, Locus_100317, Locus_112191,…
Biological_process	4	GO:0046483	heterocycle metabolic process	http://amigo.geneontology.org/cgi-bin/amigo/term_details?term=GO:0046483	3454	Locus_14336, Locus_20415, Locus_80757, Locus_119128, Locus_154800, Locus_96479, Locus_48822, Locus_48925, Locus_57271, Locus_73283, Locus_113414, Locus_165918, Locus_24426, Locus_48361, Locus_53076, Locus_53078, Locus_12062, Locus_26397, Locus_60310, Locus_85070, Locus_89289, Locus_131816, Locus_38537, Locus_34204, Locus_1566, Locus_12026, Locus_18734, Locus_23366, Locus_33417, Locus_63260, Locus…
Biological_process	4	GO:0042592	homeostatic process	http://amigo.geneontology.org/cgi-bin/amigo/term_details?term=GO:0042592	2255	Locus_19198, Locus_40775, Locus_96831, Locus_127188, Locus_135846, Locus_29862, Locus_96147, Locus_12353, Locus_28415, Locus_28494, Locus_38288, Locus_39162, Locus_43618, Locus_46704, Locus_53798, Locus_66300, Locus_72625, Locus_73501, Locus_76517, Locus_81503, Locus_98489, Locus_110016, Locus_118272, Locus_123898, Locus_157676, Locus_163680, Locus_164593, Locus_7106, Locus_18032, Locus_19279, Lo…
Biological_process	4	GO:0043933	macromolecular complex subunit organization	http://amigo.geneontology.org/cgi-bin/amigo/term_details?term=GO:0043933	2021	Locus_7508, Locus_9124, Locus_17746, Locus_43147, Locus_43148, Locus_50565, Locus_54911, Locus_81280, Locus_95164, Locus_105446, Locus_122352, Locus_8056, Locus_11497, Locus_17737, Locus_17829, Locus_28396, Locus_32823, Locus_60693, Locus_60694, Locus_141053, Locus_159328, Locus_164484, Locus_22019, Locus_33753, Locus_67309, Locus_72089, Locus_74645, Locus_78208, Locus_27052, Locus_46974, Locus_6…
Biological_process	4	GO:0003006	developmental process involved in reproduction	http://amigo.geneontology.org/cgi-bin/amigo/term_details?term=GO:0003006	690	Locus_11052, Locus_27985, Locus_38300, Locus_66522, Locus_78388, Locus_87040, Locus_88638, Locus_158543, Locus_14187, Locus_18349, Locus_39006, Locus_88393, Locus_3731, Locus_13516, Locus_15394, Locus_16043, Locus_32168, Locus_37501, Locus_37827, Locus_57576, Locus_58593, Locus_33411, Locus_39988, Locus_42159, Locus_45999, Locus_60084, Locus_103048, Locus_105504, Locus_114808, Locus_145804, Locus…
Biological_process	4	GO:0022411	cellular component disassembly	http://amigo.geneontology.org/cgi-bin/amigo/term_details?term=GO:0022411	467	Locus_27985, Locus_38300, Locus_5478, Locus_11561, Locus_12247, Locus_14783, Locus_15629, Locus_16580, Locus_17176, Locus_17522, Locus_17878, Locus_17895, Locus_18799, Locus_19090, Locus_19295, Locus_19855, Locus_20350, Locus_20414, Locus_22320, Locus_22543, Locus_23012, Locus_29500, Locus_31187, Locus_32227, Locus_34053, Locus_36573, Locus_38901, Locus_47194, Locus_47250, Locus_47564, Locus_4868…
Biological_process	4	GO:0048583	regulation of response to stimulus	http://amigo.geneontology.org/cgi-bin/amigo/term_details?term=GO:0048583	4325	Locus_15310, Locus_36264, Locus_51541, Locus_51542, Locus_61806, Locus_62615, Locus_3420, Locus_16265, Locus_19576, Locus_63736, Locus_107231, Locus_125533, Locus_34336, Locus_34587, Locus_37949, Locus_41392, Locus_45759, Locus_83733, Locus_125538, Locus_127222, Locus_130520, Locus_57682, Locus_23200, Locus_35179, Locus_37499, Locus_11421, Locus_13388, Locus_13582, Locus_18783, Locus_23163, Locus…
Biological_process	4	GO:0009790	embryo development	http://amigo.geneontology.org/cgi-bin/amigo/term_details?term=GO:0009790	2813	Locus_7382, Locus_15401, Locus_20930, Locus_44965, Locus_44966, Locus_55996, Locus_103813, Locus_8580, Locus_35953, Locus_58253, Locus_58254, Locus_91752, Locus_105690, Locus_116985, Locus_117530, Locus_120863, Locus_133916, Locus_145056, Locus_18382, Locus_22547, Locus_89640, Locus_131131, Locus_145046, Locus_44860, Locus_5530, Locus_24345, Locus_27459, Locus_83960, Locus_86277, Locus_92546, Loc…
Biological_process	4	GO:0016042	lipid catabolic process	http://amigo.geneontology.org/cgi-bin/amigo/term_details?term=GO:0016042	459	Locus_651, Locus_1014, Locus_6493, Locus_8751, Locus_11578, Locus_16473, Locus_20378, Locus_20486, Locus_37290, Locus_41002, Locus_43501, Locus_50901, Locus_56135, Locus_57226, Locus_66026, Locus_71443, Locus_75305, Locus_100317, Locus_112191, Locus_121291, Locus_131122, Locus_149185, Locus_161777, Locus_20955, Locus_50167, Locus_55065, Locus_55976, Locus_57234, Locus_59317, Locus_59318, Locus_59…
Biological_process	4	GO:0016051	carbohydrate biosynthetic process	http://amigo.geneontology.org/cgi-bin/amigo/term_details?term=GO:0016051	504	Locus_1495, Locus_7867, Locus_8892, Locus_11893, Locus_14182, Locus_22908, Locus_23606, Locus_32769, Locus_33635, Locus_39556, Locus_39607, Locus_41843, Locus_44818, Locus_46060, Locus_48061, Locus_49860, Locus_56906, Locus_71791, Locus_73390, Locus_76802, Locus_80908, Locus_97000, Locus_114539, Locus_115282, Locus_117687, Locus_119251, Locus_122832, Locus_140761, Locus_143959, Locus_151016, Locu…
Biological_process	4	GO:0005975	carbohydrate metabolic process	http://amigo.geneontology.org/cgi-bin/amigo/term_details?term=GO:0005975	1429	Locus_1495, Locus_7867, Locus_8892, Locus_11893, Locus_14182, Locus_22908, Locus_23606, Locus_32769, Locus_33635, Locus_39556, Locus_39607, Locus_41843, Locus_44818, Locus_46060, Locus_48061, Locus_49860, Locus_56906, Locus_71791, Locus_73390, Locus_76802, Locus_80908, Locus_97000, Locus_114539, Locus_115282, Locus_117687, Locus_119251, Locus_122832, Locus_140761, Locus_143959, Locus_151016, Locu…
Biological_process	4	GO:0000278	mitotic cell cycle	http://amigo.geneontology.org/cgi-bin/amigo/term_details?term=GO:0000278	1305	Locus_16170, Locus_16767, Locus_20083, Locus_34788, Locus_35356, Locus_38904, Locus_39465, Locus_40478, Locus_45725, Locus_46370, Locus_51641, Locus_63108, Locus_65385, Locus_72214, Locus_88102, Locus_105375, Locus_116878, Locus_116959, Locus_144244, Locus_9087, Locus_9540, Locus_11214, Locus_11433, Locus_12729, Locus_12751, Locus_21969, Locus_26379, Locus_34731, Locus_41785, Locus_50048, Locus_5…
Biological_process	4	GO:0035295	tube development	http://amigo.geneontology.org/cgi-bin/amigo/term_details?term=GO:0035295	1146	Locus_7775, Locus_18382, Locus_21788, Locus_52834, Locus_70179, Locus_83026, Locus_123086, Locus_148774, Locus_163254, Locus_20865, Locus_57055, Locus_14020, Locus_15409, Locus_17100, Locus_18553, Locus_21397, Locus_22861, Locus_37968, Locus_50278, Locus_53296, Locus_55913, Locus_55914, Locus_85849, Locus_96423, Locus_104258, Locus_107462, Locus_111781, Locus_126068, Locus_133875, Locus_148080, L…
Biological_process	4	GO:0002443	leukocyte mediated immunity	http://amigo.geneontology.org/cgi-bin/amigo/term_details?term=GO:0002443	234	Locus_11007, Locus_33081, Locus_50147, Locus_51590, Locus_51591, Locus_54851, Locus_80507, Locus_137528, Locus_138822, Locus_8560, Locus_33581, Locus_54454, Locus_12435, Locus_30382, Locus_34317, Locus_35176, Locus_46283, Locus_46284, Locus_52757, Locus_66692, Locus_75341, Locus_105467, Locus_106219, Locus_112887, Locus_148708, Locus_161115, Locus_166483, Locus_17510, Locus_53608, Locus_53609, Lo…
Biological_process	4	GO:0048610	cellular process involved in reproduction	http://amigo.geneontology.org/cgi-bin/amigo/term_details?term=GO:0048610	823	Locus_54317, Locus_56115, Locus_27240, Locus_45257, Locus_52006, Locus_53965, Locus_20094, Locus_42454, Locus_59287, Locus_66140, Locus_147375, Locus_13477, Locus_38621, Locus_81584, Locus_107529, Locus_113733, Locus_126458, Locus_10515, Locus_18947, Locus_33028, Locus_36017, Locus_36206, Locus_41322, Locus_44863, Locus_45301, Locus_72814, Locus_88551, Locus_118983, Locus_119401, Locus_123287, Lo…
Biological_process	4	GO:0044093	positive regulation of molecular function	http://amigo.geneontology.org/cgi-bin/amigo/term_details?term=GO:0044093	2240	Locus_14336, Locus_20415, Locus_80757, Locus_119128, Locus_154800, Locus_2740, Locus_34148, Locus_45759, Locus_52169, Locus_52170, Locus_55155, Locus_72130, Locus_76398, Locus_79696, Locus_83733, Locus_98472, Locus_118157, Locus_130520, Locus_145924, Locus_5298, Locus_12007, Locus_12030, Locus_13593, Locus_16170, Locus_22019, Locus_32532, Locus_34788, Locus_34811, Locus_35356, Locus_42880, Locus_…
Biological_process	4	GO:0051098	regulation of binding	http://amigo.geneontology.org/cgi-bin/amigo/term_details?term=GO:0051098	315	Locus_26389, Locus_101761, Locus_149049, Locus_27985, Locus_33604, Locus_38300, Locus_87040, Locus_93901, Locus_158543, Locus_24396, Locus_24397, Locus_48626, Locus_107093, Locus_3488, Locus_4664, Locus_5659, Locus_28971, Locus_29120, Locus_37234, Locus_40146, Locus_67169, Locus_91415, Locus_94497, Locus_521, Locus_14313, Locus_14856, Locus_34218, Locus_100550, Locus_157272, Locus_102573, Locus_4…
Biological_process	4	GO:0000226	microtubule cytoskeleton organization	http://amigo.geneontology.org/cgi-bin/amigo/term_details?term=GO:0000226	600	Locus_4289, Locus_12043, Locus_16753, Locus_32780, Locus_56013, Locus_56014, Locus_119446, Locus_33411, Locus_39988, Locus_42159, Locus_45999, Locus_60084, Locus_103048, Locus_105504, Locus_114808, Locus_145804, Locus_28871, Locus_64404, Locus_3765, Locus_9720, Locus_11778, Locus_23317, Locus_41365, Locus_46645, Locus_110479, Locus_110641, Locus_20444, Locus_21492, Locus_24653, Locus_40171, Locus…
Biological_process	4	GO:0006629	lipid metabolic process	http://amigo.geneontology.org/cgi-bin/amigo/term_details?term=GO:0006629	2011	Locus_29862, Locus_52590, Locus_96147, Locus_3777, Locus_29320, Locus_40549, Locus_48115, Locus_48951, Locus_57679, Locus_57680, Locus_57681, Locus_121066, Locus_651, Locus_1014, Locus_6493, Locus_8751, Locus_11578, Locus_16473, Locus_20378, Locus_20486, Locus_37290, Locus_41002, Locus_43501, Locus_50901, Locus_56135, Locus_57226, Locus_66026, Locus_71443, Locus_75305, Locus_100317, Locus_112191,…
Biological_process	4	GO:0001666	response to hypoxia	http://amigo.geneontology.org/cgi-bin/amigo/term_details?term=GO:0001666	471	Locus_14717, Locus_37365, Locus_442, Locus_2164, Locus_2350, Locus_3351, Locus_3912, Locus_4092, Locus_5969, Locus_6872, Locus_7352, Locus_7516, Locus_7781, Locus_8353, Locus_8580, Locus_8939, Locus_9014, Locus_9023, Locus_9110, Locus_9351, Locus_9501, Locus_9967, Locus_10075, Locus_10481, Locus_10483, Locus_12171, Locus_12439, Locus_12495, Locus_12693, Locus_12694, Locus_12897, Locus_12998, Locu…
Biological_process	4	GO:0071843	cellular component biogenesis at cellular level	http://amigo.geneontology.org/cgi-bin/amigo/term_details?term=GO:0071843	628	Locus_111197, Locus_111313, Locus_112266, Locus_12043, Locus_13311, Locus_16753, Locus_19993, Locus_38731, Locus_40923, Locus_55051, Locus_56014, Locus_61294, Locus_158125, Locus_12687, Locus_75305, Locus_77012, Locus_87992, Locus_93967, Locus_104645, Locus_106284, Locus_112191, Locus_121667, Locus_140978, Locus_161174, Locus_9843, Locus_10574, Locus_15624, Locus_17375, Locus_22590, Locus_27862, …
Biological_process	4	GO:0045216	cell-cell junction organization	http://amigo.geneontology.org/cgi-bin/amigo/term_details?term=GO:0045216	288	Locus_8659, Locus_17402, Locus_27675, Locus_31192, Locus_33843, Locus_34976, Locus_46635, Locus_46636, Locus_46637, Locus_63816, Locus_66157, Locus_75305, Locus_107263, Locus_109420, Locus_112191, Locus_123276, Locus_133183, Locus_133448, Locus_962, Locus_1030, Locus_11964, Locus_14523, Locus_19349, Locus_23803, Locus_24860, Locus_34357, Locus_40002, Locus_45265, Locus_48963, Locus_54812, Locus_6…
Biological_process	4	GO:0071842	cellular component organization at cellular level	http://amigo.geneontology.org/cgi-bin/amigo/term_details?term=GO:0071842	6625	Locus_166, Locus_3057, Locus_4318, Locus_6492, Locus_8158, Locus_9684, Locus_10913, Locus_13114, Locus_15932, Locus_19855, Locus_23060, Locus_37005, Locus_38339, Locus_40583, Locus_43200, Locus_43677, Locus_44735, Locus_44738, Locus_47899, Locus_50565, Locus_53971, Locus_64373, Locus_66428, Locus_67367, Locus_68889, Locus_73701, Locus_85184, Locus_86684, Locus_99979, Locus_100361, Locus_105929, L…
Biological_process	4	GO:0003012	muscle system process	http://amigo.geneontology.org/cgi-bin/amigo/term_details?term=GO:0003012	664	Locus_665, Locus_9408, Locus_29302, Locus_34170, Locus_56313, Locus_110108, Locus_143773, Locus_159358, Locus_826, Locus_23155, Locus_34844, Locus_52937, Locus_109550, Locus_165067, Locus_96267, Locus_5921, Locus_8418, Locus_24627, Locus_46184, Locus_46335, Locus_50100, Locus_67199, Locus_97137, Locus_103502, Locus_117841, Locus_121318, Locus_129887, Locus_130537, Locus_137649, Locus_10023, Locus…
Biological_process	4	GO:0016052	carbohydrate catabolic process	http://amigo.geneontology.org/cgi-bin/amigo/term_details?term=GO:0016052	361	Locus_22254, Locus_45028, Locus_2225, Locus_22668, Locus_23264, Locus_27395, Locus_38230, Locus_38332, Locus_55643, Locus_55959, Locus_55962, Locus_61670, Locus_65280, Locus_71159, Locus_117659, Locus_120891, Locus_52854, Locus_924, Locus_54757, Locus_54758, Locus_151563, Locus_34086, Locus_92027, Locus_114388, Locus_114389, Locus_131189, Locus_141910, Locus_44032, Locus_47215, Locus_157330, Locu…
Biological_process	4	GO:0010467	gene expression	http://amigo.geneontology.org/cgi-bin/amigo/term_details?term=GO:0010467	6980	Locus_8627, Locus_9023, Locus_12800, Locus_15932, Locus_16315, Locus_16556, Locus_16945, Locus_18634, Locus_19817, Locus_20139, Locus_20775, Locus_28003, Locus_28169, Locus_29047, Locus_30868, Locus_34218, Locus_34349, Locus_34529, Locus_38468, Locus_39621, Locus_39641, Locus_40923, Locus_42193, Locus_42455, Locus_42868, Locus_44953, Locus_46800, Locus_47805, Locus_47898, Locus_47904, Locus_52437…
Biological_process	4	GO:0031589	cell-substrate adhesion	http://amigo.geneontology.org/cgi-bin/amigo/term_details?term=GO:0031589	523	Locus_30440, Locus_9023, Locus_13771, Locus_16945, Locus_19276, Locus_23290, Locus_29298, Locus_30200, Locus_34443, Locus_37019, Locus_38737, Locus_42193, Locus_52325, Locus_55546, Locus_59383, Locus_70159, Locus_70966, Locus_72345, Locus_74904, Locus_84948, Locus_88526, Locus_100371, Locus_115024, Locus_116752, Locus_118908, Locus_119202, Locus_125676, Locus_147047, Locus_151248, Locus_386, Locu…
Biological_process	4	GO:0060560	developmental growth involved in morphogenesis	http://amigo.geneontology.org/cgi-bin/amigo/term_details?term=GO:0060560	400	Locus_166, Locus_3057, Locus_4318, Locus_6492, Locus_8158, Locus_9684, Locus_10913, Locus_13114, Locus_15932, Locus_19855, Locus_23060, Locus_37005, Locus_38339, Locus_40583, Locus_43200, Locus_43677, Locus_44735, Locus_44738, Locus_47899, Locus_50565, Locus_53971, Locus_64373, Locus_66428, Locus_67367, Locus_68889, Locus_73701, Locus_85184, Locus_86684, Locus_99979, Locus_100361, Locus_105929, L…
Biological_process	4	GO:0007584	response to nutrient	http://amigo.geneontology.org/cgi-bin/amigo/term_details?term=GO:0007584	397	Locus_14303, Locus_6422, Locus_35556, Locus_5969, Locus_22372, Locus_34336, Locus_41392, Locus_99474, Locus_101459, Locus_102573, Locus_109367, Locus_126181, Locus_29354, Locus_35022, Locus_35023, Locus_41746, Locus_48769, Locus_54070, Locus_22582, Locus_24678, Locus_61362, Locus_104228, Locus_126605, Locus_132931, Locus_5891, Locus_11893, Locus_14187, Locus_15949, Locus_16653, Locus_21325, Locus…
Biological_process	4	GO:0006935	chemotaxis	http://amigo.geneontology.org/cgi-bin/amigo/term_details?term=GO:0006935	1165	Locus_49302, Locus_63842, Locus_117263, Locus_61954, Locus_114, Locus_730, Locus_888, Locus_1549, Locus_1742, Locus_1796, Locus_1809, Locus_1896, Locus_2030, Locus_3169, Locus_3232, Locus_3435, Locus_3563, Locus_3570, Locus_3619, Locus_4216, Locus_5689, Locus_5758, Locus_5935, Locus_6572, Locus_6638, Locus_6672, Locus_6743, Locus_6913, Locus_6975, Locus_6995, Locus_7118, Locus_7291, Locus_7835, L…
Biological_process	4	GO:0044282	small molecule catabolic process	http://amigo.geneontology.org/cgi-bin/amigo/term_details?term=GO:0044282	410	Locus_81895, Locus_18734, Locus_43121, Locus_131063, Locus_25597, Locus_48822, Locus_48925, Locus_57271, Locus_73283, Locus_113414, Locus_165918, Locus_33645, Locus_49661, Locus_56977, Locus_56978, Locus_119828, Locus_36859, Locus_41550, Locus_102108, Locus_109505, Locus_17293, Locus_43552, Locus_24426, Locus_48361, Locus_53076, Locus_53078, Locus_12062, Locus_26397, Locus_60310, Locus_85070, Loc…
Biological_process	4	GO:0007611	learning or memory	http://amigo.geneontology.org/cgi-bin/amigo/term_details?term=GO:0007611	363	Locus_4627, Locus_6872, Locus_13279, Locus_13941, Locus_20924, Locus_33156, Locus_44489, Locus_49146, Locus_78102, Locus_89250, Locus_110285, Locus_122247, Locus_127341, Locus_133541, Locus_145036, Locus_146097, Locus_146895, Locus_30690, Locus_13900, Locus_121398, Locus_7931, Locus_654, Locus_2164, Locus_3824, Locus_4946, Locus_6390, Locus_7516, Locus_10399, Locus_12014, Locus_13153, Locus_14051…
Biological_process	4	GO:0048736	appendage development	http://amigo.geneontology.org/cgi-bin/amigo/term_details?term=GO:0048736	565	Locus_753, Locus_1478, Locus_2011, Locus_6859, Locus_6975, Locus_8580, Locus_20139, Locus_27014, Locus_35740, Locus_39900, Locus_46287, Locus_49142, Locus_49302, Locus_70019, Locus_75507, Locus_77671, Locus_78308, Locus_80620, Locus_83617, Locus_103520, Locus_122742, Locus_130803, Locus_133497, Locus_142152, Locus_160333, Locus_162745, Locus_162952, Locus_1470, Locus_14940, Locus_16812, Locus_186…
Biological_process	4	GO:0022402	cell cycle process	http://amigo.geneontology.org/cgi-bin/amigo/term_details?term=GO:0022402	1802	Locus_16170, Locus_16767, Locus_20083, Locus_34788, Locus_35356, Locus_38904, Locus_39465, Locus_40478, Locus_45725, Locus_46370, Locus_51641, Locus_63108, Locus_65385, Locus_72214, Locus_88102, Locus_105375, Locus_116878, Locus_116959, Locus_144244, Locus_9087, Locus_9540, Locus_11214, Locus_11433, Locus_12729, Locus_12751, Locus_21969, Locus_26379, Locus_34731, Locus_41785, Locus_50048, Locus_5…
Biological_process	4	GO:0031668	cellular response to extracellular stimulus	http://amigo.geneontology.org/cgi-bin/amigo/term_details?term=GO:0031668	289	Locus_34155, Locus_138317, Locus_14303, Locus_6422, Locus_35556, Locus_48112, Locus_71110, Locus_75621, Locus_34336, Locus_41392, Locus_61995, Locus_122533, Locus_4883, Locus_28267, Locus_47279, Locus_58602, Locus_72021, Locus_86273, Locus_116020, Locus_126104, Locus_114527, Locus_19794, Locus_32879, Locus_43906, Locus_44162, Locus_45945, Locus_66321, Locus_69951, Locus_98898, Locus_100173, Locus…
Biological_process	4	GO:0055082	cellular chemical homeostasis	http://amigo.geneontology.org/cgi-bin/amigo/term_details?term=GO:0055082	1270	Locus_29862, Locus_96147, Locus_826, Locus_3420, Locus_41658, Locus_45983, Locus_70940, Locus_85526, Locus_144558, Locus_165067, Locus_6872, Locus_13279, Locus_122247, Locus_146097, Locus_146895, Locus_27240, Locus_45257, Locus_52006, Locus_53965, Locus_9586, Locus_45884, Locus_56631, Locus_56632, Locus_68082, Locus_68803, Locus_79264, Locus_82864, Locus_109366, Locus_112665, Locus_120436, Locus_…
Biological_process	4	GO:0051640	organelle localization	http://amigo.geneontology.org/cgi-bin/amigo/term_details?term=GO:0051640	364	Locus_5731, Locus_6765, Locus_14221, Locus_14300, Locus_18115, Locus_22956, Locus_25352, Locus_52844, Locus_80897, Locus_122364, Locus_3765, Locus_9421, Locus_11778, Locus_22450, Locus_31045, Locus_34168, Locus_41365, Locus_46645, Locus_47798, Locus_66563, Locus_68220, Locus_71108, Locus_81321, Locus_110479, Locus_110641, Locus_117124, Locus_121158, Locus_129290, Locus_6545, Locus_13301, Locus_14…
Biological_process	4	GO:0009611	response to wounding	http://amigo.geneontology.org/cgi-bin/amigo/term_details?term=GO:0009611	1692	Locus_15310, Locus_36264, Locus_51541, Locus_51542, Locus_61806, Locus_62615, Locus_3420, Locus_16265, Locus_19576, Locus_63736, Locus_107231, Locus_125533, Locus_34336, Locus_34587, Locus_37949, Locus_41392, Locus_45759, Locus_83733, Locus_125538, Locus_127222, Locus_130520, Locus_57682, Locus_1899, Locus_41602, Locus_1227, Locus_1519, Locus_1652, Locus_1664, Locus_3233, Locus_3280, Locus_3749, …
Biological_process	4	GO:0042180	cellular ketone metabolic process	http://amigo.geneontology.org/cgi-bin/amigo/term_details?term=GO:0042180	2832	Locus_81895, Locus_5335, Locus_57686, Locus_69877, Locus_76067, Locus_89556, Locus_122543, Locus_125376, Locus_157464, Locus_6635, Locus_8500, Locus_11802, Locus_21676, Locus_22974, Locus_34244, Locus_34699, Locus_34751, Locus_34853, Locus_35051, Locus_36007, Locus_37596, Locus_41670, Locus_44370, Locus_48917, Locus_52766, Locus_52818, Locus_52820, Locus_52879, Locus_54733, Locus_54899, Locus_559…
Biological_process	4	GO:0009653	anatomical structure morphogenesis	http://amigo.geneontology.org/cgi-bin/amigo/term_details?term=GO:0009653	5324	Locus_166, Locus_3057, Locus_4318, Locus_6492, Locus_8158, Locus_9684, Locus_10913, Locus_13114, Locus_15932, Locus_19855, Locus_23060, Locus_37005, Locus_38339, Locus_40583, Locus_43200, Locus_43677, Locus_44735, Locus_44738, Locus_47899, Locus_50565, Locus_53971, Locus_64373, Locus_66428, Locus_67367, Locus_68889, Locus_73701, Locus_85184, Locus_86684, Locus_99979, Locus_100361, Locus_105929, L…
Biological_process	4	GO:0019538	protein metabolic process	http://amigo.geneontology.org/cgi-bin/amigo/term_details?term=GO:0019538	7338	Locus_14444, Locus_28877, Locus_32584, Locus_58069, Locus_58070, Locus_96811, Locus_2740, Locus_34148, Locus_45759, Locus_52169, Locus_52170, Locus_55155, Locus_72130, Locus_76398, Locus_79696, Locus_83733, Locus_98472, Locus_118157, Locus_130520, Locus_145924, Locus_5298, Locus_12007, Locus_12030, Locus_13593, Locus_16170, Locus_22019, Locus_32532, Locus_34788, Locus_34811, Locus_35356, Locus_42…
Biological_process	4	GO:0006082	organic acid metabolic process	http://amigo.geneontology.org/cgi-bin/amigo/term_details?term=GO:0006082	2764	Locus_81895, Locus_5335, Locus_57686, Locus_69877, Locus_76067, Locus_89556, Locus_122543, Locus_125376, Locus_157464, Locus_6635, Locus_8500, Locus_11802, Locus_21676, Locus_22974, Locus_34244, Locus_34699, Locus_34751, Locus_34853, Locus_35051, Locus_36007, Locus_37596, Locus_41670, Locus_44370, Locus_48917, Locus_52766, Locus_52818, Locus_52820, Locus_52879, Locus_54733, Locus_54899, Locus_559…
Biological_process	4	GO:0007165	signal transduction	http://amigo.geneontology.org/cgi-bin/amigo/term_details?term=GO:0007165	9308	Locus_29862, Locus_96147, Locus_615, Locus_4765, Locus_5405, Locus_8204, Locus_12065, Locus_12378, Locus_13153, Locus_13457, Locus_13478, Locus_17556, Locus_19499, Locus_22556, Locus_27014, Locus_30440, Locus_30845, Locus_34457, Locus_34968, Locus_37237, Locus_39944, Locus_39945, Locus_40712, Locus_44742, Locus_48066, Locus_64265, Locus_86428, Locus_88354, Locus_91025, Locus_94628, Locus_95072, L…
Biological_process	4	GO:0006979	response to oxidative stress	http://amigo.geneontology.org/cgi-bin/amigo/term_details?term=GO:0006979	469	Locus_2407, Locus_33606, Locus_34950, Locus_60632, Locus_106912, Locus_135387, Locus_34300, Locus_4207, Locus_4816, Locus_4906, Locus_7578, Locus_8043, Locus_8156, Locus_10205, Locus_10564, Locus_11284, Locus_11423, Locus_12540, Locus_12840, Locus_14052, Locus_14444, Locus_15162, Locus_15461, Locus_15811, Locus_16995, Locus_17626, Locus_17903, Locus_17949, Locus_18966, Locus_19194, Locus_19371, L…
Biological_process	4	GO:0044087	regulation of cellular component biogenesis	http://amigo.geneontology.org/cgi-bin/amigo/term_details?term=GO:0044087	713	Locus_52268, Locus_65985, Locus_22019, Locus_33753, Locus_67309, Locus_72089, Locus_74645, Locus_78208, Locus_27052, Locus_46974, Locus_66092, Locus_70929, Locus_45089, Locus_8659, Locus_17402, Locus_27675, Locus_31192, Locus_33843, Locus_34976, Locus_46635, Locus_46636, Locus_46637, Locus_63816, Locus_66157, Locus_75305, Locus_107263, Locus_109420, Locus_112191, Locus_123276, Locus_133183, Locus…
Biological_process	4	GO:0048518	positive regulation of biological process	http://amigo.geneontology.org/cgi-bin/amigo/term_details?term=GO:0048518	6461	Locus_15310, Locus_36264, Locus_51541, Locus_51542, Locus_3420, Locus_16265, Locus_19576, Locus_63736, Locus_107231, Locus_125533, Locus_5236, Locus_21744, Locus_26903, Locus_48632, Locus_66945, Locus_102874, Locus_119266, Locus_9379, Locus_63684, Locus_19735, Locus_40965, Locus_75901, Locus_888, Locus_2347, Locus_3880, Locus_8204, Locus_8766, Locus_9348, Locus_12925, Locus_13823, Locus_14689, Lo…
Biological_process	4	GO:0045137	development of primary sexual characteristics	http://amigo.geneontology.org/cgi-bin/amigo/term_details?term=GO:0045137	325	Locus_17839, Locus_19684, Locus_22815, Locus_31379, Locus_41105, Locus_41875, Locus_42763, Locus_73630, Locus_90605, Locus_114783, Locus_119618, Locus_121213, Locus_126181, Locus_27985, Locus_37281, Locus_38300, Locus_40229, Locus_99739, Locus_106345, Locus_94823, Locus_114559, Locus_143790, Locus_9820, Locus_27843, Locus_46790, Locus_54982, Locus_55976, Locus_62595, Locus_86878, Locus_96576, Loc…
Biological_process	4	GO:0009991	response to extracellular stimulus	http://amigo.geneontology.org/cgi-bin/amigo/term_details?term=GO:0009991	634	Locus_34155, Locus_138317, Locus_14303, Locus_6422, Locus_35556, Locus_5969, Locus_22372, Locus_34336, Locus_41392, Locus_99474, Locus_101459, Locus_102573, Locus_109367, Locus_126181, Locus_29354, Locus_35022, Locus_35023, Locus_41746, Locus_48769, Locus_54070, Locus_22582, Locus_24678, Locus_61362, Locus_104228, Locus_126605, Locus_132931, Locus_48112, Locus_71110, Locus_75621, Locus_52268, Loc…
Biological_process	4	GO:0002682	regulation of immune system process	http://amigo.geneontology.org/cgi-bin/amigo/term_details?term=GO:0002682	1126	Locus_5236, Locus_21744, Locus_26903, Locus_48632, Locus_66945, Locus_102874, Locus_119266, Locus_9379, Locus_63684, Locus_53437, Locus_19735, Locus_40965, Locus_75901, Locus_2861, Locus_8346, Locus_12772, Locus_20156, Locus_21182, Locus_24128, Locus_34925, Locus_49844, Locus_51668, Locus_81924, Locus_124081, Locus_61806, Locus_23200, Locus_35179, Locus_37499, Locus_11421, Locus_13388, Locus_1358…
Biological_process	4	GO:0033554	cellular response to stress	http://amigo.geneontology.org/cgi-bin/amigo/term_details?term=GO:0033554	2026	Locus_286, Locus_6324, Locus_8915, Locus_10530, Locus_17092, Locus_19143, Locus_27014, Locus_30845, Locus_32654, Locus_34114, Locus_34116, Locus_34207, Locus_38904, Locus_40478, Locus_41397, Locus_44059, Locus_47379, Locus_49635, Locus_52849, Locus_54070, Locus_54071, Locus_56073, Locus_65279, Locus_87275, Locus_94593, Locus_98433, Locus_107943, Locus_112884, Locus_119772, Locus_121066, Locus_143…
Biological_process	4	GO:0061061	muscle structure development	http://amigo.geneontology.org/cgi-bin/amigo/term_details?term=GO:0061061	1243	Locus_3848, Locus_34936, Locus_64492, Locus_4410, Locus_16170, Locus_34788, Locus_35223, Locus_35356, Locus_46580, Locus_51641, Locus_55250, Locus_61169, Locus_63108, Locus_65385, Locus_69769, Locus_88102, Locus_116878, Locus_386, Locus_12594, Locus_14052, Locus_20094, Locus_33148, Locus_44329, Locus_46625, Locus_47565, Locus_49486, Locus_59287, Locus_61642, Locus_65334, Locus_66140, Locus_74927,…
Biological_process	4	GO:0023061	signal release	http://amigo.geneontology.org/cgi-bin/amigo/term_details?term=GO:0023061	767	Locus_9408, Locus_29302, Locus_39162, Locus_53798, Locus_56313, Locus_12435, Locus_30382, Locus_34317, Locus_35176, Locus_46283, Locus_46284, Locus_52757, Locus_66692, Locus_75341, Locus_105467, Locus_106219, Locus_112887, Locus_148708, Locus_161115, Locus_166483, Locus_11816, Locus_41411, Locus_61891, Locus_61973, Locus_110211, Locus_19694, Locus_6872, Locus_13279, Locus_33629, Locus_97899, Locu…
Biological_process	4	GO:0000910	cytokinesis	http://amigo.geneontology.org/cgi-bin/amigo/term_details?term=GO:0000910	219	Locus_2340, Locus_8319, Locus_11665, Locus_12528, Locus_17219, Locus_19085, Locus_19877, Locus_20371, Locus_22137, Locus_24573, Locus_29047, Locus_30208, Locus_30868, Locus_31772, Locus_34349, Locus_34529, Locus_36880, Locus_38176, Locus_39100, Locus_40107, Locus_41612, Locus_42868, Locus_43740, Locus_45347, Locus_46525, Locus_47980, Locus_52707, Locus_53299, Locus_53652, Locus_54128, Locus_63632…
Biological_process	4	GO:0010035	response to inorganic substance	http://amigo.geneontology.org/cgi-bin/amigo/term_details?term=GO:0010035	699	Locus_19946, Locus_32092, Locus_34910, Locus_45408, Locus_47072, Locus_52252, Locus_53585, Locus_54851, Locus_59270, Locus_86636, Locus_95505, Locus_111585, Locus_120449, Locus_126181, Locus_144943, Locus_147369, Locus_33606, Locus_60632, Locus_135387, Locus_5891, Locus_16473, Locus_22972, Locus_34283, Locus_34817, Locus_36882, Locus_41691, Locus_48116, Locus_52502, Locus_55114, Locus_59844, Locu…
Biological_process	4	GO:0070271	protein complex biogenesis	http://amigo.geneontology.org/cgi-bin/amigo/term_details?term=GO:0070271	1457	Locus_7508, Locus_9124, Locus_17746, Locus_43147, Locus_43148, Locus_50565, Locus_54911, Locus_81280, Locus_95164, Locus_105446, Locus_122352, Locus_22019, Locus_33753, Locus_67309, Locus_72089, Locus_74645, Locus_78208, Locus_27052, Locus_46974, Locus_66092, Locus_70929, Locus_13147, Locus_53903, Locus_31490, Locus_111197, Locus_111313, Locus_112266, Locus_8640, Locus_30868, Locus_34349, Locus_3…
Biological_process	4	GO:0009791	post-embryonic development	http://amigo.geneontology.org/cgi-bin/amigo/term_details?term=GO:0009791	228	Locus_11946, Locus_27665, Locus_41811, Locus_77014, Locus_121022, Locus_136176, Locus_141876, Locus_9583, Locus_43418, Locus_66821, Locus_99857, Locus_9758, Locus_14847, Locus_35740, Locus_52654, Locus_73364, Locus_75507, Locus_80580, Locus_103520, Locus_117851, Locus_121849, Locus_135870, Locus_27985, Locus_38300, Locus_1568, Locus_2485, Locus_18220, Locus_49866, Locus_71540, Locus_101477, Locus…
Biological_process	4	GO:0050808	synapse organization	http://amigo.geneontology.org/cgi-bin/amigo/term_details?term=GO:0050808	350	Locus_5260, Locus_6790, Locus_7794, Locus_9029, Locus_9778, Locus_12625, Locus_16204, Locus_16571, Locus_17391, Locus_18512, Locus_20484, Locus_29833, Locus_32788, Locus_37879, Locus_40357, Locus_44669, Locus_48380, Locus_50565, Locus_51324, Locus_51405, Locus_51598, Locus_51599, Locus_52943, Locus_53971, Locus_54114, Locus_55137, Locus_58525, Locus_63977, Locus_65501, Locus_68118, Locus_78358, L…
Biological_process	4	GO:0071496	cellular response to external stimulus	http://amigo.geneontology.org/cgi-bin/amigo/term_details?term=GO:0071496	349	Locus_34155, Locus_138317, Locus_14303, Locus_6422, Locus_35556, Locus_48112, Locus_71110, Locus_75621, Locus_6913, Locus_121493, Locus_34336, Locus_41392, Locus_61995, Locus_122533, Locus_4883, Locus_28267, Locus_47279, Locus_58602, Locus_72021, Locus_86273, Locus_116020, Locus_126104, Locus_114527, Locus_19794, Locus_32879, Locus_43906, Locus_44162, Locus_45945, Locus_66321, Locus_69951, Locus_…
Biological_process	4	GO:0050877	neurological system process	http://amigo.geneontology.org/cgi-bin/amigo/term_details?term=GO:0050877	2572	Locus_70656, Locus_90738, Locus_56861, Locus_28597, Locus_119814, Locus_136567, Locus_11816, Locus_41411, Locus_61891, Locus_61973, Locus_110211, Locus_4740, Locus_14336, Locus_16226, Locus_20415, Locus_21788, Locus_33009, Locus_36462, Locus_52834, Locus_58409, Locus_80757, Locus_90480, Locus_119128, Locus_126356, Locus_140182, Locus_154800, Locus_32417, Locus_45435, Locus_46269, Locus_68677, Loc…
Biological_process	4	GO:0044260	cellular macromolecule metabolic process	http://amigo.geneontology.org/cgi-bin/amigo/term_details?term=GO:0044260	11284	Locus_14444, Locus_28877, Locus_32584, Locus_58069, Locus_58070, Locus_96811, Locus_13284, Locus_22992, Locus_27036, Locus_34999, Locus_40663, Locus_70302, Locus_96461, Locus_103534, Locus_105611, Locus_107105, Locus_148594, Locus_166051, Locus_2740, Locus_34148, Locus_45759, Locus_52169, Locus_52170, Locus_55155, Locus_72130, Locus_76398, Locus_79696, Locus_83733, Locus_98472, Locus_118157, Locu…
Biological_process	4	GO:0044262	cellular carbohydrate metabolic process	http://amigo.geneontology.org/cgi-bin/amigo/term_details?term=GO:0044262	781	Locus_1495, Locus_7867, Locus_8892, Locus_11893, Locus_14182, Locus_22908, Locus_23606, Locus_32769, Locus_33635, Locus_39556, Locus_39607, Locus_41843, Locus_44818, Locus_46060, Locus_48061, Locus_49860, Locus_56906, Locus_71791, Locus_73390, Locus_76802, Locus_80908, Locus_97000, Locus_114539, Locus_115282, Locus_117687, Locus_119251, Locus_122832, Locus_140761, Locus_143959, Locus_151016, Locu…
Biological_process	4	GO:0015980	energy derivation by oxidation of organic compounds	http://amigo.geneontology.org/cgi-bin/amigo/term_details?term=GO:0015980	580	Locus_1495, Locus_7867, Locus_8892, Locus_11893, Locus_14182, Locus_22908, Locus_23606, Locus_32769, Locus_33635, Locus_39556, Locus_39607, Locus_41843, Locus_44818, Locus_46060, Locus_48061, Locus_49860, Locus_56906, Locus_71791, Locus_73390, Locus_76802, Locus_80908, Locus_97000, Locus_114539, Locus_115282, Locus_117687, Locus_119251, Locus_122832, Locus_140761, Locus_143959, Locus_151016, Locu…
Biological_process	4	GO:0070887	cellular response to chemical stimulus	http://amigo.geneontology.org/cgi-bin/amigo/term_details?term=GO:0070887	2508	Locus_29862, Locus_96147, Locus_753, Locus_5530, Locus_9923, Locus_10831, Locus_11732, Locus_16579, Locus_17008, Locus_17506, Locus_17652, Locus_19904, Locus_23603, Locus_26738, Locus_33496, Locus_34409, Locus_44278, Locus_48848, Locus_66193, Locus_69353, Locus_69530, Locus_80252, Locus_86277, Locus_86397, Locus_87723, Locus_89714, Locus_98831, Locus_108384, Locus_119304, Locus_131432, Locus_1332…
Biological_process	4	GO:0019226	transmission of nerve impulse	http://amigo.geneontology.org/cgi-bin/amigo/term_details?term=GO:0019226	1704	Locus_11816, Locus_41411, Locus_61891, Locus_61973, Locus_110211, Locus_4740, Locus_14336, Locus_16226, Locus_20415, Locus_21788, Locus_33009, Locus_36462, Locus_52834, Locus_58409, Locus_80757, Locus_90480, Locus_119128, Locus_126356, Locus_140182, Locus_154800, Locus_32417, Locus_45435, Locus_46269, Locus_68677, Locus_82026, Locus_85782, Locus_113814, Locus_122742, Locus_125273, Locus_130440, L…
Biological_process	4	GO:0006644	phospholipid metabolic process	http://amigo.geneontology.org/cgi-bin/amigo/term_details?term=GO:0006644	591	Locus_29958, Locus_22553, Locus_26787, Locus_45423, Locus_123555, Locus_152182, Locus_12896, Locus_42934, Locus_116494, Locus_116499, Locus_42482, Locus_44425, Locus_58978, Locus_7973, Locus_8438, Locus_18054, Locus_18529, Locus_19316, Locus_20264, Locus_32469, Locus_38853, Locus_46675, Locus_49683, Locus_49926, Locus_54994, Locus_61587, Locus_63621, Locus_65837, Locus_97565, Locus_121810, Locus_…
Biological_process	4	GO:0032535	regulation of cellular component size	http://amigo.geneontology.org/cgi-bin/amigo/term_details?term=GO:0032535	408	Locus_1652, Locus_14613, Locus_15932, Locus_26466, Locus_30871, Locus_30872, Locus_45265, Locus_67367, Locus_83185, Locus_86684, Locus_105929, Locus_107190, Locus_117465, Locus_122312, Locus_139297, Locus_139328, Locus_159594, Locus_166177, Locus_166451, Locus_168314, Locus_16392, Locus_30180, Locus_32769, Locus_38468, Locus_39607, Locus_39624, Locus_42789, Locus_49288, Locus_50873, Locus_52507, …
Biological_process	4	GO:0007009	plasma membrane organization	http://amigo.geneontology.org/cgi-bin/amigo/term_details?term=GO:0007009	225	Locus_16653, Locus_25455, Locus_72441, Locus_7980, Locus_9694, Locus_11816, Locus_16713, Locus_22367, Locus_22569, Locus_35485, Locus_37963, Locus_41411, Locus_45667, Locus_53942, Locus_60660, Locus_61891, Locus_61973, Locus_63881, Locus_64891, Locus_67554, Locus_69379, Locus_73761, Locus_75075, Locus_78587, Locus_80625, Locus_89936, Locus_91645, Locus_97322, Locus_110211, Locus_114627, Locus_131…
Biological_process	4	GO:0032879	regulation of localization	http://amigo.geneontology.org/cgi-bin/amigo/term_details?term=GO:0032879	2894	Locus_1219, Locus_37321, Locus_52749, Locus_118926, Locus_27240, Locus_45257, Locus_52006, Locus_53965, Locus_16576, Locus_57737, Locus_8011, Locus_12716, Locus_19497, Locus_43054, Locus_46033, Locus_71699, Locus_104137, Locus_9087, Locus_15673, Locus_28873, Locus_50048, Locus_50722, Locus_64507, Locus_86319, Locus_112648, Locus_19694, Locus_42588, Locus_6872, Locus_13279, Locus_33629, Locus_9789…
Biological_process	4	GO:0032943	mononuclear cell proliferation	http://amigo.geneontology.org/cgi-bin/amigo/term_details?term=GO:0032943	240	Locus_11421, Locus_18783, Locus_23163, Locus_74025, Locus_141610, Locus_27985, Locus_38300, Locus_327, Locus_64665, Locus_52700, Locus_45082, Locus_76482, Locus_129279, Locus_15936, Locus_42847, Locus_57809, Locus_67041, Locus_158648, Locus_8580, Locus_13488, Locus_35740, Locus_38713, Locus_46243, Locus_49142, Locus_75507, Locus_103520, Locus_110175, Locus_11193, Locus_27032, Locus_101740, Locus_…
Biological_process	4	GO:0022607	cellular component assembly	http://amigo.geneontology.org/cgi-bin/amigo/term_details?term=GO:0022607	3068	Locus_7508, Locus_9124, Locus_17746, Locus_43147, Locus_43148, Locus_50565, Locus_54911, Locus_81280, Locus_95164, Locus_105446, Locus_122352, Locus_52268, Locus_65985, Locus_5260, Locus_6790, Locus_7794, Locus_9029, Locus_9778, Locus_12625, Locus_16204, Locus_16571, Locus_17391, Locus_18512, Locus_20484, Locus_29833, Locus_32788, Locus_37879, Locus_40357, Locus_44669, Locus_48380, Locus_51324, L…
Biological_process	4	GO:0044283	small molecule biosynthetic process	http://amigo.geneontology.org/cgi-bin/amigo/term_details?term=GO:0044283	723	Locus_5335, Locus_57686, Locus_69877, Locus_76067, Locus_89556, Locus_122543, Locus_125376, Locus_157464, Locus_29862, Locus_52590, Locus_96147, Locus_3777, Locus_29320, Locus_40549, Locus_48115, Locus_48951, Locus_57679, Locus_57680, Locus_57681, Locus_121066, Locus_29585, Locus_49480, Locus_110474, Locus_34470, Locus_29407, Locus_49978, Locus_59453, Locus_1238, Locus_10339, Locus_11825, Locus_1…
Biological_process	4	GO:0009059	macromolecule biosynthetic process	http://amigo.geneontology.org/cgi-bin/amigo/term_details?term=GO:0009059	6649	Locus_3102, Locus_3351, Locus_5298, Locus_7781, Locus_11893, Locus_12897, Locus_13526, Locus_13593, Locus_14847, Locus_17092, Locus_17692, Locus_19167, Locus_22163, Locus_22908, Locus_27014, Locus_28066, Locus_29364, Locus_30208, Locus_30392, Locus_32532, Locus_34196, Locus_42907, Locus_44268, Locus_45173, Locus_45929, Locus_46256, Locus_46466, Locus_47118, Locus_47341, Locus_52550, Locus_54070, …
Biological_process	4	GO:0048731	system development	http://amigo.geneontology.org/cgi-bin/amigo/term_details?term=GO:0048731	7706	Locus_5236, Locus_21744, Locus_26903, Locus_48632, Locus_66945, Locus_102874, Locus_119266, Locus_9379, Locus_63684, Locus_53437, Locus_19735, Locus_40965, Locus_75901, Locus_166, Locus_3057, Locus_4318, Locus_6492, Locus_8158, Locus_9684, Locus_10913, Locus_13114, Locus_15932, Locus_19855, Locus_23060, Locus_37005, Locus_38339, Locus_40583, Locus_43200, Locus_43677, Locus_44735, Locus_44738, Loc…
Biological_process	4	GO:0009725	response to hormone stimulus	http://amigo.geneontology.org/cgi-bin/amigo/term_details?term=GO:0009725	1237	Locus_14381, Locus_19338, Locus_21374, Locus_29549, Locus_46184, Locus_52252, Locus_55118, Locus_61816, Locus_66275, Locus_95505, Locus_107632, Locus_111585, Locus_121318, Locus_130537, Locus_151737, Locus_4662, Locus_8751, Locus_11578, Locus_46001, Locus_47341, Locus_56920, Locus_57932, Locus_71443, Locus_99667, Locus_108354, Locus_113694, Locus_146374, Locus_114220, Locus_11441, Locus_27905, Lo…
Biological_process	4	GO:0051186	cofactor metabolic process	http://amigo.geneontology.org/cgi-bin/amigo/term_details?term=GO:0051186	667	Locus_24426, Locus_48361, Locus_53076, Locus_53078, Locus_34204, Locus_30394, Locus_34526, Locus_49656, Locus_64812, Locus_8043, Locus_18376, Locus_31430, Locus_44332, Locus_44782, Locus_56841, Locus_61817, Locus_74860, Locus_74891, Locus_94526, Locus_100530, Locus_111033, Locus_119117, Locus_124510, Locus_5704, Locus_6110, Locus_6745, Locus_13273, Locus_31253, Locus_38408, Locus_43226, Locus_449…
Biological_process	4	GO:0005976	polysaccharide metabolic process	http://amigo.geneontology.org/cgi-bin/amigo/term_details?term=GO:0005976	392	Locus_1495, Locus_7867, Locus_8892, Locus_11893, Locus_14182, Locus_22908, Locus_23606, Locus_32769, Locus_33635, Locus_39556, Locus_39607, Locus_41843, Locus_44818, Locus_46060, Locus_48061, Locus_49860, Locus_56906, Locus_71791, Locus_73390, Locus_76802, Locus_80908, Locus_97000, Locus_114539, Locus_115282, Locus_117687, Locus_119251, Locus_122832, Locus_140761, Locus_143959, Locus_151016, Locu…
Biological_process	4	GO:0008104	protein localization	http://amigo.geneontology.org/cgi-bin/amigo/term_details?term=GO:0008104	2832	Locus_234, Locus_696, Locus_895, Locus_1833, Locus_2143, Locus_2271, Locus_2548, Locus_2704, Locus_3015, Locus_3404, Locus_3599, Locus_3735, Locus_4119, Locus_4547, Locus_5185, Locus_5536, Locus_5656, Locus_5956, Locus_6251, Locus_7036, Locus_7208, Locus_7850, Locus_8153, Locus_8466, Locus_8627, Locus_8751, Locus_9018, Locus_9200, Locus_9250, Locus_9306, Locus_9328, Locus_9540, Locus_9591, Locus_…
Biological_process	4	GO:0007389	pattern specification process	http://amigo.geneontology.org/cgi-bin/amigo/term_details?term=GO:0007389	1290	Locus_1478, Locus_41360, Locus_43527, Locus_46287, Locus_65054, Locus_87133, Locus_117028, Locus_125825, Locus_160333, Locus_166244, Locus_1768, Locus_8719, Locus_11402, Locus_15425, Locus_32460, Locus_35778, Locus_35779, Locus_41607, Locus_74844, Locus_101201, Locus_126293, Locus_130486, Locus_135099, Locus_164217, Locus_43276, Locus_97457, Locus_107279, Locus_14847, Locus_71351, Locus_117851, L…
Biological_process	4	GO:0044092	negative regulation of molecular function	http://amigo.geneontology.org/cgi-bin/amigo/term_details?term=GO:0044092	1237	Locus_1470, Locus_3714, Locus_14783, Locus_15748, Locus_17270, Locus_17971, Locus_18600, Locus_22074, Locus_26150, Locus_27431, Locus_28267, Locus_36930, Locus_39323, Locus_41964, Locus_42637, Locus_52541, Locus_53072, Locus_56248, Locus_57040, Locus_61806, Locus_62615, Locus_69635, Locus_72799, Locus_91630, Locus_94250, Locus_95499, Locus_97061, Locus_109295, Locus_110023, Locus_119183, Locus_12…
Biological_process	4	GO:0050790	regulation of catalytic activity	http://amigo.geneontology.org/cgi-bin/amigo/term_details?term=GO:0050790	3181	Locus_14336, Locus_20415, Locus_80757, Locus_119128, Locus_154800, Locus_96479, Locus_2740, Locus_34148, Locus_45759, Locus_52169, Locus_52170, Locus_55155, Locus_72130, Locus_76398, Locus_79696, Locus_83733, Locus_98472, Locus_118157, Locus_130520, Locus_145924, Locus_5298, Locus_12007, Locus_12030, Locus_13593, Locus_16170, Locus_22019, Locus_32532, Locus_34788, Locus_34811, Locus_35356, Locus_…
Biological_process	4	GO:1901137	carbohydrate derivative biosynthetic process	http://amigo.geneontology.org/cgi-bin/amigo/term_details?term=GO:1901137	634	Locus_40939, Locus_46432, Locus_70775, Locus_96056, Locus_11526, Locus_17506, Locus_20743, Locus_58253, Locus_58254, Locus_91752, Locus_105690, Locus_116985, Locus_117172, Locus_117530, Locus_120863, Locus_133916, Locus_140442, Locus_145056, Locus_2587, Locus_3233, Locus_9401, Locus_11732, Locus_12774, Locus_15759, Locus_16299, Locus_17038, Locus_28995, Locus_33773, Locus_44466, Locus_54574, Locu…
Biological_process	4	GO:0010243	response to organic nitrogen	http://amigo.geneontology.org/cgi-bin/amigo/term_details?term=GO:0010243	251	Locus_1652, Locus_8245, Locus_8580, Locus_9023, Locus_14052, Locus_15010, Locus_15629, Locus_16653, Locus_16945, Locus_19924, Locus_21325, Locus_22537, Locus_28920, Locus_29712, Locus_34910, Locus_35740, Locus_41105, Locus_41780, Locus_42193, Locus_43453, Locus_43675, Locus_45408, Locus_46884, Locus_47072, Locus_49076, Locus_49486, Locus_50817, Locus_53153, Locus_54650, Locus_58184, Locus_58277, …
Biological_process	4	GO:0046649	lymphocyte activation	http://amigo.geneontology.org/cgi-bin/amigo/term_details?term=GO:0046649	703	Locus_72671, Locus_34443, Locus_72345, Locus_94823, Locus_114559, Locus_143790, Locus_24054, Locus_24055, Locus_41785, Locus_43144, Locus_43145, Locus_44347, Locus_44711, Locus_77141, Locus_90233, Locus_98836, Locus_98962, Locus_11193, Locus_27032, Locus_53437, Locus_17498, Locus_11421, Locus_18783, Locus_23163, Locus_74025, Locus_31221, Locus_62941, Locus_110624, Locus_119161, Locus_154782, Locu…
Biological_process	4	GO:0006520	cellular amino acid metabolic process	http://amigo.geneontology.org/cgi-bin/amigo/term_details?term=GO:0006520	2155	Locus_81895, Locus_5335, Locus_57686, Locus_69877, Locus_76067, Locus_89556, Locus_122543, Locus_125376, Locus_157464, Locus_6635, Locus_8500, Locus_11802, Locus_21676, Locus_22974, Locus_34244, Locus_34699, Locus_34751, Locus_34853, Locus_35051, Locus_36007, Locus_37596, Locus_41670, Locus_44370, Locus_48917, Locus_52766, Locus_52818, Locus_52820, Locus_52879, Locus_54733, Locus_54899, Locus_559…
Biological_process	4	GO:0006793	phosphorus metabolic process	http://amigo.geneontology.org/cgi-bin/amigo/term_details?term=GO:0006793	3965	Locus_2740, Locus_34148, Locus_45759, Locus_52169, Locus_52170, Locus_55155, Locus_72130, Locus_76398, Locus_79696, Locus_83733, Locus_98472, Locus_118157, Locus_130520, Locus_145924, Locus_5298, Locus_12007, Locus_12030, Locus_13593, Locus_16170, Locus_22019, Locus_32532, Locus_34788, Locus_34811, Locus_35356, Locus_42880, Locus_51641, Locus_52446, Locus_53886, Locus_58749, Locus_63108, Locus_65…
Biological_process	4	GO:0071774	response to fibroblast growth factor stimulus	http://amigo.geneontology.org/cgi-bin/amigo/term_details?term=GO:0071774	322	Locus_753, Locus_5530, Locus_9923, Locus_10831, Locus_11732, Locus_16579, Locus_17008, Locus_17506, Locus_17652, Locus_19904, Locus_23603, Locus_26738, Locus_33496, Locus_34409, Locus_44278, Locus_48848, Locus_66193, Locus_69353, Locus_69530, Locus_80252, Locus_86277, Locus_86397, Locus_87723, Locus_89714, Locus_98831, Locus_108384, Locus_119304, Locus_131432, Locus_133264, Locus_138453, Locus_14…
Biological_process	4	GO:0044248	cellular catabolic process	http://amigo.geneontology.org/cgi-bin/amigo/term_details?term=GO:0044248	4200	Locus_81895, Locus_18734, Locus_43121, Locus_131063, Locus_25597, Locus_48822, Locus_48925, Locus_57271, Locus_73283, Locus_113414, Locus_165918, Locus_33645, Locus_49661, Locus_56977, Locus_56978, Locus_119828, Locus_36859, Locus_41550, Locus_102108, Locus_109505, Locus_17293, Locus_43552, Locus_24426, Locus_48361, Locus_53076, Locus_53078, Locus_12062, Locus_26397, Locus_60310, Locus_85070, Loc…
Biological_process	4	GO:0070997	neuron death	http://amigo.geneontology.org/cgi-bin/amigo/term_details?term=GO:0070997	384	Locus_94171, Locus_132945, Locus_11423, Locus_16995, Locus_21354, Locus_54788, Locus_60567, Locus_64316, Locus_123666, Locus_146627, Locus_155168, Locus_1255, Locus_1571, Locus_8420, Locus_9087, Locus_14444, Locus_15529, Locus_18541, Locus_27108, Locus_31491, Locus_35862, Locus_40223, Locus_40612, Locus_41015, Locus_41335, Locus_41431, Locus_42588, Locus_44005, Locus_44218, Locus_45008, Locus_464…
Biological_process	4	GO:0072657	protein localization in membrane	http://amigo.geneontology.org/cgi-bin/amigo/term_details?term=GO:0072657	224	Locus_15786, Locus_26438, Locus_30855, Locus_31474, Locus_47194, Locus_57389, Locus_69799, Locus_100815, Locus_102549, Locus_113017, Locus_30086, Locus_32235, Locus_36326, Locus_64271, Locus_100913, Locus_386, Locus_2185, Locus_5748, Locus_12180, Locus_12969, Locus_16525, Locus_17006, Locus_17882, Locus_18614, Locus_19990, Locus_22161, Locus_32769, Locus_33635, Locus_34431, Locus_39607, Locus_421…
Biological_process	4	GO:0034641	cellular nitrogen compound metabolic process	http://amigo.geneontology.org/cgi-bin/amigo/term_details?term=GO:0034641	9738	Locus_14336, Locus_20415, Locus_80757, Locus_119128, Locus_154800, Locus_96479, Locus_13284, Locus_22992, Locus_27036, Locus_34999, Locus_40663, Locus_70302, Locus_96461, Locus_103534, Locus_105611, Locus_107105, Locus_148594, Locus_166051, Locus_3102, Locus_3351, Locus_5298, Locus_7781, Locus_11893, Locus_12897, Locus_13526, Locus_13593, Locus_14847, Locus_17092, Locus_17692, Locus_19167, Locus_…
Biological_process	4	GO:0009581	detection of external stimulus	http://amigo.geneontology.org/cgi-bin/amigo/term_details?term=GO:0009581	231	Locus_26738, Locus_29828, Locus_72089, Locus_74645, Locus_113348, Locus_156263, Locus_42097, Locus_69591, Locus_83918, Locus_2485, Locus_12625, Locus_20484, Locus_23644, Locus_28955, Locus_37023, Locus_37879, Locus_43363, Locus_44969, Locus_51405, Locus_56861, Locus_63964, Locus_71540, Locus_86254, Locus_97949, Locus_101477, Locus_104036, Locus_121166, Locus_123169, Locus_123607, Locus_126677, Lo…
Biological_process	4	GO:0006725	cellular aromatic compound metabolic process	http://amigo.geneontology.org/cgi-bin/amigo/term_details?term=GO:0006725	1022	Locus_24426, Locus_48361, Locus_53076, Locus_53078, Locus_12062, Locus_26397, Locus_60310, Locus_85070, Locus_89289, Locus_131816, Locus_3627, Locus_10792, Locus_41678, Locus_47433, Locus_7343, Locus_76328, Locus_158277, Locus_34204, Locus_126181, Locus_23200, Locus_35179, Locus_37499, Locus_14972, Locus_70102, Locus_9119, Locus_10289, Locus_11045, Locus_20955, Locus_34244, Locus_34390, Locus_346…
Biological_process	4	GO:0070727	cellular macromolecule localization	http://amigo.geneontology.org/cgi-bin/amigo/term_details?term=GO:0070727	1769	Locus_77418, Locus_148210, Locus_9087, Locus_15673, Locus_28873, Locus_50048, Locus_50722, Locus_64507, Locus_86319, Locus_112648, Locus_4289, Locus_12043, Locus_16753, Locus_32780, Locus_56013, Locus_56014, Locus_119446, Locus_2350, Locus_10075, Locus_13526, Locus_19391, Locus_20678, Locus_34482, Locus_38241, Locus_39217, Locus_44464, Locus_51827, Locus_62043, Locus_66462, Locus_71765, Locus_736…
Biological_process	4	GO:0061024	membrane organization	http://amigo.geneontology.org/cgi-bin/amigo/term_details?term=GO:0061024	830	Locus_31758, Locus_16653, Locus_25455, Locus_72441, Locus_17076, Locus_18905, Locus_21153, Locus_21844, Locus_22498, Locus_47570, Locus_51913, Locus_60316, Locus_63300, Locus_63838, Locus_79753, Locus_79790, Locus_96983, Locus_103541, Locus_112516, Locus_140871, Locus_145313, Locus_8153, Locus_12829, Locus_15782, Locus_17627, Locus_21086, Locus_24056, Locus_24057, Locus_28510, Locus_31566, Locus_…
Biological_process	4	GO:0003001	generation of a signal involved in cell-cell signaling	http://amigo.geneontology.org/cgi-bin/amigo/term_details?term=GO:0003001	767	Locus_9408, Locus_29302, Locus_39162, Locus_53798, Locus_56313, Locus_12435, Locus_30382, Locus_34317, Locus_35176, Locus_46283, Locus_46284, Locus_52757, Locus_66692, Locus_75341, Locus_105467, Locus_106219, Locus_112887, Locus_148708, Locus_161115, Locus_166483, Locus_11816, Locus_41411, Locus_61891, Locus_61973, Locus_110211, Locus_19694, Locus_6872, Locus_13279, Locus_33629, Locus_97899, Locu…
Biological_process	4	GO:1901135	carbohydrate derivative metabolic process	http://amigo.geneontology.org/cgi-bin/amigo/term_details?term=GO:1901135	3194	Locus_14444, Locus_28877, Locus_32584, Locus_58069, Locus_58070, Locus_96811, Locus_40939, Locus_46432, Locus_70775, Locus_96056, Locus_11526, Locus_17506, Locus_20743, Locus_58253, Locus_58254, Locus_91752, Locus_105690, Locus_116985, Locus_117172, Locus_117530, Locus_120863, Locus_133916, Locus_140442, Locus_145056, Locus_2587, Locus_3233, Locus_9401, Locus_11732, Locus_12774, Locus_15759, Locu…
Biological_process	4	GO:0048609	multicellular organismal reproductive process	http://amigo.geneontology.org/cgi-bin/amigo/term_details?term=GO:0048609	868	Locus_23200, Locus_35179, Locus_37499, Locus_8580, Locus_27326, Locus_35740, Locus_49142, Locus_57839, Locus_68535, Locus_75507, Locus_87512, Locus_103520, Locus_18537, Locus_26576, Locus_26577, Locus_27395, Locus_37409, Locus_9408, Locus_29302, Locus_56313, Locus_125838, Locus_133672, Locus_12149, Locus_53551, Locus_53554, Locus_130616, Locus_1127, Locus_9501, Locus_12565, Locus_16966, Locus_169…
Biological_process	5	GO:0002237	response to molecule of bacterial origin	http://amigo.geneontology.org/cgi-bin/amigo/term_details?term=GO:0002237	340	Locus_71914, Locus_31468, Locus_32037, Locus_49296, Locus_53304, Locus_53498, Locus_54390, Locus_66126, Locus_97569, Locus_112461, Locus_115161, Locus_11193, Locus_27032, Locus_113718, Locus_3731, Locus_4844, Locus_8301, Locus_8438, Locus_8549, Locus_10084, Locus_10565, Locus_11496, Locus_13286, Locus_16519, Locus_16884, Locus_18713, Locus_19329, Locus_20224, Locus_20264, Locus_22019, Locus_22749…
Biological_process	5	GO:0009416	response to light stimulus	http://amigo.geneontology.org/cgi-bin/amigo/term_details?term=GO:0009416	476	Locus_12729, Locus_18729, Locus_20527, Locus_28169, Locus_35987, Locus_48182, Locus_57736, Locus_65204, Locus_70947, Locus_5969, Locus_7611, Locus_11042, Locus_22719, Locus_29354, Locus_34537, Locus_41746, Locus_43961, Locus_60696, Locus_77599, Locus_101459, Locus_109367, Locus_135639, Locus_6281, Locus_14555, Locus_20573, Locus_24480, Locus_31359, Locus_124564, Locus_137609, Locus_144244, Locus_…
Biological_process	5	GO:0009063	cellular amino acid catabolic process	http://amigo.geneontology.org/cgi-bin/amigo/term_details?term=GO:0009063	296	Locus_81895, Locus_18734, Locus_43121, Locus_131063, Locus_25597, Locus_48822, Locus_48925, Locus_57271, Locus_73283, Locus_113414, Locus_165918, Locus_33645, Locus_49661, Locus_56977, Locus_56978, Locus_119828, Locus_36859, Locus_41550, Locus_102108, Locus_109505, Locus_17293, Locus_43552, Locus_24426, Locus_48361, Locus_53076, Locus_53078, Locus_12062, Locus_26397, Locus_60310, Locus_85070, Loc…
Biological_process	5	GO:0045926	negative regulation of growth	http://amigo.geneontology.org/cgi-bin/amigo/term_details?term=GO:0045926	281	Locus_753, Locus_6492, Locus_6859, Locus_10913, Locus_13192, Locus_15389, Locus_27146, Locus_32486, Locus_41117, Locus_44380, Locus_55345, Locus_55346, Locus_56427, Locus_64373, Locus_70156, Locus_72528, Locus_72608, Locus_73216, Locus_82887, Locus_83858, Locus_87563, Locus_95448, Locus_103634, Locus_109069, Locus_113273, Locus_143445, Locus_143506, Locus_150147, Locus_162745, Locus_3057, Locus_4…
Biological_process	5	GO:0009069	serine family amino acid metabolic process	http://amigo.geneontology.org/cgi-bin/amigo/term_details?term=GO:0009069	1111	Locus_36859, Locus_41550, Locus_102108, Locus_109505, Locus_17293, Locus_43552, Locus_11825, Locus_21316, Locus_44320, Locus_110751, Locus_18734, Locus_35022, Locus_35023, Locus_35300, Locus_48769, Locus_113158, Locus_40090, Locus_53461, Locus_59148, Locus_111421, Locus_112637, Locus_1920, Locus_7242, Locus_9699, Locus_10163, Locus_14641, Locus_16407, Locus_19096, Locus_19278, Locus_19804, Locus_…
Biological_process	5	GO:0016192	vesicle-mediated transport	http://amigo.geneontology.org/cgi-bin/amigo/term_details?term=GO:0016192	1991	Locus_54317, Locus_56115, Locus_27240, Locus_45257, Locus_52006, Locus_53965, Locus_21827, Locus_38336, Locus_52459, Locus_73620, Locus_5298, Locus_7090, Locus_8132, Locus_8655, Locus_8841, Locus_9004, Locus_9261, Locus_10358, Locus_11078, Locus_11575, Locus_11964, Locus_12416, Locus_12435, Locus_13286, Locus_13526, Locus_14048, Locus_14919, Locus_14993, Locus_15021, Locus_15261, Locus_16653, Loc…
Biological_process	5	GO:0001655	urogenital system development	http://amigo.geneontology.org/cgi-bin/amigo/term_details?term=GO:0001655	717	Locus_7775, Locus_18382, Locus_21788, Locus_52834, Locus_70179, Locus_83026, Locus_123086, Locus_148774, Locus_163254, Locus_20865, Locus_57055, Locus_14020, Locus_15409, Locus_17100, Locus_18553, Locus_21397, Locus_22861, Locus_37968, Locus_50278, Locus_53296, Locus_55913, Locus_55914, Locus_85849, Locus_96423, Locus_104258, Locus_107462, Locus_111781, Locus_126068, Locus_133875, Locus_148080, L…
Biological_process	5	GO:0036293	response to decreased oxygen levels	http://amigo.geneontology.org/cgi-bin/amigo/term_details?term=GO:0036293	471	Locus_14717, Locus_37365, Locus_442, Locus_2164, Locus_2350, Locus_3351, Locus_3912, Locus_4092, Locus_5969, Locus_6872, Locus_7352, Locus_7516, Locus_7781, Locus_8353, Locus_8580, Locus_8939, Locus_9014, Locus_9023, Locus_9110, Locus_9351, Locus_9501, Locus_9967, Locus_10075, Locus_10481, Locus_10483, Locus_12171, Locus_12439, Locus_12495, Locus_12693, Locus_12694, Locus_12897, Locus_12998, Locu…
Biological_process	5	GO:0044344	cellular response to fibroblast growth factor stimulus	http://amigo.geneontology.org/cgi-bin/amigo/term_details?term=GO:0044344	322	Locus_753, Locus_5530, Locus_9923, Locus_10831, Locus_11732, Locus_16579, Locus_17008, Locus_17506, Locus_17652, Locus_19904, Locus_23603, Locus_26738, Locus_33496, Locus_34409, Locus_44278, Locus_48848, Locus_66193, Locus_69353, Locus_69530, Locus_80252, Locus_86277, Locus_86397, Locus_87723, Locus_89714, Locus_98831, Locus_108384, Locus_119304, Locus_131432, Locus_133264, Locus_138453, Locus_14…
Biological_process	5	GO:0001763	morphogenesis of a branching structure	http://amigo.geneontology.org/cgi-bin/amigo/term_details?term=GO:0001763	457	Locus_5530, Locus_24345, Locus_27459, Locus_83960, Locus_86277, Locus_92546, Locus_155822, Locus_20585, Locus_40011, Locus_45575, Locus_59565, Locus_66052, Locus_74272, Locus_75020, Locus_83022, Locus_86702, Locus_87229, Locus_115376, Locus_116345, Locus_118692, Locus_129397, Locus_143618, Locus_144769, Locus_162169, Locus_35743, Locus_56436, Locus_63131, Locus_77118, Locus_77671, Locus_86080, Lo…
Biological_process	5	GO:0030030	cell projection organization	http://amigo.geneontology.org/cgi-bin/amigo/term_details?term=GO:0030030	2356	Locus_166, Locus_3057, Locus_4318, Locus_6492, Locus_8158, Locus_9684, Locus_10913, Locus_13114, Locus_15932, Locus_19855, Locus_23060, Locus_37005, Locus_38339, Locus_40583, Locus_43200, Locus_43677, Locus_44735, Locus_44738, Locus_47899, Locus_50565, Locus_53971, Locus_64373, Locus_66428, Locus_67367, Locus_68889, Locus_73701, Locus_85184, Locus_86684, Locus_99979, Locus_100361, Locus_105929, L…
Biological_process	5	GO:0001505	regulation of neurotransmitter levels	http://amigo.geneontology.org/cgi-bin/amigo/term_details?term=GO:0001505	386	Locus_11816, Locus_41411, Locus_61891, Locus_61973, Locus_110211, Locus_302, Locus_986, Locus_1143, Locus_1233, Locus_3232, Locus_5449, Locus_9794, Locus_11358, Locus_11747, Locus_13839, Locus_14247, Locus_14960, Locus_15786, Locus_17748, Locus_19154, Locus_19372, Locus_19398, Locus_20332, Locus_21395, Locus_21396, Locus_22127, Locus_26316, Locus_29199, Locus_34357, Locus_35402, Locus_35529, Locu…
Biological_process	5	GO:0080135	regulation of cellular response to stress	http://amigo.geneontology.org/cgi-bin/amigo/term_details?term=GO:0080135	515	Locus_286, Locus_6324, Locus_8915, Locus_10530, Locus_17092, Locus_19143, Locus_27014, Locus_30845, Locus_32654, Locus_34114, Locus_34116, Locus_34207, Locus_38904, Locus_40478, Locus_41397, Locus_44059, Locus_47379, Locus_49635, Locus_52849, Locus_54070, Locus_54071, Locus_56073, Locus_65279, Locus_87275, Locus_94593, Locus_98433, Locus_107943, Locus_112884, Locus_119772, Locus_121066, Locus_143…
Biological_process	5	GO:0044270	cellular nitrogen compound catabolic process	http://amigo.geneontology.org/cgi-bin/amigo/term_details?term=GO:0044270	2255	Locus_24426, Locus_48361, Locus_53076, Locus_53078, Locus_12062, Locus_26397, Locus_60310, Locus_85070, Locus_89289, Locus_131816, Locus_1566, Locus_12026, Locus_18734, Locus_23366, Locus_33417, Locus_63260, Locus_68378, Locus_74867, Locus_80832, Locus_111586, Locus_130221, Locus_149504, Locus_143017, Locus_51153, Locus_65099, Locus_25035, Locus_6390, Locus_15310, Locus_18924, Locus_32070, Locus_…
Biological_process	5	GO:0048469	cell maturation	http://amigo.geneontology.org/cgi-bin/amigo/term_details?term=GO:0048469	232	Locus_11423, Locus_16995, Locus_21354, Locus_36753, Locus_49090, Locus_60567, Locus_123666, Locus_146627, Locus_155168, Locus_5969, Locus_99577, Locus_101459, Locus_109367, Locus_11558, Locus_29330, Locus_1626, Locus_2011, Locus_8204, Locus_13504, Locus_38287, Locus_43817, Locus_52585, Locus_64265, Locus_14012, Locus_29226, Locus_39368, Locus_108090, Locus_117130, Locus_117324, Locus_8329, Locus_…
Biological_process	5	GO:2000026	regulation of multicellular organismal development	http://amigo.geneontology.org/cgi-bin/amigo/term_details?term=GO:2000026	2267	Locus_5236, Locus_21744, Locus_26903, Locus_48632, Locus_66945, Locus_102874, Locus_119266, Locus_9379, Locus_63684, Locus_53437, Locus_19735, Locus_40965, Locus_75901, Locus_166, Locus_3057, Locus_4318, Locus_6492, Locus_8158, Locus_9684, Locus_10913, Locus_13114, Locus_15932, Locus_19855, Locus_23060, Locus_37005, Locus_38339, Locus_40583, Locus_43200, Locus_43677, Locus_44735, Locus_44738, Loc…
Biological_process	5	GO:0045185	maintenance of protein location	http://amigo.geneontology.org/cgi-bin/amigo/term_details?term=GO:0045185	213	Locus_4289, Locus_12043, Locus_16753, Locus_32780, Locus_56013, Locus_56014, Locus_119446, Locus_34811, Locus_58749, Locus_58844, Locus_69556, Locus_68, Locus_8324, Locus_9306, Locus_16919, Locus_31965, Locus_41076, Locus_46731, Locus_51450, Locus_77574, Locus_95090, Locus_96752, Locus_110644, Locus_112123, Locus_112746, Locus_127658, Locus_140670, Locus_9843, Locus_11964, Locus_12208, Locus_1390…
Biological_process	5	GO:0006836	neurotransmitter transport	http://amigo.geneontology.org/cgi-bin/amigo/term_details?term=GO:0006836	425	Locus_11816, Locus_41411, Locus_61891, Locus_61973, Locus_110211, Locus_305, Locus_1121, Locus_2082, Locus_2091, Locus_2786, Locus_3012, Locus_5120, Locus_10186, Locus_10239, Locus_11676, Locus_14757, Locus_15337, Locus_15682, Locus_16029, Locus_16798, Locus_17246, Locus_17348, Locus_17454, Locus_20562, Locus_20728, Locus_22177, Locus_22989, Locus_24039, Locus_29488, Locus_32771, Locus_33213, Loc…
Biological_process	5	GO:0010646	regulation of cell communication	http://amigo.geneontology.org/cgi-bin/amigo/term_details?term=GO:0010646	2966	Locus_615, Locus_4765, Locus_5405, Locus_8204, Locus_12065, Locus_12378, Locus_13153, Locus_13457, Locus_13478, Locus_17556, Locus_19499, Locus_22556, Locus_27014, Locus_30440, Locus_30845, Locus_34457, Locus_34968, Locus_37237, Locus_39944, Locus_39945, Locus_40712, Locus_44742, Locus_48066, Locus_64265, Locus_86428, Locus_88354, Locus_91025, Locus_94628, Locus_95072, Locus_96841, Locus_103647, …
Biological_process	5	GO:0019058	viral infectious cycle	http://amigo.geneontology.org/cgi-bin/amigo/term_details?term=GO:0019058	302	Locus_47254, Locus_327, Locus_428, Locus_930, Locus_2573, Locus_3211, Locus_5023, Locus_6750, Locus_6786, Locus_10120, Locus_10139, Locus_10149, Locus_10166, Locus_10213, Locus_10229, Locus_10534, Locus_15169, Locus_17874, Locus_20481, Locus_23933, Locus_24897, Locus_26067, Locus_28551, Locus_29243, Locus_30429, Locus_31244, Locus_31606, Locus_33963, Locus_34174, Locus_34361, Locus_37394, Locus_3…
Biological_process	5	GO:0002694	regulation of leukocyte activation	http://amigo.geneontology.org/cgi-bin/amigo/term_details?term=GO:0002694	423	Locus_34443, Locus_72345, Locus_94823, Locus_114559, Locus_143790, Locus_24054, Locus_24055, Locus_41785, Locus_43144, Locus_43145, Locus_44347, Locus_44711, Locus_77141, Locus_90233, Locus_98836, Locus_98962, Locus_11193, Locus_27032, Locus_53437, Locus_17498, Locus_11421, Locus_18783, Locus_23163, Locus_74025, Locus_31221, Locus_62941, Locus_110624, Locus_119161, Locus_154782, Locus_103641, Loc…
Biological_process	5	GO:0006650	glycerophospholipid metabolic process	http://amigo.geneontology.org/cgi-bin/amigo/term_details?term=GO:0006650	337	Locus_29958, Locus_22553, Locus_26787, Locus_45423, Locus_123555, Locus_152182, Locus_21325, Locus_33416, Locus_49076, Locus_55497, Locus_57820, Locus_58184, Locus_71145, Locus_7089, Locus_7226, Locus_8560, Locus_10556, Locus_13793, Locus_14490, Locus_16853, Locus_21831, Locus_23632, Locus_23633, Locus_26512, Locus_33581, Locus_39990, Locus_40330, Locus_42411, Locus_48482, Locus_48994, Locus_5445…
Biological_process	5	GO:0051726	regulation of cell cycle	http://amigo.geneontology.org/cgi-bin/amigo/term_details?term=GO:0051726	1311	Locus_888, Locus_2347, Locus_3880, Locus_8204, Locus_8766, Locus_9348, Locus_12925, Locus_13823, Locus_14689, Locus_15522, Locus_15906, Locus_16653, Locus_18474, Locus_19285, Locus_25003, Locus_25455, Locus_27936, Locus_29162, Locus_30178, Locus_30244, Locus_37545, Locus_44035, Locus_44320, Locus_45496, Locus_46704, Locus_47194, Locus_48915, Locus_49592, Locus_54770, Locus_58787, Locus_61069, Loc…
Biological_process	5	GO:0007156	homophilic cell adhesion	http://amigo.geneontology.org/cgi-bin/amigo/term_details?term=GO:0007156	396	Locus_193, Locus_1549, Locus_1669, Locus_2136, Locus_2364, Locus_2485, Locus_2835, Locus_3208, Locus_3255, Locus_3269, Locus_3609, Locus_4626, Locus_4809, Locus_4964, Locus_5594, Locus_5910, Locus_6913, Locus_7133, Locus_7617, Locus_7794, Locus_7870, Locus_8181, Locus_9912, Locus_10806, Locus_10952, Locus_10971, Locus_11342, Locus_12363, Locus_12402, Locus_12643, Locus_12991, Locus_13463, Locus_1…
Biological_process	5	GO:0016053	organic acid biosynthetic process	http://amigo.geneontology.org/cgi-bin/amigo/term_details?term=GO:0016053	606	Locus_5335, Locus_57686, Locus_69877, Locus_76067, Locus_89556, Locus_122543, Locus_125376, Locus_157464, Locus_29862, Locus_52590, Locus_96147, Locus_3777, Locus_29320, Locus_40549, Locus_48115, Locus_48951, Locus_57679, Locus_57680, Locus_57681, Locus_121066, Locus_29585, Locus_49480, Locus_29407, Locus_49978, Locus_59453, Locus_1238, Locus_10339, Locus_11825, Locus_14278, Locus_15105, Locus_21…
Biological_process	5	GO:0065003	macromolecular complex assembly	http://amigo.geneontology.org/cgi-bin/amigo/term_details?term=GO:0065003	1748	Locus_7508, Locus_9124, Locus_17746, Locus_43147, Locus_43148, Locus_50565, Locus_54911, Locus_81280, Locus_95164, Locus_105446, Locus_122352, Locus_22019, Locus_33753, Locus_67309, Locus_72089, Locus_74645, Locus_78208, Locus_27052, Locus_46974, Locus_66092, Locus_70929, Locus_13147, Locus_53903, Locus_31490, Locus_111197, Locus_111313, Locus_112266, Locus_9059, Locus_16078, Locus_20708, Locus_2…
Biological_process	5	GO:0042127	regulation of cell proliferation	http://amigo.geneontology.org/cgi-bin/amigo/term_details?term=GO:0042127	1936	Locus_11423, Locus_14336, Locus_16995, Locus_19440, Locus_20415, Locus_21354, Locus_60567, Locus_80757, Locus_91936, Locus_103935, Locus_111836, Locus_119128, Locus_123666, Locus_146627, Locus_154800, Locus_155168, Locus_6730, Locus_10660, Locus_16731, Locus_28415, Locus_37327, Locus_38288, Locus_39881, Locus_41235, Locus_42067, Locus_51402, Locus_56949, Locus_61718, Locus_62595, Locus_71181, Loc…
Biological_process	5	GO:0007281	germ cell development	http://amigo.geneontology.org/cgi-bin/amigo/term_details?term=GO:0007281	219	Locus_3731, Locus_13516, Locus_15394, Locus_16043, Locus_32168, Locus_37501, Locus_37827, Locus_57576, Locus_58593, Locus_33411, Locus_39988, Locus_42159, Locus_45999, Locus_60084, Locus_103048, Locus_105504, Locus_114808, Locus_145804, Locus_2704, Locus_4772, Locus_9820, Locus_11601, Locus_11715, Locus_13153, Locus_14584, Locus_16138, Locus_20756, Locus_21374, Locus_23434, Locus_23742, Locus_244…
Biological_process	5	GO:0042060	wound healing	http://amigo.geneontology.org/cgi-bin/amigo/term_details?term=GO:0042060	1187	Locus_6238, Locus_60487, Locus_60488, Locus_120561, Locus_131537, Locus_19172, Locus_22749, Locus_49128, Locus_63971, Locus_148525, Locus_7980, Locus_9694, Locus_11816, Locus_16713, Locus_22367, Locus_22569, Locus_35485, Locus_37963, Locus_41411, Locus_45667, Locus_53942, Locus_60660, Locus_61891, Locus_61973, Locus_63881, Locus_64891, Locus_67554, Locus_69379, Locus_73761, Locus_75075, Locus_785…
Biological_process	5	GO:0030522	intracellular receptor mediated signaling pathway	http://amigo.geneontology.org/cgi-bin/amigo/term_details?term=GO:0030522	380	Locus_41506, Locus_119991, Locus_133320, Locus_2542, Locus_98889, Locus_34879, Locus_43302, Locus_45206, Locus_45207, Locus_50408, Locus_51255, Locus_54630, Locus_59105, Locus_63903, Locus_64852, Locus_72101, Locus_75247, Locus_79859, Locus_88198, Locus_118368, Locus_122533, Locus_128900, Locus_5845, Locus_16507, Locus_19918, Locus_34770, Locus_36234, Locus_36444, Locus_40299, Locus_56728, Locus_…
Biological_process	5	GO:0006869	lipid transport	http://amigo.geneontology.org/cgi-bin/amigo/term_details?term=GO:0006869	431	Locus_1219, Locus_37321, Locus_52749, Locus_118926, Locus_4844, Locus_4906, Locus_10565, Locus_11496, Locus_16884, Locus_17953, Locus_42295, Locus_52590, Locus_53416, Locus_53907, Locus_62111, Locus_66443, Locus_68312, Locus_68824, Locus_77300, Locus_79271, Locus_80210, Locus_80730, Locus_95094, Locus_95760, Locus_96158, Locus_128908, Locus_139500, Locus_160112, Locus_924, Locus_24343, Locus_5475…
Biological_process	5	GO:0071705	nitrogen compound transport	http://amigo.geneontology.org/cgi-bin/amigo/term_details?term=GO:0071705	315	Locus_9408, Locus_29302, Locus_39162, Locus_53798, Locus_56313, Locus_12435, Locus_30382, Locus_34317, Locus_35176, Locus_46283, Locus_46284, Locus_52757, Locus_66692, Locus_75341, Locus_105467, Locus_106219, Locus_112887, Locus_148708, Locus_161115, Locus_166483, Locus_11548, Locus_18619, Locus_31251, Locus_31842, Locus_34429, Locus_37442, Locus_43272, Locus_43273, Locus_44787, Locus_47290, Locu…
Biological_process	5	GO:0008544	epidermis development	http://amigo.geneontology.org/cgi-bin/amigo/term_details?term=GO:0008544	494	Locus_40405, Locus_49967, Locus_95316, Locus_121573, Locus_122752, Locus_124777, Locus_140084, Locus_4662, Locus_5612, Locus_8659, Locus_12411, Locus_17402, Locus_27442, Locus_34742, Locus_34879, Locus_44610, Locus_46635, Locus_46636, Locus_46637, Locus_51255, Locus_63816, Locus_67637, Locus_83297, Locus_87470, Locus_109420, Locus_119991, Locus_122211, Locus_133320, Locus_153219, Locus_155498, Lo…
Biological_process	5	GO:0051240	positive regulation of multicellular organismal process	http://amigo.geneontology.org/cgi-bin/amigo/term_details?term=GO:0051240	785	Locus_12353, Locus_28415, Locus_28494, Locus_38288, Locus_39162, Locus_43618, Locus_46704, Locus_53798, Locus_66300, Locus_72625, Locus_73501, Locus_76517, Locus_81503, Locus_98489, Locus_110016, Locus_118272, Locus_123898, Locus_157676, Locus_163680, Locus_164593, Locus_3420, Locus_16653, Locus_20091, Locus_22480, Locus_23029, Locus_27146, Locus_27870, Locus_33988, Locus_37953, Locus_71098, Locu…
Biological_process	5	GO:0002683	negative regulation of immune system process	http://amigo.geneontology.org/cgi-bin/amigo/term_details?term=GO:0002683	227	Locus_11421, Locus_13388, Locus_13582, Locus_18783, Locus_23163, Locus_54711, Locus_74025, Locus_61806, Locus_20775, Locus_47898, Locus_47904, Locus_74795, Locus_87005, Locus_95943, Locus_106142, Locus_122754, Locus_144121, Locus_151761, Locus_62615, Locus_8301, Locus_12435, Locus_19329, Locus_35176, Locus_46283, Locus_46284, Locus_75341, Locus_112887, Locus_5748, Locus_12969, Locus_14357, Locus_…
Biological_process	5	GO:0006996	organelle organization	http://amigo.geneontology.org/cgi-bin/amigo/term_details?term=GO:0006996	4041	Locus_17930, Locus_54015, Locus_62878, Locus_8056, Locus_11497, Locus_17737, Locus_17829, Locus_28396, Locus_32823, Locus_60693, Locus_60694, Locus_141053, Locus_159328, Locus_164484, Locus_17076, Locus_18905, Locus_21153, Locus_21844, Locus_22498, Locus_47570, Locus_51913, Locus_60316, Locus_63300, Locus_63838, Locus_79753, Locus_79790, Locus_96983, Locus_103541, Locus_112516, Locus_140871, Locu…
Biological_process	5	GO:0048878	chemical homeostasis	http://amigo.geneontology.org/cgi-bin/amigo/term_details?term=GO:0048878	1660	Locus_29862, Locus_96147, Locus_826, Locus_3420, Locus_41658, Locus_45983, Locus_70940, Locus_85526, Locus_144558, Locus_165067, Locus_6872, Locus_13279, Locus_122247, Locus_146097, Locus_146895, Locus_12971, Locus_14202, Locus_39868, Locus_49506, Locus_66347, Locus_73982, Locus_159442, Locus_27240, Locus_45257, Locus_52006, Locus_53965, Locus_9586, Locus_45884, Locus_56631, Locus_56632, Locus_68…
Biological_process	5	GO:0009261	ribonucleotide catabolic process	http://amigo.geneontology.org/cgi-bin/amigo/term_details?term=GO:0009261	2042	Locus_28288, Locus_69459, Locus_70102, Locus_84178, Locus_97485, Locus_105723, Locus_111453, Locus_121773, Locus_146240, Locus_148005, Locus_46381, Locus_46385, Locus_2185, Locus_9669, Locus_16525, Locus_40988, Locus_94673, Locus_2396, Locus_8724, Locus_9023, Locus_10741, Locus_11469, Locus_12180, Locus_15446, Locus_16371, Locus_16945, Locus_17882, Locus_20371, Locus_28529, Locus_42193, Locus_443…
Biological_process	5	GO:0002520	immune system development	http://amigo.geneontology.org/cgi-bin/amigo/term_details?term=GO:0002520	1139	Locus_5236, Locus_21744, Locus_26903, Locus_48632, Locus_66945, Locus_102874, Locus_119266, Locus_9379, Locus_63684, Locus_53437, Locus_19735, Locus_40965, Locus_75901, Locus_12411, Locus_39944, Locus_39945, Locus_44610, Locus_61287, Locus_67637, Locus_83297, Locus_87470, Locus_122211, Locus_130440, Locus_153219, Locus_155498, Locus_62967, Locus_93320, Locus_103634, Locus_13153, Locus_14444, Locu…
Biological_process	5	GO:0009887	organ morphogenesis	http://amigo.geneontology.org/cgi-bin/amigo/term_details?term=GO:0009887	2152	Locus_7775, Locus_18382, Locus_21788, Locus_52834, Locus_70179, Locus_83026, Locus_123086, Locus_148774, Locus_163254, Locus_22547, Locus_89640, Locus_131131, Locus_145046, Locus_44860, Locus_22861, Locus_51580, Locus_96423, Locus_104258, Locus_148080, Locus_5530, Locus_24345, Locus_27459, Locus_83960, Locus_86277, Locus_92546, Locus_155822, Locus_20585, Locus_40011, Locus_45575, Locus_59565, Loc…
Biological_process	5	GO:0009894	regulation of catabolic process	http://amigo.geneontology.org/cgi-bin/amigo/term_details?term=GO:0009894	1377	Locus_2011, Locus_5236, Locus_8766, Locus_14783, Locus_16014, Locus_20083, Locus_20204, Locus_21231, Locus_21744, Locus_21896, Locus_22553, Locus_23280, Locus_24928, Locus_26787, Locus_26903, Locus_27146, Locus_30470, Locus_32634, Locus_33605, Locus_40441, Locus_40801, Locus_41427, Locus_44289, Locus_45423, Locus_45725, Locus_46370, Locus_48274, Locus_48632, Locus_48656, Locus_51027, Locus_51053,…
Biological_process	5	GO:0048513	organ development	http://amigo.geneontology.org/cgi-bin/amigo/term_details?term=GO:0048513	5635	Locus_9669, Locus_10047, Locus_10854, Locus_18114, Locus_27573, Locus_40988, Locus_45173, Locus_46466, Locus_48767, Locus_51984, Locus_55849, Locus_56137, Locus_90480, Locus_96750, Locus_106385, Locus_131606, Locus_137967, Locus_138504, Locus_140182, Locus_1478, Locus_41360, Locus_43527, Locus_46287, Locus_65054, Locus_87133, Locus_117028, Locus_125825, Locus_160333, Locus_166244, Locus_1768, Loc…
Biological_process	5	GO:0002684	positive regulation of immune system process	http://amigo.geneontology.org/cgi-bin/amigo/term_details?term=GO:0002684	703	Locus_5236, Locus_21744, Locus_26903, Locus_48632, Locus_66945, Locus_102874, Locus_119266, Locus_9379, Locus_63684, Locus_19735, Locus_40965, Locus_75901, Locus_2861, Locus_8346, Locus_12772, Locus_20156, Locus_21182, Locus_24128, Locus_34925, Locus_49844, Locus_51668, Locus_81924, Locus_124081, Locus_23200, Locus_35179, Locus_37499, Locus_1899, Locus_41602, Locus_53437, Locus_64665, Locus_84948…
Biological_process	5	GO:0050920	regulation of chemotaxis	http://amigo.geneontology.org/cgi-bin/amigo/term_details?term=GO:0050920	205	Locus_74842, Locus_80623, Locus_90460, Locus_114628, Locus_139605, Locus_48165, Locus_48166, Locus_85113, Locus_61333, Locus_97576, Locus_19904, Locus_26023, Locus_26738, Locus_28195, Locus_33842, Locus_41941, Locus_46511, Locus_63015, Locus_107028, Locus_111815, Locus_128519, Locus_132316, Locus_151902, Locus_9023, Locus_16945, Locus_42193, Locus_59383, Locus_70159, Locus_115024, Locus_116752, L…
Biological_process	5	GO:0060429	epithelium development	http://amigo.geneontology.org/cgi-bin/amigo/term_details?term=GO:0060429	1604	Locus_14020, Locus_15409, Locus_17100, Locus_18553, Locus_21397, Locus_22861, Locus_37968, Locus_50278, Locus_53296, Locus_55913, Locus_55914, Locus_85849, Locus_96423, Locus_104258, Locus_107462, Locus_111781, Locus_126068, Locus_133875, Locus_148080, Locus_18382, Locus_22547, Locus_89640, Locus_131131, Locus_145046, Locus_44860, Locus_5530, Locus_24345, Locus_27459, Locus_83960, Locus_86277, Lo…
Biological_process	5	GO:0051188	cofactor biosynthetic process	http://amigo.geneontology.org/cgi-bin/amigo/term_details?term=GO:0051188	320	Locus_30394, Locus_34526, Locus_49656, Locus_64812, Locus_8043, Locus_5704, Locus_6110, Locus_6745, Locus_13273, Locus_31253, Locus_38408, Locus_43226, Locus_44997, Locus_59720, Locus_73558, Locus_77673, Locus_83337, Locus_91396, Locus_95263, Locus_29564, Locus_46529, Locus_3057, Locus_4318, Locus_10821, Locus_13564, Locus_14183, Locus_23006, Locus_41559, Locus_42635, Locus_42636, Locus_42750, Lo…
Biological_process	5	GO:0005996	monosaccharide metabolic process	http://amigo.geneontology.org/cgi-bin/amigo/term_details?term=GO:0005996	581	Locus_1495, Locus_7867, Locus_8892, Locus_11893, Locus_14182, Locus_22908, Locus_23606, Locus_32769, Locus_33635, Locus_39556, Locus_39607, Locus_41843, Locus_44818, Locus_46060, Locus_48061, Locus_49860, Locus_56906, Locus_71791, Locus_73390, Locus_76802, Locus_80908, Locus_97000, Locus_114539, Locus_115282, Locus_117687, Locus_119251, Locus_122832, Locus_140761, Locus_143959, Locus_151016, Locu…
Biological_process	5	GO:0072521	purine-containing compound metabolic process	http://amigo.geneontology.org/cgi-bin/amigo/term_details?term=GO:0072521	2791	Locus_14336, Locus_20415, Locus_80757, Locus_119128, Locus_154800, Locus_96479, Locus_143017, Locus_23200, Locus_35179, Locus_37499, Locus_98360, Locus_103172, Locus_115406, Locus_116893, Locus_14972, Locus_70102, Locus_92159, Locus_111586, Locus_12026, Locus_63260, Locus_63363, Locus_101897, Locus_6390, Locus_15310, Locus_18924, Locus_32070, Locus_36264, Locus_49475, Locus_50685, Locus_51541, Lo…
Biological_process	5	GO:0034655	nucleobase-containing compound catabolic process	http://amigo.geneontology.org/cgi-bin/amigo/term_details?term=GO:0034655	2209	Locus_1566, Locus_12026, Locus_18734, Locus_23366, Locus_33417, Locus_63260, Locus_68378, Locus_74867, Locus_80832, Locus_111586, Locus_130221, Locus_149504, Locus_143017, Locus_6390, Locus_15310, Locus_18924, Locus_32070, Locus_36264, Locus_49475, Locus_50685, Locus_51541, Locus_51542, Locus_68067, Locus_75244, Locus_80733, Locus_105723, Locus_121773, Locus_124459, Locus_132236, Locus_146240, Lo…
Biological_process	5	GO:0046903	secretion	http://amigo.geneontology.org/cgi-bin/amigo/term_details?term=GO:0046903	1495	Locus_54317, Locus_56115, Locus_27240, Locus_45257, Locus_52006, Locus_53965, Locus_16576, Locus_57737, Locus_8011, Locus_5298, Locus_7090, Locus_8132, Locus_8655, Locus_8841, Locus_9004, Locus_9261, Locus_10358, Locus_11078, Locus_11575, Locus_11964, Locus_12416, Locus_12435, Locus_13286, Locus_13526, Locus_14048, Locus_14919, Locus_14993, Locus_15021, Locus_15261, Locus_16653, Locus_17030, Locu…
Biological_process	5	GO:0035270	endocrine system development	http://amigo.geneontology.org/cgi-bin/amigo/term_details?term=GO:0035270	303	Locus_162847, Locus_1478, Locus_16731, Locus_18553, Locus_37968, Locus_41235, Locus_46287, Locus_48482, Locus_62732, Locus_100407, Locus_129252, Locus_160229, Locus_160333, Locus_12594, Locus_142764, Locus_148204, Locus_6743, Locus_123080, Locus_15178, Locus_17755, Locus_23912, Locus_34936, Locus_35131, Locus_39217, Locus_45986, Locus_46867, Locus_51827, Locus_62043, Locus_68059, Locus_76242, Loc…
Biological_process	5	GO:0035148	tube formation	http://amigo.geneontology.org/cgi-bin/amigo/term_details?term=GO:0035148	285	Locus_18382, Locus_22547, Locus_89640, Locus_131131, Locus_145046, Locus_44860, Locus_51580, Locus_62595, Locus_111582, Locus_162952, Locus_40134, Locus_55369, Locus_22749, Locus_63971, Locus_21397, Locus_30238, Locus_53296, Locus_111781, Locus_44108, Locus_44109, Locus_99213, Locus_1127, Locus_1405, Locus_2612, Locus_4664, Locus_5659, Locus_5734, Locus_6995, Locus_7369, Locus_11402, Locus_12703,…
Biological_process	5	GO:0009889	regulation of biosynthetic process	http://amigo.geneontology.org/cgi-bin/amigo/term_details?term=GO:0009889	5273	Locus_14336, Locus_20415, Locus_80757, Locus_119128, Locus_154800, Locus_96479, Locus_3102, Locus_3351, Locus_5298, Locus_7781, Locus_11893, Locus_12897, Locus_13526, Locus_13593, Locus_14847, Locus_17092, Locus_17692, Locus_19167, Locus_22163, Locus_22908, Locus_27014, Locus_28066, Locus_29364, Locus_30208, Locus_30392, Locus_32532, Locus_34196, Locus_42907, Locus_44268, Locus_45173, Locus_45929…
Biological_process	5	GO:0034613	cellular protein localization	http://amigo.geneontology.org/cgi-bin/amigo/term_details?term=GO:0034613	1753	Locus_77418, Locus_148210, Locus_9087, Locus_15673, Locus_28873, Locus_50048, Locus_50722, Locus_64507, Locus_86319, Locus_112648, Locus_4289, Locus_12043, Locus_16753, Locus_32780, Locus_56013, Locus_56014, Locus_119446, Locus_2350, Locus_10075, Locus_13526, Locus_19391, Locus_20678, Locus_34482, Locus_38241, Locus_39217, Locus_44464, Locus_51827, Locus_62043, Locus_66462, Locus_71765, Locus_736…
Biological_process	5	GO:0051049	regulation of transport	http://amigo.geneontology.org/cgi-bin/amigo/term_details?term=GO:0051049	2173	Locus_1219, Locus_37321, Locus_52749, Locus_118926, Locus_27240, Locus_45257, Locus_52006, Locus_53965, Locus_16576, Locus_57737, Locus_8011, Locus_12716, Locus_19497, Locus_43054, Locus_46033, Locus_71699, Locus_104137, Locus_19694, Locus_42588, Locus_6872, Locus_13279, Locus_33629, Locus_97899, Locus_101509, Locus_112633, Locus_122247, Locus_127306, Locus_146097, Locus_146895, Locus_5634, Locus…
Biological_process	5	GO:0006811	ion transport	http://amigo.geneontology.org/cgi-bin/amigo/term_details?term=GO:0006811	2539	Locus_792, Locus_1773, Locus_2011, Locus_2191, Locus_2604, Locus_2894, Locus_3012, Locus_3875, Locus_4476, Locus_4537, Locus_5069, Locus_5120, Locus_5157, Locus_5167, Locus_5193, Locus_5327, Locus_6480, Locus_7854, Locus_8015, Locus_8094, Locus_8520, Locus_8625, Locus_8717, Locus_8785, Locus_8946, Locus_9053, Locus_9126, Locus_9319, Locus_9408, Locus_9875, Locus_10241, Locus_10264, Locus_10714, L…
Biological_process	5	GO:0034762	regulation of transmembrane transport	http://amigo.geneontology.org/cgi-bin/amigo/term_details?term=GO:0034762	788	Locus_2350, Locus_10075, Locus_13526, Locus_19391, Locus_20678, Locus_34482, Locus_38241, Locus_39217, Locus_44464, Locus_51827, Locus_62043, Locus_66462, Locus_71765, Locus_73694, Locus_76242, Locus_79176, Locus_84235, Locus_102361, Locus_116620, Locus_118173, Locus_119439, Locus_146822, Locus_15633, Locus_20538, Locus_58401, Locus_71594, Locus_147815, Locus_10358, Locus_16808, Locus_37488, Locu…
Biological_process	5	GO:0043086	negative regulation of catalytic activity	http://amigo.geneontology.org/cgi-bin/amigo/term_details?term=GO:0043086	970	Locus_1470, Locus_3714, Locus_14783, Locus_15748, Locus_17270, Locus_17971, Locus_18600, Locus_22074, Locus_26150, Locus_27431, Locus_28267, Locus_36930, Locus_39323, Locus_41964, Locus_42637, Locus_52541, Locus_53072, Locus_56248, Locus_57040, Locus_61806, Locus_62615, Locus_69635, Locus_72799, Locus_91630, Locus_94250, Locus_95499, Locus_97061, Locus_109295, Locus_110023, Locus_119183, Locus_12…
Biological_process	5	GO:0072527	pyrimidine-containing compound metabolic process	http://amigo.geneontology.org/cgi-bin/amigo/term_details?term=GO:0072527	203	Locus_1566, Locus_12026, Locus_18734, Locus_23366, Locus_33417, Locus_63260, Locus_68378, Locus_74867, Locus_80832, Locus_111586, Locus_130221, Locus_149504, Locus_8976, Locus_44219, Locus_52877, Locus_23784, Locus_39051, Locus_41090, Locus_47535, Locus_139740, Locus_30438, Locus_48847, Locus_613, Locus_32650, Locus_46492, Locus_60089, Locus_77760, Locus_85427, Locus_119991, Locus_133320, Locus_2…
Biological_process	5	GO:0048872	homeostasis of number of cells	http://amigo.geneontology.org/cgi-bin/amigo/term_details?term=GO:0048872	350	Locus_327, Locus_16653, Locus_25455, Locus_26438, Locus_31474, Locus_32769, Locus_39607, Locus_72441, Locus_76802, Locus_100815, Locus_143959, Locus_1277, Locus_14106, Locus_15425, Locus_34361, Locus_39964, Locus_41607, Locus_67618, Locus_74192, Locus_75650, Locus_91504, Locus_114234, Locus_130486, Locus_158650, Locus_3731, Locus_16484, Locus_17097, Locus_18032, Locus_19279, Locus_19285, Locus_20…
Biological_process	5	GO:0051270	regulation of cellular component movement	http://amigo.geneontology.org/cgi-bin/amigo/term_details?term=GO:0051270	945	Locus_143209, Locus_161300, Locus_34358, Locus_77321, Locus_13388, Locus_13582, Locus_45924, Locus_48372, Locus_52268, Locus_54596, Locus_62722, Locus_65985, Locus_27351, Locus_48165, Locus_48166, Locus_85113, Locus_74842, Locus_80623, Locus_90460, Locus_114628, Locus_139605, Locus_61333, Locus_97576, Locus_19904, Locus_26023, Locus_26738, Locus_28195, Locus_33842, Locus_41941, Locus_46511, Locus…
Biological_process	5	GO:0021536	diencephalon development	http://amigo.geneontology.org/cgi-bin/amigo/term_details?term=GO:0021536	234	Locus_2330, Locus_4946, Locus_10946, Locus_13235, Locus_14012, Locus_15522, Locus_29226, Locus_29238, Locus_29860, Locus_31499, Locus_39368, Locus_39944, Locus_39945, Locus_44035, Locus_45292, Locus_46704, Locus_50659, Locus_50660, Locus_54758, Locus_56920, Locus_58787, Locus_59270, Locus_64295, Locus_66300, Locus_73501, Locus_76517, Locus_81503, Locus_110684, Locus_113694, Locus_117130, Locus_11…
Biological_process	5	GO:0031669	cellular response to nutrient levels	http://amigo.geneontology.org/cgi-bin/amigo/term_details?term=GO:0031669	251	Locus_34155, Locus_138317, Locus_14303, Locus_6422, Locus_35556, Locus_48112, Locus_71110, Locus_75621, Locus_114527, Locus_19794, Locus_32879, Locus_43906, Locus_44162, Locus_45945, Locus_66321, Locus_69951, Locus_98898, Locus_100173, Locus_101020, Locus_123466, Locus_143603, Locus_166, Locus_182, Locus_753, Locus_2030, Locus_4844, Locus_6859, Locus_7578, Locus_8900, Locus_9023, Locus_10565, Loc…
Biological_process	5	GO:0055085	transmembrane transport	http://amigo.geneontology.org/cgi-bin/amigo/term_details?term=GO:0055085	2515	Locus_792, Locus_1773, Locus_2011, Locus_2191, Locus_2604, Locus_2894, Locus_3012, Locus_3875, Locus_4476, Locus_4537, Locus_5069, Locus_5120, Locus_5157, Locus_5167, Locus_5193, Locus_5327, Locus_6480, Locus_7854, Locus_8015, Locus_8094, Locus_8520, Locus_8625, Locus_8717, Locus_8785, Locus_8946, Locus_9053, Locus_9126, Locus_9319, Locus_9408, Locus_9875, Locus_10241, Locus_10264, Locus_10714, L…
Biological_process	5	GO:0048514	blood vessel morphogenesis	http://amigo.geneontology.org/cgi-bin/amigo/term_details?term=GO:0048514	1041	Locus_535, Locus_4586, Locus_9014, Locus_9151, Locus_9870, Locus_10252, Locus_11125, Locus_11874, Locus_12687, Locus_13286, Locus_14052, Locus_14422, Locus_15441, Locus_15906, Locus_15949, Locus_16484, Locus_16915, Locus_17579, Locus_18950, Locus_19904, Locus_20312, Locus_20775, Locus_21591, Locus_22749, Locus_23594, Locus_25082, Locus_26738, Locus_27146, Locus_27843, Locus_28195, Locus_33842, Lo…
Biological_process	5	GO:0014070	response to organic cyclic compound	http://amigo.geneontology.org/cgi-bin/amigo/term_details?term=GO:0014070	445	Locus_54070, Locus_59270, Locus_2786, Locus_39015, Locus_40656, Locus_45408, Locus_47072, Locus_86636, Locus_108975, Locus_3057, Locus_4318, Locus_5891, Locus_6110, Locus_6745, Locus_7343, Locus_7611, Locus_7867, Locus_8655, Locus_9014, Locus_10296, Locus_11042, Locus_11407, Locus_12435, Locus_12661, Locus_13201, Locus_14052, Locus_15629, Locus_15932, Locus_16554, Locus_18326, Locus_19096, Locus_…
Biological_process	5	GO:0030168	platelet activation	http://amigo.geneontology.org/cgi-bin/amigo/term_details?term=GO:0030168	408	Locus_236, Locus_10938, Locus_12387, Locus_14994, Locus_16728, Locus_22619, Locus_24768, Locus_43363, Locus_44969, Locus_54823, Locus_73336, Locus_84323, Locus_123069, Locus_12435, Locus_12687, Locus_19295, Locus_35176, Locus_39162, Locus_46283, Locus_46284, Locus_47400, Locus_53798, Locus_75305, Locus_75341, Locus_77012, Locus_87992, Locus_93967, Locus_104645, Locus_106284, Locus_110836, Locus_1…
Biological_process	5	GO:0050905	neuromuscular process	http://amigo.geneontology.org/cgi-bin/amigo/term_details?term=GO:0050905	245	Locus_654, Locus_3269, Locus_17903, Locus_18947, Locus_19019, Locus_20908, Locus_27828, Locus_30222, Locus_35163, Locus_38284, Locus_40891, Locus_41322, Locus_43103, Locus_43733, Locus_52864, Locus_54696, Locus_55419, Locus_55485, Locus_57898, Locus_62897, Locus_65735, Locus_69417, Locus_70612, Locus_72814, Locus_78489, Locus_79077, Locus_88551, Locus_94715, Locus_95549, Locus_98632, Locus_99330,…
Biological_process	5	GO:0007498	mesoderm development	http://amigo.geneontology.org/cgi-bin/amigo/term_details?term=GO:0007498	365	Locus_34457, Locus_48066, Locus_2350, Locus_3563, Locus_4664, Locus_5659, Locus_5935, Locus_9778, Locus_9996, Locus_10075, Locus_14053, Locus_16190, Locus_17066, Locus_21076, Locus_21077, Locus_22131, Locus_22547, Locus_23982, Locus_26023, Locus_27162, Locus_29354, Locus_31752, Locus_33289, Locus_34936, Locus_35176, Locus_35785, Locus_37281, Locus_37649, Locus_38241, Locus_40229, Locus_41746, Loc…
Biological_process	5	GO:0033333	fin development	http://amigo.geneontology.org/cgi-bin/amigo/term_details?term=GO:0033333	260	Locus_15253, Locus_21788, Locus_21854, Locus_22862, Locus_33604, Locus_35740, Locus_46137, Locus_52834, Locus_54596, Locus_56795, Locus_62722, Locus_62783, Locus_71720, Locus_75507, Locus_93901, Locus_103520, Locus_114559, Locus_116069, Locus_143790, Locus_50085, Locus_103569, Locus_122900, Locus_3208, Locus_3442, Locus_8704, Locus_11482, Locus_11720, Locus_12402, Locus_14769, Locus_19585, Locus_…
Biological_process	5	GO:0035150	regulation of tube size	http://amigo.geneontology.org/cgi-bin/amigo/term_details?term=GO:0035150	217	Locus_665, Locus_9408, Locus_29302, Locus_34170, Locus_56313, Locus_110108, Locus_143773, Locus_159358, Locus_826, Locus_30690, Locus_75333, Locus_106883, Locus_165067, Locus_135234, Locus_12014, Locus_14051, Locus_19295, Locus_19914, Locus_29627, Locus_40059, Locus_41864, Locus_45082, Locus_48146, Locus_53859, Locus_54405, Locus_56861, Locus_62991, Locus_64694, Locus_68639, Locus_76482, Locus_82…
Biological_process	5	GO:0055123	digestive system development	http://amigo.geneontology.org/cgi-bin/amigo/term_details?term=GO:0055123	330	Locus_12991, Locus_36753, Locus_49090, Locus_99577, Locus_75583, Locus_5891, Locus_8751, Locus_11578, Locus_21788, Locus_22972, Locus_27146, Locus_34283, Locus_41671, Locus_43527, Locus_52834, Locus_55114, Locus_65650, Locus_71443, Locus_92972, Locus_103634, Locus_110287, Locus_112068, Locus_116953, Locus_117028, Locus_125825, Locus_8580, Locus_14847, Locus_35740, Locus_49142, Locus_65054, Locus_…
Biological_process	5	GO:0051051	negative regulation of transport	http://amigo.geneontology.org/cgi-bin/amigo/term_details?term=GO:0051051	524	Locus_1219, Locus_37321, Locus_52749, Locus_118926, Locus_16576, Locus_57737, Locus_19694, Locus_5634, Locus_70407, Locus_77626, Locus_37006, Locus_118469, Locus_10358, Locus_16808, Locus_26738, Locus_29828, Locus_37488, Locus_70289, Locus_88006, Locus_101341, Locus_111993, Locus_113348, Locus_158968, Locus_159121, Locus_30086, Locus_100913, Locus_34811, Locus_58749, Locus_58844, Locus_69556, Loc…
Biological_process	5	GO:0007015	actin filament organization	http://amigo.geneontology.org/cgi-bin/amigo/term_details?term=GO:0007015	510	Locus_962, Locus_2482, Locus_3269, Locus_5795, Locus_5969, Locus_8108, Locus_9205, Locus_12353, Locus_13970, Locus_14008, Locus_15141, Locus_17006, Locus_18315, Locus_18444, Locus_19863, Locus_21524, Locus_23168, Locus_23581, Locus_24860, Locus_28111, Locus_28494, Locus_29245, Locus_29939, Locus_34431, Locus_35707, Locus_35854, Locus_37635, Locus_40091, Locus_41542, Locus_43964, Locus_51341, Locu…
Biological_process	5	GO:0009798	axis specification	http://amigo.geneontology.org/cgi-bin/amigo/term_details?term=GO:0009798	201	Locus_9988, Locus_44860, Locus_83766, Locus_98687, Locus_18199, Locus_33472, Locus_47844, Locus_151128, Locus_11110, Locus_16767, Locus_34421, Locus_39465, Locus_41222, Locus_63075, Locus_72214, Locus_74340, Locus_77882, Locus_93614, Locus_105375, Locus_116959, Locus_146682, Locus_133264, Locus_156149, Locus_12014, Locus_14051, Locus_40059, Locus_41864, Locus_68639, Locus_102996, Locus_161759, Lo…
Biological_process	5	GO:0031667	response to nutrient levels	http://amigo.geneontology.org/cgi-bin/amigo/term_details?term=GO:0031667	596	Locus_34155, Locus_138317, Locus_14303, Locus_6422, Locus_35556, Locus_5969, Locus_22372, Locus_34336, Locus_41392, Locus_99474, Locus_101459, Locus_102573, Locus_109367, Locus_126181, Locus_29354, Locus_35022, Locus_35023, Locus_41746, Locus_48769, Locus_54070, Locus_22582, Locus_24678, Locus_61362, Locus_104228, Locus_126605, Locus_132931, Locus_48112, Locus_71110, Locus_75621, Locus_52268, Loc…
Biological_process	5	GO:0003015	heart process	http://amigo.geneontology.org/cgi-bin/amigo/term_details?term=GO:0003015	404	Locus_40345, Locus_117193, Locus_110923, Locus_13125, Locus_121108, Locus_126948, Locus_108177, Locus_826, Locus_23155, Locus_34844, Locus_52937, Locus_109550, Locus_165067, Locus_135234, Locus_25082, Locus_44295, Locus_51700, Locus_76226, Locus_78757, Locus_80799, Locus_86341, Locus_125665, Locus_139025, Locus_145347, Locus_75333, Locus_106883, Locus_3212, Locus_3285, Locus_5921, Locus_8599, Loc…
Biological_process	5	GO:0007548	sex differentiation	http://amigo.geneontology.org/cgi-bin/amigo/term_details?term=GO:0007548	397	Locus_14794, Locus_19391, Locus_39831, Locus_73694, Locus_117605, Locus_146822, Locus_17839, Locus_19684, Locus_22815, Locus_31379, Locus_41105, Locus_41875, Locus_42763, Locus_73630, Locus_90605, Locus_114783, Locus_119618, Locus_121213, Locus_126181, Locus_27985, Locus_37281, Locus_38300, Locus_40229, Locus_99739, Locus_106345, Locus_94823, Locus_114559, Locus_143790, Locus_9820, Locus_27843, L…
Biological_process	5	GO:0040013	negative regulation of locomotion	http://amigo.geneontology.org/cgi-bin/amigo/term_details?term=GO:0040013	349	Locus_143209, Locus_161300, Locus_27351, Locus_48165, Locus_48166, Locus_85113, Locus_36712, Locus_100616, Locus_18840, Locus_24730, Locus_20094, Locus_59287, Locus_66140, Locus_147375, Locus_27052, Locus_46974, Locus_66092, Locus_70929, Locus_11210, Locus_31317, Locus_33604, Locus_93901, Locus_2347, Locus_16170, Locus_35356, Locus_63108, Locus_65385, Locus_88102, Locus_116878, Locus_753, Locus_6…
Biological_process	5	GO:0031032	actomyosin structure organization	http://amigo.geneontology.org/cgi-bin/amigo/term_details?term=GO:0031032	221	Locus_14613, Locus_15932, Locus_16170, Locus_34788, Locus_35038, Locus_35356, Locus_51641, Locus_63108, Locus_65385, Locus_67367, Locus_86684, Locus_88102, Locus_105929, Locus_116878, Locus_122312, Locus_139297, Locus_168314, Locus_33148, Locus_44329, Locus_109240, Locus_123604, Locus_43444, Locus_64401, Locus_69226, Locus_69370, Locus_104310, Locus_117406, Locus_141862, Locus_3285, Locus_5087, L…
Biological_process	5	GO:0035050	embryonic heart tube development	http://amigo.geneontology.org/cgi-bin/amigo/term_details?term=GO:0035050	286	Locus_753, Locus_1478, Locus_1815, Locus_2011, Locus_2077, Locus_4967, Locus_5405, Locus_6130, Locus_7006, Locus_7775, Locus_8580, Locus_9223, Locus_9326, Locus_11214, Locus_11525, Locus_11638, Locus_12014, Locus_12065, Locus_13388, Locus_13457, Locus_13582, Locus_14051, Locus_14100, Locus_14303, Locus_14444, Locus_17716, Locus_18139, Locus_18313, Locus_18556, Locus_19142, Locus_19391, Locus_1967…
Biological_process	5	GO:0022403	cell cycle phase	http://amigo.geneontology.org/cgi-bin/amigo/term_details?term=GO:0022403	1334	Locus_16170, Locus_16767, Locus_20083, Locus_34788, Locus_35356, Locus_38904, Locus_39465, Locus_40478, Locus_45725, Locus_46370, Locus_51641, Locus_63108, Locus_65385, Locus_72214, Locus_88102, Locus_105375, Locus_116878, Locus_116959, Locus_144244, Locus_9087, Locus_9540, Locus_11214, Locus_11433, Locus_12729, Locus_12751, Locus_21969, Locus_26379, Locus_34731, Locus_41785, Locus_50048, Locus_5…
Biological_process	5	GO:0061008	hepaticobiliary system development	http://amigo.geneontology.org/cgi-bin/amigo/term_details?term=GO:0061008	269	Locus_19142, Locus_23963, Locus_46578, Locus_69126, Locus_888, Locus_2183, Locus_2347, Locus_4765, Locus_5530, Locus_5891, Locus_6716, Locus_8153, Locus_9326, Locus_9592, Locus_10079, Locus_11023, Locus_11100, Locus_11214, Locus_12346, Locus_12411, Locus_13478, Locus_14336, Locus_15932, Locus_16296, Locus_16879, Locus_17716, Locus_18556, Locus_19499, Locus_20415, Locus_21342, Locus_21788, Locus_2…
Biological_process	5	GO:0001708	cell fate specification	http://amigo.geneontology.org/cgi-bin/amigo/term_details?term=GO:0001708	230	Locus_18878, Locus_41360, Locus_44741, Locus_71391, Locus_106788, Locus_118856, Locus_134967, Locus_143195, Locus_147247, Locus_14847, Locus_65054, Locus_71351, Locus_117851, Locus_135870, Locus_166244, Locus_615, Locus_8204, Locus_37237, Locus_64265, Locus_103647, Locus_118134, Locus_130280, Locus_2109, Locus_6839, Locus_8580, Locus_9758, Locus_12065, Locus_13457, Locus_35740, Locus_49142, Locus…
Biological_process	5	GO:0001570	vasculogenesis	http://amigo.geneontology.org/cgi-bin/amigo/term_details?term=GO:0001570	203	Locus_182, Locus_45935, Locus_45937, Locus_45939, Locus_62833, Locus_98436, Locus_116812, Locus_166502, Locus_24435, Locus_47565, Locus_5490, Locus_27689, Locus_35065, Locus_329, Locus_797, Locus_1030, Locus_2869, Locus_5193, Locus_6130, Locus_6750, Locus_7775, Locus_8687, Locus_9379, Locus_9870, Locus_9988, Locus_11214, Locus_12050, Locus_12065, Locus_12149, Locus_12247, Locus_12368, Locus_12373…
Biological_process	5	GO:0006508	proteolysis	http://amigo.geneontology.org/cgi-bin/amigo/term_details?term=GO:0006508	1440	Locus_27985, Locus_38300, Locus_34808, Locus_85079, Locus_98425, Locus_133442, Locus_12991, Locus_34816, Locus_42264, Locus_62554, Locus_99577, Locus_110050, Locus_125183, Locus_14717, Locus_37365, Locus_45052, Locus_45053, Locus_17270, Locus_20618, Locus_32788, Locus_39624, Locus_41964, Locus_42789, Locus_77731, Locus_129484, Locus_11068, Locus_20271, Locus_37333, Locus_43040, Locus_43204, Locus…
Biological_process	5	GO:0006479	protein methylation	http://amigo.geneontology.org/cgi-bin/amigo/term_details?term=GO:0006479	212	Locus_8549, Locus_20809, Locus_29276, Locus_29609, Locus_50025, Locus_43868, Locus_92034, Locus_97305, Locus_108455, Locus_2681, Locus_12844, Locus_14052, Locus_15542, Locus_16605, Locus_21768, Locus_22514, Locus_31803, Locus_34913, Locus_35689, Locus_37245, Locus_38816, Locus_40088, Locus_41988, Locus_41996, Locus_42142, Locus_43534, Locus_45729, Locus_46840, Locus_47459, Locus_49486, Locus_4977…
Biological_process	5	GO:0006873	cellular ion homeostasis	http://amigo.geneontology.org/cgi-bin/amigo/term_details?term=GO:0006873	1163	Locus_826, Locus_3420, Locus_41658, Locus_45983, Locus_70940, Locus_85526, Locus_144558, Locus_165067, Locus_6872, Locus_13279, Locus_122247, Locus_146097, Locus_146895, Locus_27240, Locus_45257, Locus_52006, Locus_53965, Locus_9586, Locus_45884, Locus_56631, Locus_56632, Locus_68082, Locus_68803, Locus_79264, Locus_82864, Locus_109366, Locus_112665, Locus_120436, Locus_124313, Locus_147599, Locu…
Biological_process	5	GO:0006915	apoptotic process	http://amigo.geneontology.org/cgi-bin/amigo/term_details?term=GO:0006915	2762	Locus_27985, Locus_38300, Locus_41775, Locus_43451, Locus_112674, Locus_36493, Locus_55045, Locus_117325, Locus_327, Locus_16653, Locus_25455, Locus_26438, Locus_31474, Locus_32769, Locus_39607, Locus_72441, Locus_76802, Locus_100815, Locus_143959, Locus_5478, Locus_11561, Locus_12247, Locus_14783, Locus_15629, Locus_16580, Locus_17176, Locus_17522, Locus_17878, Locus_17895, Locus_18799, Locus_19…
Biological_process	5	GO:0030278	regulation of ossification	http://amigo.geneontology.org/cgi-bin/amigo/term_details?term=GO:0030278	309	Locus_3420, Locus_16653, Locus_20091, Locus_22480, Locus_23029, Locus_27146, Locus_27870, Locus_33988, Locus_37953, Locus_46704, Locus_66300, Locus_71098, Locus_72441, Locus_73501, Locus_73542, Locus_76517, Locus_81503, Locus_95178, Locus_103634, Locus_123898, Locus_142625, Locus_157676, Locus_163680, Locus_182, Locus_797, Locus_2869, Locus_3488, Locus_3538, Locus_9151, Locus_9583, Locus_10532, L…
Biological_process	5	GO:0080090	regulation of primary metabolic process	http://amigo.geneontology.org/cgi-bin/amigo/term_details?term=GO:0080090	7471	Locus_14336, Locus_20415, Locus_80757, Locus_119128, Locus_154800, Locus_96479, Locus_2740, Locus_34148, Locus_45759, Locus_52169, Locus_52170, Locus_55155, Locus_72130, Locus_76398, Locus_79696, Locus_83733, Locus_98472, Locus_118157, Locus_130520, Locus_145924, Locus_3102, Locus_3351, Locus_5298, Locus_7781, Locus_11893, Locus_12897, Locus_13526, Locus_13593, Locus_14847, Locus_17092, Locus_176…
Biological_process	5	GO:0008406	gonad development	http://amigo.geneontology.org/cgi-bin/amigo/term_details?term=GO:0008406	265	Locus_17839, Locus_19684, Locus_22815, Locus_31379, Locus_41105, Locus_41875, Locus_42763, Locus_73630, Locus_90605, Locus_114783, Locus_119618, Locus_121213, Locus_126181, Locus_27985, Locus_37281, Locus_38300, Locus_40229, Locus_99739, Locus_106345, Locus_94823, Locus_114559, Locus_143790, Locus_9820, Locus_27843, Locus_46790, Locus_54982, Locus_55976, Locus_62595, Locus_86878, Locus_96576, Loc…
Biological_process	5	GO:0044267	cellular protein metabolic process	http://amigo.geneontology.org/cgi-bin/amigo/term_details?term=GO:0044267	6447	Locus_2740, Locus_34148, Locus_45759, Locus_52169, Locus_52170, Locus_55155, Locus_72130, Locus_76398, Locus_79696, Locus_83733, Locus_98472, Locus_118157, Locus_130520, Locus_145924, Locus_5298, Locus_12007, Locus_12030, Locus_13593, Locus_16170, Locus_22019, Locus_32532, Locus_34788, Locus_34811, Locus_35356, Locus_42880, Locus_51641, Locus_52446, Locus_53886, Locus_58749, Locus_63108, Locus_65…
Biological_process	5	GO:0046700	heterocycle catabolic process	http://amigo.geneontology.org/cgi-bin/amigo/term_details?term=GO:0046700	2240	Locus_48822, Locus_48925, Locus_57271, Locus_73283, Locus_113414, Locus_165918, Locus_24426, Locus_48361, Locus_53076, Locus_53078, Locus_12062, Locus_26397, Locus_60310, Locus_85070, Locus_89289, Locus_131816, Locus_1566, Locus_12026, Locus_18734, Locus_23366, Locus_33417, Locus_63260, Locus_68378, Locus_74867, Locus_80832, Locus_111586, Locus_130221, Locus_149504, Locus_143017, Locus_109462, Lo…
Biological_process	5	GO:0048585	negative regulation of response to stimulus	http://amigo.geneontology.org/cgi-bin/amigo/term_details?term=GO:0048585	1510	Locus_61806, Locus_62615, Locus_34336, Locus_34587, Locus_37949, Locus_41392, Locus_45759, Locus_83733, Locus_125538, Locus_127222, Locus_130520, Locus_11421, Locus_13388, Locus_13582, Locus_18783, Locus_23163, Locus_54711, Locus_74025, Locus_2740, Locus_10460, Locus_14615, Locus_16545, Locus_24016, Locus_25442, Locus_27240, Locus_29120, Locus_29634, Locus_37234, Locus_37313, Locus_39347, Locus_3…
Biological_process	5	GO:0033273	response to vitamin	http://amigo.geneontology.org/cgi-bin/amigo/term_details?term=GO:0033273	283	Locus_5969, Locus_22372, Locus_34336, Locus_41392, Locus_99474, Locus_101459, Locus_102573, Locus_109367, Locus_126181, Locus_29354, Locus_35022, Locus_35023, Locus_41746, Locus_48769, Locus_54070, Locus_22582, Locus_24678, Locus_61362, Locus_104228, Locus_126605, Locus_132931, Locus_5891, Locus_11893, Locus_14187, Locus_15949, Locus_16653, Locus_21325, Locus_22908, Locus_22972, Locus_29634, Locu…
Biological_process	5	GO:0001817	regulation of cytokine production	http://amigo.geneontology.org/cgi-bin/amigo/term_details?term=GO:0001817	428	Locus_19172, Locus_24480, Locus_49128, Locus_124564, Locus_34443, Locus_72345, Locus_39162, Locus_53798, Locus_31468, Locus_112461, Locus_28169, Locus_110393, Locus_113836, Locus_53499, Locus_13388, Locus_13582, Locus_18032, Locus_19279, Locus_20856, Locus_33969, Locus_54711, Locus_103465, Locus_158463, Locus_7941, Locus_49790, Locus_31221, Locus_34896, Locus_62941, Locus_66837, Locus_75843, Locu…
Biological_process	5	GO:0022603	regulation of anatomical structure morphogenesis	http://amigo.geneontology.org/cgi-bin/amigo/term_details?term=GO:0022603	1331	Locus_166, Locus_3057, Locus_4318, Locus_6492, Locus_8158, Locus_9684, Locus_10913, Locus_13114, Locus_15932, Locus_19855, Locus_23060, Locus_37005, Locus_38339, Locus_40583, Locus_43200, Locus_43677, Locus_44735, Locus_44738, Locus_47899, Locus_50565, Locus_53971, Locus_64373, Locus_66428, Locus_67367, Locus_68889, Locus_73701, Locus_85184, Locus_86684, Locus_99979, Locus_100361, Locus_105929, L…
Biological_process	5	GO:0002253	activation of immune response	http://amigo.geneontology.org/cgi-bin/amigo/term_details?term=GO:0002253	379	Locus_96110, Locus_50104, Locus_13046, Locus_24897, Locus_35258, Locus_39021, Locus_45192, Locus_51991, Locus_66891, Locus_96895, Locus_109934, Locus_61806, Locus_62615, Locus_7325, Locus_11336, Locus_19040, Locus_45756, Locus_47618, Locus_47619, Locus_47620, Locus_53499, Locus_78007, Locus_113718, Locus_125831, Locus_136055, Locus_8301, Locus_12435, Locus_19329, Locus_35176, Locus_46283, Locus_4…
Biological_process	5	GO:2000145	regulation of cell motility	http://amigo.geneontology.org/cgi-bin/amigo/term_details?term=GO:2000145	884	Locus_143209, Locus_161300, Locus_34358, Locus_77321, Locus_13388, Locus_13582, Locus_45924, Locus_48372, Locus_52268, Locus_54596, Locus_62722, Locus_65985, Locus_27351, Locus_48165, Locus_48166, Locus_85113, Locus_74842, Locus_80623, Locus_90460, Locus_114628, Locus_139605, Locus_61333, Locus_97576, Locus_19904, Locus_26023, Locus_26738, Locus_28195, Locus_33842, Locus_41941, Locus_46511, Locus…
Biological_process	5	GO:0070848	response to growth factor stimulus	http://amigo.geneontology.org/cgi-bin/amigo/term_details?term=GO:0070848	618	Locus_753, Locus_5530, Locus_9923, Locus_10831, Locus_11732, Locus_16579, Locus_17008, Locus_17506, Locus_17652, Locus_19904, Locus_23603, Locus_26738, Locus_33496, Locus_34409, Locus_44278, Locus_48848, Locus_66193, Locus_69353, Locus_69530, Locus_80252, Locus_86277, Locus_86397, Locus_87723, Locus_89714, Locus_98831, Locus_108384, Locus_119304, Locus_131432, Locus_133264, Locus_138453, Locus_14…
Biological_process	5	GO:0048863	stem cell differentiation	http://amigo.geneontology.org/cgi-bin/amigo/term_details?term=GO:0048863	290	Locus_51580, Locus_38279, Locus_44741, Locus_52356, Locus_106788, Locus_143195, Locus_162952, Locus_119618, Locus_4765, Locus_12411, Locus_13478, Locus_19499, Locus_39944, Locus_39945, Locus_44610, Locus_61287, Locus_67637, Locus_83297, Locus_87470, Locus_94628, Locus_95072, Locus_114790, Locus_122211, Locus_130440, Locus_153219, Locus_6750, Locus_7775, Locus_12065, Locus_13457, Locus_14303, Locu…
Biological_process	5	GO:0002697	regulation of immune effector process	http://amigo.geneontology.org/cgi-bin/amigo/term_details?term=GO:0002697	264	Locus_2861, Locus_8346, Locus_12772, Locus_20156, Locus_21182, Locus_24128, Locus_34925, Locus_49844, Locus_51668, Locus_81924, Locus_124081, Locus_61806, Locus_1899, Locus_41602, Locus_34443, Locus_72345, Locus_94823, Locus_114559, Locus_143790, Locus_24054, Locus_24055, Locus_41785, Locus_43144, Locus_43145, Locus_44347, Locus_44711, Locus_77141, Locus_90233, Locus_98836, Locus_98962, Locus_111…
Biological_process	5	GO:0023057	negative regulation of signaling	http://amigo.geneontology.org/cgi-bin/amigo/term_details?term=GO:0023057	1380	Locus_2740, Locus_10460, Locus_14615, Locus_16545, Locus_24016, Locus_25442, Locus_27240, Locus_29120, Locus_29634, Locus_37234, Locus_37313, Locus_39347, Locus_39348, Locus_39497, Locus_40146, Locus_43684, Locus_45257, Locus_47565, Locus_49932, Locus_52006, Locus_53965, Locus_55389, Locus_56070, Locus_59211, Locus_59254, Locus_61406, Locus_61981, Locus_63360, Locus_63726, Locus_66337, Locus_6843…
Biological_process	5	GO:0006732	coenzyme metabolic process	http://amigo.geneontology.org/cgi-bin/amigo/term_details?term=GO:0006732	577	Locus_24426, Locus_48361, Locus_53076, Locus_53078, Locus_34204, Locus_30394, Locus_34526, Locus_49656, Locus_64812, Locus_8043, Locus_18376, Locus_31430, Locus_44332, Locus_44782, Locus_56841, Locus_61817, Locus_74860, Locus_74891, Locus_94526, Locus_100530, Locus_111033, Locus_119117, Locus_124510, Locus_5704, Locus_6110, Locus_6745, Locus_13273, Locus_31253, Locus_38408, Locus_43226, Locus_449…
Biological_process	5	GO:0006936	muscle contraction	http://amigo.geneontology.org/cgi-bin/amigo/term_details?term=GO:0006936	629	Locus_665, Locus_9408, Locus_29302, Locus_34170, Locus_56313, Locus_110108, Locus_143773, Locus_159358, Locus_826, Locus_23155, Locus_34844, Locus_52937, Locus_109550, Locus_165067, Locus_5921, Locus_8418, Locus_24627, Locus_46184, Locus_46335, Locus_50100, Locus_67199, Locus_97137, Locus_103502, Locus_117841, Locus_121318, Locus_129887, Locus_130537, Locus_137649, Locus_10023, Locus_32274, Locus…
Biological_process	5	GO:0032844	regulation of homeostatic process	http://amigo.geneontology.org/cgi-bin/amigo/term_details?term=GO:0032844	459	Locus_12353, Locus_28415, Locus_28494, Locus_38288, Locus_39162, Locus_43618, Locus_46704, Locus_53798, Locus_66300, Locus_72625, Locus_73501, Locus_76517, Locus_81503, Locus_98489, Locus_110016, Locus_118272, Locus_123898, Locus_157676, Locus_163680, Locus_164593, Locus_7106, Locus_18032, Locus_19279, Locus_20336, Locus_26023, Locus_41032, Locus_46511, Locus_49535, Locus_61806, Locus_63015, Locu…
Biological_process	5	GO:0070085	glycosylation	http://amigo.geneontology.org/cgi-bin/amigo/term_details?term=GO:0070085	353	Locus_34071, Locus_54960, Locus_95182, Locus_105248, Locus_23042, Locus_10609, Locus_11797, Locus_18691, Locus_58809, Locus_17269, Locus_49668, Locus_54703, Locus_58807, Locus_72900, Locus_18781, Locus_49890, Locus_82034, Locus_2847, Locus_29128, Locus_30984, Locus_34013, Locus_35189, Locus_39835, Locus_55905, Locus_56770, Locus_56771, Locus_78668, Locus_83805, Locus_93362, Locus_102594, Locus_12…
Biological_process	5	GO:0009893	positive regulation of metabolic process	http://amigo.geneontology.org/cgi-bin/amigo/term_details?term=GO:0009893	3526	Locus_14336, Locus_20415, Locus_80757, Locus_119128, Locus_154800, Locus_2740, Locus_34148, Locus_45759, Locus_52169, Locus_52170, Locus_55155, Locus_72130, Locus_76398, Locus_79696, Locus_83733, Locus_98472, Locus_118157, Locus_130520, Locus_145924, Locus_3102, Locus_3351, Locus_5298, Locus_7781, Locus_11893, Locus_12897, Locus_13526, Locus_13593, Locus_14847, Locus_17092, Locus_17692, Locus_191…
Biological_process	5	GO:0015833	peptide transport	http://amigo.geneontology.org/cgi-bin/amigo/term_details?term=GO:0015833	437	Locus_4361, Locus_15764, Locus_28072, Locus_44567, Locus_52500, Locus_57656, Locus_57657, Locus_57658, Locus_58878, Locus_60839, Locus_60840, Locus_74413, Locus_86194, Locus_87935, Locus_90407, Locus_98945, Locus_116048, Locus_160482, Locus_51580, Locus_51581, Locus_29066, Locus_47094, Locus_47095, Locus_112276, Locus_5634, Locus_8627, Locus_10294, Locus_10609, Locus_11797, Locus_15635, Locus_186…
Biological_process	5	GO:0006796	phosphate-containing compound metabolic process	http://amigo.geneontology.org/cgi-bin/amigo/term_details?term=GO:0006796	3965	Locus_2740, Locus_34148, Locus_45759, Locus_52169, Locus_52170, Locus_55155, Locus_72130, Locus_76398, Locus_79696, Locus_83733, Locus_98472, Locus_118157, Locus_130520, Locus_145924, Locus_5298, Locus_12007, Locus_12030, Locus_13593, Locus_16170, Locus_22019, Locus_32532, Locus_34788, Locus_34811, Locus_35356, Locus_42880, Locus_51641, Locus_52446, Locus_53886, Locus_58749, Locus_63108, Locus_65…
Biological_process	5	GO:0021537	telencephalon development	http://amigo.geneontology.org/cgi-bin/amigo/term_details?term=GO:0021537	432	Locus_9669, Locus_10047, Locus_10854, Locus_18114, Locus_27573, Locus_40988, Locus_45173, Locus_46466, Locus_48767, Locus_51984, Locus_55849, Locus_56137, Locus_90480, Locus_96750, Locus_106385, Locus_131606, Locus_137967, Locus_138504, Locus_140182, Locus_41360, Locus_43276, Locus_97457, Locus_107279, Locus_8528, Locus_14444, Locus_17092, Locus_46704, Locus_54070, Locus_54071, Locus_65279, Locus…
Biological_process	5	GO:0035239	tube morphogenesis	http://amigo.geneontology.org/cgi-bin/amigo/term_details?term=GO:0035239	810	Locus_18382, Locus_22547, Locus_89640, Locus_131131, Locus_145046, Locus_44860, Locus_5530, Locus_24345, Locus_27459, Locus_83960, Locus_86277, Locus_92546, Locus_155822, Locus_20585, Locus_40011, Locus_45575, Locus_59565, Locus_66052, Locus_74272, Locus_75020, Locus_83022, Locus_86702, Locus_87229, Locus_115376, Locus_116345, Locus_118692, Locus_129397, Locus_143618, Locus_144769, Locus_162169, …
Biological_process	5	GO:0007166	cell surface receptor signaling pathway	http://amigo.geneontology.org/cgi-bin/amigo/term_details?term=GO:0007166	4804	Locus_615, Locus_4765, Locus_5405, Locus_8204, Locus_12065, Locus_12378, Locus_13153, Locus_13457, Locus_13478, Locus_17556, Locus_19499, Locus_22556, Locus_27014, Locus_30440, Locus_30845, Locus_34457, Locus_34968, Locus_37237, Locus_39944, Locus_39945, Locus_40712, Locus_44742, Locus_48066, Locus_64265, Locus_86428, Locus_88354, Locus_91025, Locus_94628, Locus_95072, Locus_96841, Locus_103647, …
Biological_process	5	GO:0032870	cellular response to hormone stimulus	http://amigo.geneontology.org/cgi-bin/amigo/term_details?term=GO:0032870	728	Locus_114220, Locus_11441, Locus_27905, Locus_51547, Locus_96576, Locus_12378, Locus_12435, Locus_14182, Locus_15936, Locus_16556, Locus_16972, Locus_24468, Locus_34218, Locus_35176, Locus_37911, Locus_42847, Locus_46284, Locus_48061, Locus_57809, Locus_60737, Locus_67317, Locus_69345, Locus_75341, Locus_100550, Locus_101461, Locus_112887, Locus_116907, Locus_122832, Locus_137426, Locus_157272, L…
Biological_process	5	GO:0032880	regulation of protein localization	http://amigo.geneontology.org/cgi-bin/amigo/term_details?term=GO:0032880	594	Locus_9087, Locus_15673, Locus_28873, Locus_50048, Locus_50722, Locus_64507, Locus_86319, Locus_112648, Locus_2350, Locus_10075, Locus_13526, Locus_19391, Locus_20678, Locus_34482, Locus_38241, Locus_39217, Locus_44464, Locus_51827, Locus_62043, Locus_66462, Locus_71765, Locus_73694, Locus_76242, Locus_79176, Locus_84235, Locus_102361, Locus_116620, Locus_118173, Locus_119439, Locus_146822, Locus…
Biological_process	5	GO:0040017	positive regulation of locomotion	http://amigo.geneontology.org/cgi-bin/amigo/term_details?term=GO:0040017	486	Locus_74842, Locus_80623, Locus_90460, Locus_114628, Locus_139605, Locus_61333, Locus_19904, Locus_26023, Locus_26738, Locus_28195, Locus_33842, Locus_41941, Locus_46511, Locus_63015, Locus_107028, Locus_111815, Locus_128519, Locus_132316, Locus_151902, Locus_9023, Locus_16945, Locus_42193, Locus_59383, Locus_70159, Locus_115024, Locus_116752, Locus_53437, Locus_84948, Locus_114527, Locus_74375, …
Biological_process	5	GO:0050865	regulation of cell activation	http://amigo.geneontology.org/cgi-bin/amigo/term_details?term=GO:0050865	483	Locus_27240, Locus_45257, Locus_52006, Locus_53965, Locus_34443, Locus_72345, Locus_94823, Locus_114559, Locus_143790, Locus_24054, Locus_24055, Locus_41785, Locus_43144, Locus_43145, Locus_44347, Locus_44711, Locus_77141, Locus_90233, Locus_98836, Locus_98962, Locus_11193, Locus_27032, Locus_53437, Locus_17498, Locus_11421, Locus_18783, Locus_23163, Locus_74025, Locus_31221, Locus_62941, Locus_1…
Biological_process	5	GO:0050795	regulation of behavior	http://amigo.geneontology.org/cgi-bin/amigo/term_details?term=GO:0050795	242	Locus_33148, Locus_44329, Locus_109240, Locus_123604, Locus_41945, Locus_142846, Locus_33629, Locus_23594, Locus_23914, Locus_68858, Locus_6622, Locus_28935, Locus_37641, Locus_130820, Locus_74842, Locus_80623, Locus_90460, Locus_114628, Locus_139605, Locus_48165, Locus_48166, Locus_85113, Locus_61333, Locus_97576, Locus_19904, Locus_26023, Locus_26738, Locus_28195, Locus_33842, Locus_41941, Locu…
Biological_process	5	GO:0000302	response to reactive oxygen species	http://amigo.geneontology.org/cgi-bin/amigo/term_details?term=GO:0000302	201	Locus_2407, Locus_33606, Locus_34950, Locus_60632, Locus_106912, Locus_135387, Locus_29634, Locus_39347, Locus_63726, Locus_72485, Locus_112144, Locus_119409, Locus_153290, Locus_162589, Locus_2219, Locus_3057, Locus_4318, Locus_10530, Locus_15932, Locus_16484, Locus_16866, Locus_17410, Locus_20371, Locus_31491, Locus_34587, Locus_34817, Locus_37949, Locus_38904, Locus_40478, Locus_41015, Locus_4…
Biological_process	5	GO:0061053	somite development	http://amigo.geneontology.org/cgi-bin/amigo/term_details?term=GO:0061053	305	Locus_476, Locus_9478, Locus_9985, Locus_14120, Locus_16263, Locus_16854, Locus_23543, Locus_25764, Locus_28994, Locus_31499, Locus_31875, Locus_36664, Locus_37331, Locus_37764, Locus_39944, Locus_39945, Locus_45192, Locus_51600, Locus_59260, Locus_61449, Locus_62602, Locus_62798, Locus_65767, Locus_70288, Locus_72823, Locus_76743, Locus_86428, Locus_88354, Locus_91830, Locus_96162, Locus_99477, …
Biological_process	5	GO:0048522	positive regulation of cellular process	http://amigo.geneontology.org/cgi-bin/amigo/term_details?term=GO:0048522	5885	Locus_888, Locus_2347, Locus_3880, Locus_8204, Locus_8766, Locus_9348, Locus_12925, Locus_13823, Locus_14689, Locus_15522, Locus_15906, Locus_16653, Locus_18474, Locus_19285, Locus_25003, Locus_25455, Locus_27936, Locus_29162, Locus_30178, Locus_30244, Locus_37545, Locus_44035, Locus_44320, Locus_45496, Locus_46704, Locus_47194, Locus_48915, Locus_49592, Locus_54770, Locus_58787, Locus_61069, Loc…
Biological_process	5	GO:0071702	organic substance transport	http://amigo.geneontology.org/cgi-bin/amigo/term_details?term=GO:0071702	1133	Locus_8094, Locus_8785, Locus_9319, Locus_17430, Locus_42013, Locus_46512, Locus_101581, Locus_110156, Locus_1219, Locus_37321, Locus_52749, Locus_118926, Locus_4844, Locus_4906, Locus_10565, Locus_11496, Locus_16884, Locus_17953, Locus_42295, Locus_52590, Locus_53416, Locus_53907, Locus_62111, Locus_66443, Locus_68312, Locus_68824, Locus_77300, Locus_79271, Locus_80210, Locus_80730, Locus_95094,…
Biological_process	5	GO:0051093	negative regulation of developmental process	http://amigo.geneontology.org/cgi-bin/amigo/term_details?term=GO:0051093	1076	Locus_31499, Locus_130440, Locus_39944, Locus_39945, Locus_12411, Locus_44610, Locus_61287, Locus_67637, Locus_83297, Locus_87470, Locus_122211, Locus_153219, Locus_155498, Locus_11423, Locus_14336, Locus_16995, Locus_19440, Locus_20415, Locus_21354, Locus_60567, Locus_80757, Locus_91936, Locus_103935, Locus_111836, Locus_119128, Locus_123666, Locus_146627, Locus_154800, Locus_155168, Locus_5530,…
Biological_process	5	GO:0051171	regulation of nitrogen compound metabolic process	http://amigo.geneontology.org/cgi-bin/amigo/term_details?term=GO:0051171	5898	Locus_14336, Locus_20415, Locus_80757, Locus_119128, Locus_154800, Locus_96479, Locus_3102, Locus_3351, Locus_5298, Locus_7781, Locus_11893, Locus_12897, Locus_13526, Locus_13593, Locus_14847, Locus_17092, Locus_17692, Locus_19167, Locus_22163, Locus_22908, Locus_27014, Locus_28066, Locus_29364, Locus_30208, Locus_30392, Locus_32532, Locus_34196, Locus_42907, Locus_44268, Locus_45173, Locus_45929…
Biological_process	5	GO:0046883	regulation of hormone secretion	http://amigo.geneontology.org/cgi-bin/amigo/term_details?term=GO:0046883	348	Locus_19694, Locus_3420, Locus_27985, Locus_38300, Locus_87040, Locus_158543, Locus_37006, Locus_118469, Locus_51580, Locus_51581, Locus_29066, Locus_47094, Locus_47095, Locus_112276, Locus_5634, Locus_8627, Locus_10294, Locus_10609, Locus_11797, Locus_15635, Locus_18691, Locus_23914, Locus_39621, Locus_39641, Locus_47101, Locus_49861, Locus_58809, Locus_69772, Locus_70407, Locus_77626, Locus_105…
Biological_process	5	GO:0034097	response to cytokine stimulus	http://amigo.geneontology.org/cgi-bin/amigo/term_details?term=GO:0034097	601	Locus_27146, Locus_103634, Locus_3270, Locus_5969, Locus_9858, Locus_11891, Locus_14303, Locus_16653, Locus_20019, Locus_20924, Locus_21788, Locus_22372, Locus_22397, Locus_25003, Locus_27936, Locus_30178, Locus_33156, Locus_37545, Locus_38934, Locus_38967, Locus_41671, Locus_41780, Locus_44489, Locus_44569, Locus_46050, Locus_47194, Locus_47300, Locus_47773, Locus_47796, Locus_48143, Locus_48646…
Biological_process	5	GO:0001501	skeletal system development	http://amigo.geneontology.org/cgi-bin/amigo/term_details?term=GO:0001501	917	Locus_8580, Locus_35953, Locus_58253, Locus_58254, Locus_91752, Locus_105690, Locus_116985, Locus_117530, Locus_120863, Locus_133916, Locus_145056, Locus_65054, Locus_166244, Locus_77671, Locus_101829, Locus_122742, Locus_3488, Locus_13526, Locus_16653, Locus_28971, Locus_71765, Locus_29320, Locus_37481, Locus_73364, Locus_80185, Locus_3848, Locus_4765, Locus_8613, Locus_11023, Locus_13478, Locus…
Biological_process	5	GO:0008202	steroid metabolic process	http://amigo.geneontology.org/cgi-bin/amigo/term_details?term=GO:0008202	451	Locus_17953, Locus_26818, Locus_40316, Locus_44676, Locus_53416, Locus_53546, Locus_58951, Locus_67100, Locus_71026, Locus_76267, Locus_80210, Locus_102950, Locus_110126, Locus_15304, Locus_77418, Locus_148210, Locus_40106, Locus_48516, Locus_50901, Locus_52292, Locus_57226, Locus_66026, Locus_117461, Locus_122683, Locus_160199, Locus_15936, Locus_42847, Locus_57809, Locus_76328, Locus_158277, Lo…
Biological_process	5	GO:0060341	regulation of cellular localization	http://amigo.geneontology.org/cgi-bin/amigo/term_details?term=GO:0060341	1191	Locus_27240, Locus_45257, Locus_52006, Locus_53965, Locus_9087, Locus_15673, Locus_28873, Locus_50048, Locus_50722, Locus_64507, Locus_86319, Locus_112648, Locus_19694, Locus_42588, Locus_6872, Locus_13279, Locus_33629, Locus_97899, Locus_101509, Locus_112633, Locus_122247, Locus_127306, Locus_146097, Locus_146895, Locus_5634, Locus_70407, Locus_77626, Locus_2350, Locus_10075, Locus_13526, Locus_…
Biological_process	5	GO:0051130	positive regulation of cellular component organization	http://amigo.geneontology.org/cgi-bin/amigo/term_details?term=GO:0051130	988	Locus_166, Locus_3057, Locus_4318, Locus_6492, Locus_8158, Locus_9684, Locus_10913, Locus_13114, Locus_15932, Locus_19855, Locus_23060, Locus_37005, Locus_38339, Locus_40583, Locus_43200, Locus_43677, Locus_44735, Locus_44738, Locus_47899, Locus_50565, Locus_53971, Locus_64373, Locus_66428, Locus_67367, Locus_68889, Locus_73701, Locus_85184, Locus_86684, Locus_99979, Locus_100361, Locus_105929, L…
Biological_process	5	GO:0051969	regulation of transmission of nerve impulse	http://amigo.geneontology.org/cgi-bin/amigo/term_details?term=GO:0051969	507	Locus_13693, Locus_27736, Locus_37453, Locus_120665, Locus_125434, Locus_135032, Locus_138509, Locus_4627, Locus_10015, Locus_14303, Locus_14723, Locus_21855, Locus_22410, Locus_30690, Locus_39624, Locus_40651, Locus_40652, Locus_41398, Locus_41743, Locus_42789, Locus_43756, Locus_49535, Locus_57434, Locus_71305, Locus_75183, Locus_76027, Locus_81960, Locus_89250, Locus_105204, Locus_127341, Locu…
Biological_process	5	GO:0032970	regulation of actin filament-based process	http://amigo.geneontology.org/cgi-bin/amigo/term_details?term=GO:0032970	432	Locus_45089, Locus_14613, Locus_15932, Locus_16170, Locus_34788, Locus_35038, Locus_35356, Locus_51641, Locus_63108, Locus_65385, Locus_67367, Locus_86684, Locus_88102, Locus_105929, Locus_116878, Locus_122312, Locus_139297, Locus_168314, Locus_33148, Locus_44329, Locus_109240, Locus_123604, Locus_31764, Locus_75863, Locus_88431, Locus_105953, Locus_162307, Locus_166208, Locus_25263, Locus_55183,…
Biological_process	5	GO:0060255	regulation of macromolecule metabolic process	http://amigo.geneontology.org/cgi-bin/amigo/term_details?term=GO:0060255	6809	Locus_13284, Locus_22992, Locus_27036, Locus_34999, Locus_40663, Locus_70302, Locus_96461, Locus_103534, Locus_105611, Locus_107105, Locus_148594, Locus_166051, Locus_2740, Locus_34148, Locus_45759, Locus_52169, Locus_52170, Locus_55155, Locus_72130, Locus_76398, Locus_79696, Locus_83733, Locus_98472, Locus_118157, Locus_130520, Locus_145924, Locus_3102, Locus_3351, Locus_5298, Locus_7781, Locus_…
Biological_process	5	GO:0015931	nucleobase-containing compound transport	http://amigo.geneontology.org/cgi-bin/amigo/term_details?term=GO:0015931	202	Locus_88547, Locus_43966, Locus_16223, Locus_34499, Locus_47731, Locus_47733, Locus_246, Locus_12443, Locus_96757, Locus_107130, Locus_759, Locus_2683, Locus_8056, Locus_10525, Locus_11497, Locus_11582, Locus_13516, Locus_13565, Locus_15051, Locus_17829, Locus_18910, Locus_19360, Locus_21511, Locus_21819, Locus_29409, Locus_29790, Locus_31023, Locus_32012, Locus_32237, Locus_32872, Locus_33936, L…
Biological_process	5	GO:0048608	reproductive structure development	http://amigo.geneontology.org/cgi-bin/amigo/term_details?term=GO:0048608	372	Locus_11052, Locus_27985, Locus_38300, Locus_66522, Locus_78388, Locus_87040, Locus_88638, Locus_158543, Locus_17839, Locus_19684, Locus_22815, Locus_31379, Locus_41105, Locus_41875, Locus_42763, Locus_73630, Locus_90605, Locus_114783, Locus_119618, Locus_121213, Locus_126181, Locus_14106, Locus_22861, Locus_27146, Locus_34879, Locus_51255, Locus_74192, Locus_96423, Locus_103634, Locus_104258, Lo…
Biological_process	5	GO:0051338	regulation of transferase activity	http://amigo.geneontology.org/cgi-bin/amigo/term_details?term=GO:0051338	1352	Locus_2740, Locus_34148, Locus_45759, Locus_52169, Locus_52170, Locus_55155, Locus_72130, Locus_76398, Locus_79696, Locus_83733, Locus_98472, Locus_118157, Locus_130520, Locus_145924, Locus_5298, Locus_12007, Locus_12030, Locus_13593, Locus_16170, Locus_22019, Locus_32532, Locus_34788, Locus_34811, Locus_35356, Locus_42880, Locus_51641, Locus_52446, Locus_53886, Locus_58749, Locus_63108, Locus_65…
Biological_process	5	GO:0060485	mesenchyme development	http://amigo.geneontology.org/cgi-bin/amigo/term_details?term=GO:0060485	488	Locus_8320, Locus_64911, Locus_90948, Locus_102300, Locus_116953, Locus_182, Locus_888, Locus_8580, Locus_35740, Locus_45937, Locus_49142, Locus_50085, Locus_54770, Locus_62833, Locus_75507, Locus_77671, Locus_82331, Locus_91584, Locus_98436, Locus_103520, Locus_103569, Locus_122742, Locus_122900, Locus_166502, Locus_9326, Locus_16653, Locus_16731, Locus_19735, Locus_24345, Locus_27459, Locus_409…
Biological_process	5	GO:0071822	protein complex subunit organization	http://amigo.geneontology.org/cgi-bin/amigo/term_details?term=GO:0071822	1646	Locus_7508, Locus_9124, Locus_17746, Locus_43147, Locus_43148, Locus_50565, Locus_54911, Locus_81280, Locus_95164, Locus_105446, Locus_122352, Locus_22019, Locus_33753, Locus_67309, Locus_72089, Locus_74645, Locus_78208, Locus_27052, Locus_46974, Locus_66092, Locus_70929, Locus_13147, Locus_53903, Locus_31490, Locus_111197, Locus_111313, Locus_112266, Locus_147283, Locus_8640, Locus_30868, Locus_…
Biological_process	5	GO:0006818	hydrogen transport	http://amigo.geneontology.org/cgi-bin/amigo/term_details?term=GO:0006818	260	Locus_12716, Locus_19497, Locus_43054, Locus_46033, Locus_71699, Locus_104137, Locus_109651, Locus_110999, Locus_17269, Locus_51186, Locus_52043, Locus_54703, Locus_62132, Locus_128287, Locus_142838, Locus_147375, Locus_15166, Locus_58203, Locus_45721, Locus_25887, Locus_27576, Locus_43730, Locus_43833, Locus_43894, Locus_44908, Locus_45287, Locus_609, Locus_2184, Locus_2288, Locus_6365, Locus_80…
Biological_process	5	GO:0042967	acyl-carrier-protein biosynthetic process	http://amigo.geneontology.org/cgi-bin/amigo/term_details?term=GO:0042967	318	Locus_272, Locus_1784, Locus_3616, Locus_3880, Locus_4482, Locus_4700, Locus_5259, Locus_6015, Locus_7483, Locus_7496, Locus_8370, Locus_8709, Locus_9414, Locus_10289, Locus_10357, Locus_10609, Locus_11182, Locus_11407, Locus_11446, Locus_11481, Locus_11558, Locus_11748, Locus_11797, Locus_11927, Locus_12047, Locus_12293, Locus_12524, Locus_12828, Locus_12875, Locus_13166, Locus_13842, Locus_1423…
Biological_process	5	GO:0042692	muscle cell differentiation	http://amigo.geneontology.org/cgi-bin/amigo/term_details?term=GO:0042692	843	Locus_386, Locus_12594, Locus_14052, Locus_20094, Locus_33148, Locus_44329, Locus_46625, Locus_47565, Locus_49486, Locus_59287, Locus_61642, Locus_65334, Locus_66140, Locus_74927, Locus_75287, Locus_80175, Locus_81364, Locus_83109, Locus_93677, Locus_96338, Locus_99760, Locus_108410, Locus_109240, Locus_112202, Locus_120127, Locus_123604, Locus_124508, Locus_129272, Locus_143898, Locus_146313, Lo…
Biological_process	5	GO:0016054	organic acid catabolic process	http://amigo.geneontology.org/cgi-bin/amigo/term_details?term=GO:0016054	380	Locus_81895, Locus_18734, Locus_43121, Locus_131063, Locus_25597, Locus_48822, Locus_48925, Locus_57271, Locus_73283, Locus_113414, Locus_165918, Locus_33645, Locus_49661, Locus_56977, Locus_56978, Locus_119828, Locus_36859, Locus_41550, Locus_102108, Locus_109505, Locus_17293, Locus_43552, Locus_24426, Locus_48361, Locus_53076, Locus_53078, Locus_12062, Locus_26397, Locus_60310, Locus_85070, Loc…
Biological_process	5	GO:0050776	regulation of immune response	http://amigo.geneontology.org/cgi-bin/amigo/term_details?term=GO:0050776	608	Locus_23200, Locus_35179, Locus_37499, Locus_11421, Locus_13388, Locus_13582, Locus_18783, Locus_23163, Locus_54711, Locus_74025, Locus_33148, Locus_41785, Locus_44329, Locus_61806, Locus_62615, Locus_65025, Locus_67499, Locus_109240, Locus_123604, Locus_96110, Locus_50104, Locus_13046, Locus_24897, Locus_35258, Locus_39021, Locus_45192, Locus_51991, Locus_66891, Locus_96895, Locus_109934, Locus_…
Biological_process	5	GO:0061448	connective tissue development	http://amigo.geneontology.org/cgi-bin/amigo/term_details?term=GO:0061448	539	Locus_38326, Locus_44320, Locus_66344, Locus_75148, Locus_129244, Locus_146031, Locus_3848, Locus_4765, Locus_8613, Locus_11023, Locus_13478, Locus_14613, Locus_17293, Locus_18878, Locus_19499, Locus_43552, Locus_49892, Locus_64492, Locus_68054, Locus_70198, Locus_77669, Locus_78413, Locus_83617, Locus_84123, Locus_84583, Locus_94831, Locus_95072, Locus_119666, Locus_122312, Locus_124242, Locus_1…
Biological_process	5	GO:0008015	blood circulation	http://amigo.geneontology.org/cgi-bin/amigo/term_details?term=GO:0008015	753	Locus_6622, Locus_19285, Locus_23594, Locus_28935, Locus_30511, Locus_36712, Locus_37641, Locus_37712, Locus_41658, Locus_44173, Locus_45759, Locus_46344, Locus_46345, Locus_57959, Locus_67800, Locus_68858, Locus_70940, Locus_83733, Locus_100616, Locus_100951, Locus_130520, Locus_143773, Locus_159358, Locus_386, Locus_15635, Locus_19914, Locus_27452, Locus_30690, Locus_34910, Locus_38709, Locus_3…
Biological_process	5	GO:0043062	extracellular structure organization	http://amigo.geneontology.org/cgi-bin/amigo/term_details?term=GO:0043062	412	Locus_58080, Locus_79222, Locus_107535, Locus_119254, Locus_3442, Locus_11720, Locus_19585, Locus_27540, Locus_29273, Locus_30009, Locus_40134, Locus_49072, Locus_68756, Locus_76897, Locus_78499, Locus_79422, Locus_79757, Locus_86760, Locus_89529, Locus_90699, Locus_93681, Locus_93772, Locus_97774, Locus_114438, Locus_114439, Locus_126385, Locus_127738, Locus_129063, Locus_129098, Locus_129741, L…
Biological_process	5	GO:0021543	pallium development	http://amigo.geneontology.org/cgi-bin/amigo/term_details?term=GO:0021543	243	Locus_9669, Locus_10047, Locus_10854, Locus_18114, Locus_27573, Locus_40988, Locus_45173, Locus_46466, Locus_48767, Locus_51984, Locus_55849, Locus_56137, Locus_90480, Locus_96750, Locus_106385, Locus_131606, Locus_137967, Locus_138504, Locus_140182, Locus_41360, Locus_43276, Locus_97457, Locus_107279, Locus_8528, Locus_14444, Locus_17092, Locus_46704, Locus_54070, Locus_54071, Locus_65279, Locus…
Biological_process	5	GO:0009743	response to carbohydrate stimulus	http://amigo.geneontology.org/cgi-bin/amigo/term_details?term=GO:0009743	295	Locus_29862, Locus_96147, Locus_68, Locus_8245, Locus_8324, Locus_14303, Locus_15010, Locus_16919, Locus_20139, Locus_20208, Locus_27675, Locus_31192, Locus_33148, Locus_34742, Locus_43675, Locus_48626, Locus_50325, Locus_54650, Locus_57589, Locus_57590, Locus_63371, Locus_65248, Locus_65538, Locus_70599, Locus_75305, Locus_76688, Locus_77574, Locus_80620, Locus_95090, Locus_107093, Locus_107263,…
Biological_process	5	GO:0045184	establishment of protein localization	http://amigo.geneontology.org/cgi-bin/amigo/term_details?term=GO:0045184	2127	Locus_234, Locus_696, Locus_895, Locus_1833, Locus_2143, Locus_2271, Locus_2548, Locus_2704, Locus_3015, Locus_3404, Locus_3599, Locus_3735, Locus_4119, Locus_4547, Locus_5185, Locus_5536, Locus_5656, Locus_5956, Locus_6251, Locus_7036, Locus_7208, Locus_7850, Locus_8153, Locus_8466, Locus_8627, Locus_8751, Locus_9018, Locus_9200, Locus_9250, Locus_9306, Locus_9328, Locus_9540, Locus_9591, Locus_…
Biological_process	5	GO:0045165	cell fate commitment	http://amigo.geneontology.org/cgi-bin/amigo/term_details?term=GO:0045165	502	Locus_96841, Locus_130440, Locus_137691, Locus_9341, Locus_42032, Locus_54683, Locus_88167, Locus_18878, Locus_41360, Locus_44741, Locus_71391, Locus_106788, Locus_118856, Locus_134967, Locus_143195, Locus_147247, Locus_14847, Locus_65054, Locus_71351, Locus_117851, Locus_135870, Locus_166244, Locus_7382, Locus_15401, Locus_20930, Locus_44965, Locus_44966, Locus_55996, Locus_103813, Locus_5530, L…
Biological_process	5	GO:0007050	cell cycle arrest	http://amigo.geneontology.org/cgi-bin/amigo/term_details?term=GO:0007050	573	Locus_5517, Locus_9501, Locus_10213, Locus_10679, Locus_13697, Locus_16984, Locus_19454, Locus_20139, Locus_21627, Locus_24897, Locus_26067, Locus_28065, Locus_30085, Locus_30214, Locus_30325, Locus_31320, Locus_32457, Locus_33592, Locus_34307, Locus_34811, Locus_35591, Locus_35806, Locus_37351, Locus_38130, Locus_38747, Locus_39319, Locus_39636, Locus_40291, Locus_40680, Locus_40932, Locus_40992…
Biological_process	5	GO:0006974	response to DNA damage stimulus	http://amigo.geneontology.org/cgi-bin/amigo/term_details?term=GO:0006974	1030	Locus_286, Locus_6324, Locus_8915, Locus_10530, Locus_17092, Locus_19143, Locus_27014, Locus_30845, Locus_32654, Locus_34114, Locus_34116, Locus_34207, Locus_38904, Locus_40478, Locus_41397, Locus_44059, Locus_47379, Locus_49635, Locus_52849, Locus_54070, Locus_54071, Locus_56073, Locus_65279, Locus_87275, Locus_94593, Locus_98433, Locus_107943, Locus_112884, Locus_119772, Locus_121066, Locus_143…
Biological_process	5	GO:0050890	cognition	http://amigo.geneontology.org/cgi-bin/amigo/term_details?term=GO:0050890	399	Locus_4627, Locus_6872, Locus_13279, Locus_13941, Locus_20924, Locus_33156, Locus_44489, Locus_49146, Locus_78102, Locus_89250, Locus_110285, Locus_122247, Locus_127341, Locus_133541, Locus_145036, Locus_146097, Locus_146895, Locus_13900, Locus_121398, Locus_52268, Locus_59749, Locus_65985, Locus_9493, Locus_11201, Locus_20091, Locus_22480, Locus_23029, Locus_29417, Locus_33981, Locus_38403, Locu…
Biological_process	5	GO:0046907	intracellular transport	http://amigo.geneontology.org/cgi-bin/amigo/term_details?term=GO:0046907	2082	Locus_77418, Locus_148210, Locus_12302, Locus_51381, Locus_12800, Locus_16078, Locus_19000, Locus_22229, Locus_24381, Locus_31732, Locus_31934, Locus_36549, Locus_37848, Locus_38134, Locus_45484, Locus_45485, Locus_48626, Locus_48693, Locus_50294, Locus_53617, Locus_57082, Locus_59462, Locus_72465, Locus_75508, Locus_81766, Locus_84059, Locus_99269, Locus_107028, Locus_107093, Locus_108836, Locus…
Biological_process	5	GO:0030155	regulation of cell adhesion	http://amigo.geneontology.org/cgi-bin/amigo/term_details?term=GO:0030155	621	Locus_1041, Locus_9742, Locus_12247, Locus_12687, Locus_12814, Locus_13728, Locus_15629, Locus_18840, Locus_19817, Locus_19904, Locus_20729, Locus_22019, Locus_22582, Locus_24137, Locus_24678, Locus_24730, Locus_26738, Locus_26897, Locus_28967, Locus_29047, Locus_30868, Locus_31764, Locus_33629, Locus_33639, Locus_34349, Locus_34529, Locus_34649, Locus_40345, Locus_40764, Locus_42868, Locus_43687…
Biological_process	5	GO:0051129	negative regulation of cellular component organization	http://amigo.geneontology.org/cgi-bin/amigo/term_details?term=GO:0051129	619	Locus_27052, Locus_46974, Locus_66092, Locus_70929, Locus_45089, Locus_39624, Locus_42789, Locus_77731, Locus_9501, Locus_11400, Locus_14783, Locus_15485, Locus_16984, Locus_17350, Locus_22978, Locus_29355, Locus_29756, Locus_29921, Locus_33142, Locus_48288, Locus_52298, Locus_52590, Locus_57522, Locus_58722, Locus_59607, Locus_59610, Locus_60523, Locus_61239, Locus_67539, Locus_71611, Locus_7200…
Biological_process	5	GO:0045444	fat cell differentiation	http://amigo.geneontology.org/cgi-bin/amigo/term_details?term=GO:0045444	255	Locus_188, Locus_4330, Locus_9151, Locus_12265, Locus_16287, Locus_16731, Locus_19285, Locus_22806, Locus_25968, Locus_32769, Locus_33843, Locus_33988, Locus_34976, Locus_36782, Locus_37953, Locus_39607, Locus_41235, Locus_43105, Locus_44173, Locus_44289, Locus_47995, Locus_50713, Locus_56949, Locus_64921, Locus_65206, Locus_66157, Locus_67247, Locus_67806, Locus_69931, Locus_71098, Locus_71569, …
Biological_process	5	GO:0031323	regulation of cellular metabolic process	http://amigo.geneontology.org/cgi-bin/amigo/term_details?term=GO:0031323	7639	Locus_14336, Locus_20415, Locus_80757, Locus_119128, Locus_154800, Locus_96479, Locus_2740, Locus_34148, Locus_45759, Locus_52169, Locus_52170, Locus_55155, Locus_72130, Locus_76398, Locus_79696, Locus_83733, Locus_98472, Locus_118157, Locus_130520, Locus_145924, Locus_3102, Locus_3351, Locus_5298, Locus_7781, Locus_11893, Locus_12897, Locus_13526, Locus_13593, Locus_14847, Locus_17092, Locus_176…
Biological_process	5	GO:0060627	regulation of vesicle-mediated transport	http://amigo.geneontology.org/cgi-bin/amigo/term_details?term=GO:0060627	479	Locus_27240, Locus_45257, Locus_52006, Locus_53965, Locus_1635, Locus_59270, Locus_118907, Locus_16556, Locus_34170, Locus_34218, Locus_35258, Locus_42455, Locus_100550, Locus_110108, Locus_157272, Locus_21760, Locus_49820, Locus_62319, Locus_102573, Locus_18537, Locus_27395, Locus_37409, Locus_12733, Locus_34587, Locus_37949, Locus_40713, Locus_63076, Locus_107307, Locus_110077, Locus_125538, Lo…
Biological_process	5	GO:0007399	nervous system development	http://amigo.geneontology.org/cgi-bin/amigo/term_details?term=GO:0007399	4197	Locus_166, Locus_3057, Locus_4318, Locus_6492, Locus_8158, Locus_9684, Locus_10913, Locus_13114, Locus_15932, Locus_19855, Locus_23060, Locus_37005, Locus_38339, Locus_40583, Locus_43200, Locus_43677, Locus_44735, Locus_44738, Locus_47899, Locus_50565, Locus_53971, Locus_64373, Locus_66428, Locus_67367, Locus_68889, Locus_73701, Locus_85184, Locus_86684, Locus_99979, Locus_100361, Locus_105929, L…
Biological_process	5	GO:0003018	vascular process in circulatory system	http://amigo.geneontology.org/cgi-bin/amigo/term_details?term=GO:0003018	255	Locus_665, Locus_9408, Locus_29302, Locus_34170, Locus_56313, Locus_110108, Locus_143773, Locus_159358, Locus_35038, Locus_137057, Locus_826, Locus_30690, Locus_75333, Locus_106883, Locus_165067, Locus_135234, Locus_12014, Locus_14051, Locus_19295, Locus_19914, Locus_29627, Locus_40059, Locus_41864, Locus_45082, Locus_48146, Locus_53859, Locus_54405, Locus_56861, Locus_62991, Locus_64694, Locus_6…
Biological_process	5	GO:0007268	synaptic transmission	http://amigo.geneontology.org/cgi-bin/amigo/term_details?term=GO:0007268	1528	Locus_11816, Locus_41411, Locus_61891, Locus_61973, Locus_110211, Locus_234, Locus_7854, Locus_8015, Locus_8622, Locus_8717, Locus_9029, Locus_14244, Locus_17753, Locus_20676, Locus_32088, Locus_33230, Locus_35402, Locus_41398, Locus_44515, Locus_44611, Locus_47112, Locus_48743, Locus_48744, Locus_48745, Locus_52963, Locus_61359, Locus_62140, Locus_64149, Locus_70725, Locus_74582, Locus_76027, Lo…
Biological_process	5	GO:0060249	anatomical structure homeostasis	http://amigo.geneontology.org/cgi-bin/amigo/term_details?term=GO:0060249	319	Locus_12353, Locus_28415, Locus_28494, Locus_38288, Locus_39162, Locus_43618, Locus_46704, Locus_53798, Locus_66300, Locus_72625, Locus_73501, Locus_76517, Locus_81503, Locus_98489, Locus_110016, Locus_118272, Locus_123898, Locus_157676, Locus_163680, Locus_164593, Locus_7106, Locus_18032, Locus_19279, Locus_20336, Locus_26023, Locus_41032, Locus_46511, Locus_49535, Locus_61806, Locus_63015, Locu…
Biological_process	5	GO:0051094	positive regulation of developmental process	http://amigo.geneontology.org/cgi-bin/amigo/term_details?term=GO:0051094	1324	Locus_166, Locus_3057, Locus_4318, Locus_6492, Locus_8158, Locus_9684, Locus_10913, Locus_13114, Locus_15932, Locus_19855, Locus_23060, Locus_37005, Locus_38339, Locus_40583, Locus_43200, Locus_43677, Locus_44735, Locus_44738, Locus_47899, Locus_50565, Locus_53971, Locus_64373, Locus_66428, Locus_67367, Locus_68889, Locus_73701, Locus_85184, Locus_86684, Locus_99979, Locus_100361, Locus_105929, L…
Biological_process	5	GO:0003002	regionalization	http://amigo.geneontology.org/cgi-bin/amigo/term_details?term=GO:0003002	902	Locus_1478, Locus_41360, Locus_43527, Locus_46287, Locus_65054, Locus_87133, Locus_117028, Locus_125825, Locus_160333, Locus_166244, Locus_1768, Locus_8719, Locus_11402, Locus_15425, Locus_32460, Locus_35778, Locus_35779, Locus_41607, Locus_74844, Locus_101201, Locus_126293, Locus_130486, Locus_135099, Locus_164217, Locus_43276, Locus_97457, Locus_107279, Locus_14847, Locus_71351, Locus_117851, L…
Biological_process	5	GO:0036211	protein modification process	http://amigo.geneontology.org/cgi-bin/amigo/term_details?term=GO:0036211	5217	Locus_2740, Locus_34148, Locus_45759, Locus_52169, Locus_52170, Locus_55155, Locus_72130, Locus_76398, Locus_79696, Locus_83733, Locus_98472, Locus_118157, Locus_130520, Locus_145924, Locus_5298, Locus_12007, Locus_12030, Locus_13593, Locus_16170, Locus_22019, Locus_32532, Locus_34788, Locus_34811, Locus_35356, Locus_42880, Locus_51641, Locus_52446, Locus_53886, Locus_58749, Locus_63108, Locus_65…
Biological_process	5	GO:0051402	neuron apoptotic process	http://amigo.geneontology.org/cgi-bin/amigo/term_details?term=GO:0051402	375	Locus_94171, Locus_132945, Locus_1255, Locus_1571, Locus_8420, Locus_9087, Locus_14444, Locus_15529, Locus_18541, Locus_27108, Locus_31491, Locus_35862, Locus_40223, Locus_40612, Locus_41015, Locus_41335, Locus_41431, Locus_42588, Locus_44005, Locus_44218, Locus_45008, Locus_46485, Locus_47886, Locus_51633, Locus_56534, Locus_66327, Locus_67119, Locus_74825, Locus_76584, Locus_76824, Locus_89206,…
Biological_process	5	GO:0009072	aromatic amino acid family metabolic process	http://amigo.geneontology.org/cgi-bin/amigo/term_details?term=GO:0009072	392	Locus_24426, Locus_48361, Locus_53076, Locus_53078, Locus_12062, Locus_26397, Locus_60310, Locus_85070, Locus_89289, Locus_131816, Locus_10886, Locus_148647, Locus_1979, Locus_44930, Locus_69816, Locus_165870, Locus_48168, Locus_51037, Locus_58154, Locus_3055, Locus_4972, Locus_8829, Locus_10296, Locus_12661, Locus_17356, Locus_22415, Locus_25459, Locus_27542, Locus_31783, Locus_34204, Locus_3727…
Biological_process	5	GO:0044265	cellular macromolecule catabolic process	http://amigo.geneontology.org/cgi-bin/amigo/term_details?term=GO:0044265	1108	Locus_27985, Locus_38300, Locus_34808, Locus_85079, Locus_98425, Locus_133442, Locus_14717, Locus_37365, Locus_14052, Locus_49486, Locus_40923, Locus_164708, Locus_45052, Locus_45053, Locus_52456, Locus_52457, Locus_54554, Locus_104882, Locus_107085, Locus_158557, Locus_13229, Locus_108613, Locus_39129, Locus_17270, Locus_20618, Locus_32788, Locus_39624, Locus_41964, Locus_42789, Locus_77731, Loc…
Biological_process	5	GO:0009892	negative regulation of metabolic process	http://amigo.geneontology.org/cgi-bin/amigo/term_details?term=GO:0009892	2461	Locus_15169, Locus_77430, Locus_96756, Locus_1470, Locus_3714, Locus_14783, Locus_15748, Locus_17270, Locus_17971, Locus_18600, Locus_22074, Locus_26150, Locus_27431, Locus_28267, Locus_36930, Locus_39323, Locus_41964, Locus_42637, Locus_52541, Locus_53072, Locus_56248, Locus_57040, Locus_61806, Locus_62615, Locus_69635, Locus_72799, Locus_91630, Locus_94250, Locus_95499, Locus_97061, Locus_10929…
Biological_process	5	GO:0035556	intracellular signal transduction	http://amigo.geneontology.org/cgi-bin/amigo/term_details?term=GO:0035556	3429	Locus_7226, Locus_10496, Locus_75318, Locus_1652, Locus_3714, Locus_9348, Locus_11874, Locus_15876, Locus_22074, Locus_26466, Locus_32547, Locus_34457, Locus_35591, Locus_47274, Locus_48066, Locus_51976, Locus_55373, Locus_60200, Locus_61069, Locus_97061, Locus_116601, Locus_119183, Locus_121066, Locus_121599, Locus_122981, Locus_139721, Locus_166451, Locus_5517, Locus_9501, Locus_10213, Locus_10…
Biological_process	5	GO:0030163	protein catabolic process	http://amigo.geneontology.org/cgi-bin/amigo/term_details?term=GO:0030163	885	Locus_14444, Locus_28877, Locus_32584, Locus_58069, Locus_58070, Locus_96811, Locus_2011, Locus_5236, Locus_8766, Locus_14783, Locus_16014, Locus_20083, Locus_20204, Locus_21231, Locus_21744, Locus_21896, Locus_22553, Locus_23280, Locus_24928, Locus_26787, Locus_26903, Locus_27146, Locus_30470, Locus_32634, Locus_33605, Locus_40441, Locus_40801, Locus_41427, Locus_44289, Locus_45423, Locus_45725,…
Biological_process	5	GO:0008652	cellular amino acid biosynthetic process	http://amigo.geneontology.org/cgi-bin/amigo/term_details?term=GO:0008652	279	Locus_5335, Locus_57686, Locus_69877, Locus_76067, Locus_89556, Locus_122543, Locus_125376, Locus_157464, Locus_11825, Locus_21316, Locus_44320, Locus_110751, Locus_17293, Locus_43552, Locus_47521, Locus_54199, Locus_54202, Locus_54733, Locus_55966, Locus_85665, Locus_105599, Locus_110454, Locus_118219, Locus_18734, Locus_8751, Locus_11578, Locus_71443, Locus_92972, Locus_10564, Locus_13189, Locu…
Biological_process	5	GO:0009395	phospholipid catabolic process	http://amigo.geneontology.org/cgi-bin/amigo/term_details?term=GO:0009395	234	Locus_42482, Locus_44425, Locus_58978, Locus_22888, Locus_49433, Locus_106386, Locus_118443, Locus_387, Locus_583, Locus_651, Locus_665, Locus_1908, Locus_1943, Locus_2276, Locus_3240, Locus_3312, Locus_4586, Locus_5082, Locus_7089, Locus_7428, Locus_9107, Locus_9182, Locus_9769, Locus_9980, Locus_10735, Locus_11593, Locus_12066, Locus_12151, Locus_12493, Locus_12616, Locus_13108, Locus_13330, Lo…
Biological_process	5	GO:0048638	regulation of developmental growth	http://amigo.geneontology.org/cgi-bin/amigo/term_details?term=GO:0048638	256	Locus_166, Locus_3057, Locus_4318, Locus_6492, Locus_8158, Locus_9684, Locus_10913, Locus_13114, Locus_15932, Locus_19855, Locus_23060, Locus_37005, Locus_38339, Locus_40583, Locus_43200, Locus_43677, Locus_44735, Locus_44738, Locus_47899, Locus_50565, Locus_53971, Locus_64373, Locus_66428, Locus_67367, Locus_68889, Locus_73701, Locus_85184, Locus_86684, Locus_99979, Locus_100361, Locus_105929, L…
Biological_process	5	GO:0016477	cell migration	http://amigo.geneontology.org/cgi-bin/amigo/term_details?term=GO:0016477	1974	Locus_9669, Locus_10047, Locus_10854, Locus_18114, Locus_27573, Locus_40988, Locus_45173, Locus_46466, Locus_48767, Locus_51984, Locus_55849, Locus_56137, Locus_90480, Locus_96750, Locus_106385, Locus_131606, Locus_137967, Locus_138504, Locus_140182, Locus_8528, Locus_14444, Locus_17092, Locus_46704, Locus_54070, Locus_54071, Locus_65279, Locus_66300, Locus_73501, Locus_76517, Locus_81503, Locus_…
Biological_process	5	GO:0051336	regulation of hydrolase activity	http://amigo.geneontology.org/cgi-bin/amigo/term_details?term=GO:0051336	1790	Locus_1833, Locus_4619, Locus_7781, Locus_8627, Locus_8851, Locus_11004, Locus_11964, Locus_14202, Locus_17573, Locus_19193, Locus_20204, Locus_20716, Locus_20717, Locus_21634, Locus_23065, Locus_32227, Locus_33509, Locus_33767, Locus_34328, Locus_34685, Locus_36493, Locus_36573, Locus_38808, Locus_39621, Locus_39641, Locus_40441, Locus_40533, Locus_40896, Locus_44077, Locus_46174, Locus_46617, L…
Biological_process	5	GO:0009792	embryo development ending in birth or egg hatching	http://amigo.geneontology.org/cgi-bin/amigo/term_details?term=GO:0009792	1409	Locus_8580, Locus_35953, Locus_58253, Locus_58254, Locus_91752, Locus_105690, Locus_116985, Locus_117530, Locus_120863, Locus_133916, Locus_145056, Locus_15786, Locus_23788, Locus_30484, Locus_42003, Locus_57389, Locus_69799, Locus_14783, Locus_126293, Locus_164217, Locus_8651, Locus_12505, Locus_39944, Locus_39945, Locus_51859, Locus_73806, Locus_99120, Locus_12249, Locus_19549, Locus_23103, Loc…
Biological_process	5	GO:0051050	positive regulation of transport	http://amigo.geneontology.org/cgi-bin/amigo/term_details?term=GO:0051050	878	Locus_27240, Locus_45257, Locus_52006, Locus_53965, Locus_8011, Locus_42588, Locus_6872, Locus_13279, Locus_33629, Locus_97899, Locus_101509, Locus_112633, Locus_122247, Locus_127306, Locus_146097, Locus_146895, Locus_2350, Locus_10075, Locus_13526, Locus_19391, Locus_20678, Locus_34482, Locus_38241, Locus_39217, Locus_44464, Locus_51827, Locus_62043, Locus_66462, Locus_71765, Locus_73694, Locus_…
Biological_process	5	GO:0022613	ribonucleoprotein complex biogenesis	http://amigo.geneontology.org/cgi-bin/amigo/term_details?term=GO:0022613	573	Locus_12043, Locus_13311, Locus_16753, Locus_19993, Locus_38731, Locus_40923, Locus_55051, Locus_56014, Locus_61294, Locus_158125, Locus_38636, Locus_6786, Locus_44241, Locus_65208, Locus_76448, Locus_85037, Locus_142512, Locus_246, Locus_12443, Locus_96757, Locus_107130, Locus_9150, Locus_11582, Locus_14180, Locus_24927, Locus_29415, Locus_32237, Locus_40086, Locus_46351, Locus_52003, Locus_9560…
Biological_process	5	GO:0009966	regulation of signal transduction	http://amigo.geneontology.org/cgi-bin/amigo/term_details?term=GO:0009966	3583	Locus_615, Locus_4765, Locus_5405, Locus_8204, Locus_12065, Locus_12378, Locus_13153, Locus_13457, Locus_13478, Locus_17556, Locus_19499, Locus_22556, Locus_27014, Locus_30440, Locus_30845, Locus_34457, Locus_34968, Locus_37237, Locus_39944, Locus_39945, Locus_40712, Locus_44742, Locus_48066, Locus_64265, Locus_86428, Locus_88354, Locus_91025, Locus_94628, Locus_95072, Locus_96841, Locus_103647, …
Biological_process	5	GO:0044271	cellular nitrogen compound biosynthetic process	http://amigo.geneontology.org/cgi-bin/amigo/term_details?term=GO:0044271	936	Locus_14336, Locus_20415, Locus_80757, Locus_119128, Locus_154800, Locus_96479, Locus_38537, Locus_8976, Locus_44219, Locus_52877, Locus_23200, Locus_35179, Locus_37499, Locus_98360, Locus_103172, Locus_115406, Locus_116893, Locus_14972, Locus_30394, Locus_34526, Locus_49656, Locus_64812, Locus_8043, Locus_18376, Locus_31430, Locus_44332, Locus_44782, Locus_56841, Locus_61817, Locus_74860, Locus_…
Biological_process	5	GO:0031099	regeneration	http://amigo.geneontology.org/cgi-bin/amigo/term_details?term=GO:0031099	339	Locus_8655, Locus_11210, Locus_23615, Locus_31317, Locus_31764, Locus_53971, Locus_88431, Locus_107440, Locus_109079, Locus_139850, Locus_142464, Locus_162307, Locus_5530, Locus_8204, Locus_18553, Locus_37968, Locus_43906, Locus_64265, Locus_80829, Locus_86277, Locus_119407, Locus_128879, Locus_129252, Locus_137745, Locus_148949, Locus_157425, Locus_21003, Locus_47413, Locus_81177, Locus_96152, L…
Biological_process	5	GO:0032984	macromolecular complex disassembly	http://amigo.geneontology.org/cgi-bin/amigo/term_details?term=GO:0032984	311	Locus_10784, Locus_12355, Locus_14783, Locus_17231, Locus_22213, Locus_23045, Locus_30520, Locus_31015, Locus_38791, Locus_45273, Locus_47769, Locus_51629, Locus_52891, Locus_53971, Locus_58509, Locus_60305, Locus_60806, Locus_61317, Locus_63395, Locus_80806, Locus_83631, Locus_93802, Locus_99979, Locus_100394, Locus_102211, Locus_109925, Locus_112016, Locus_116407, Locus_117376, Locus_119668, Lo…
Biological_process	5	GO:0043279	response to alkaloid	http://amigo.geneontology.org/cgi-bin/amigo/term_details?term=GO:0043279	228	Locus_27843, Locus_50532, Locus_51797, Locus_56471, Locus_58602, Locus_95058, Locus_116020, Locus_134957, Locus_142244, Locus_442, Locus_1541, Locus_7352, Locus_9351, Locus_10481, Locus_14081, Locus_20765, Locus_21955, Locus_23783, Locus_26957, Locus_29072, Locus_35519, Locus_42851, Locus_47298, Locus_55456, Locus_61090, Locus_68684, Locus_75320, Locus_76963, Locus_78826, Locus_87455, Locus_88168…
Biological_process	5	GO:0060541	respiratory system development	http://amigo.geneontology.org/cgi-bin/amigo/term_details?term=GO:0060541	416	Locus_27014, Locus_5530, Locus_24345, Locus_27459, Locus_83960, Locus_86277, Locus_92546, Locus_155822, Locus_20585, Locus_40011, Locus_45575, Locus_59565, Locus_66052, Locus_74272, Locus_75020, Locus_83022, Locus_86702, Locus_87229, Locus_115376, Locus_116345, Locus_118692, Locus_129397, Locus_143618, Locus_144769, Locus_162169, Locus_9341, Locus_12319, Locus_15775, Locus_16545, Locus_19288, Loc…
Biological_process	5	GO:0071310	cellular response to organic substance	http://amigo.geneontology.org/cgi-bin/amigo/term_details?term=GO:0071310	1912	Locus_29862, Locus_96147, Locus_753, Locus_5530, Locus_9923, Locus_10831, Locus_11732, Locus_16579, Locus_17008, Locus_17506, Locus_17652, Locus_19904, Locus_23603, Locus_26738, Locus_33496, Locus_34409, Locus_44278, Locus_48848, Locus_66193, Locus_69353, Locus_69530, Locus_80252, Locus_86277, Locus_86397, Locus_87723, Locus_89714, Locus_98831, Locus_108384, Locus_119304, Locus_131432, Locus_1332…
Biological_process	5	GO:0022037	metencephalon development	http://amigo.geneontology.org/cgi-bin/amigo/term_details?term=GO:0022037	228	Locus_18878, Locus_71391, Locus_118856, Locus_134967, Locus_147247, Locus_2612, Locus_22531, Locus_30144, Locus_42374, Locus_43492, Locus_46577, Locus_59565, Locus_69021, Locus_75527, Locus_83831, Locus_87199, Locus_108939, Locus_118692, Locus_132904, Locus_140195, Locus_158638, Locus_162228, Locus_165014, Locus_615, Locus_8204, Locus_9029, Locus_37237, Locus_64265, Locus_96508, Locus_103647, Loc…
Biological_process	5	GO:0034654	nucleobase-containing compound biosynthetic process	http://amigo.geneontology.org/cgi-bin/amigo/term_details?term=GO:0034654	619	Locus_14336, Locus_20415, Locus_80757, Locus_119128, Locus_154800, Locus_96479, Locus_8976, Locus_44219, Locus_52877, Locus_23200, Locus_35179, Locus_37499, Locus_98360, Locus_103172, Locus_115406, Locus_116893, Locus_14972, Locus_30394, Locus_34526, Locus_49656, Locus_64812, Locus_8043, Locus_18376, Locus_31430, Locus_44332, Locus_44782, Locus_56841, Locus_61817, Locus_74860, Locus_74891, Locus_…
Biological_process	5	GO:0048588	developmental cell growth	http://amigo.geneontology.org/cgi-bin/amigo/term_details?term=GO:0048588	245	Locus_166, Locus_3057, Locus_4318, Locus_6492, Locus_8158, Locus_9684, Locus_10913, Locus_13114, Locus_15932, Locus_19855, Locus_23060, Locus_37005, Locus_38339, Locus_40583, Locus_43200, Locus_43677, Locus_44735, Locus_44738, Locus_47899, Locus_50565, Locus_53971, Locus_64373, Locus_66428, Locus_67367, Locus_68889, Locus_73701, Locus_85184, Locus_86684, Locus_99979, Locus_100361, Locus_105929, L…
Biological_process	5	GO:0009799	specification of symmetry	http://amigo.geneontology.org/cgi-bin/amigo/term_details?term=GO:0009799	417	Locus_19142, Locus_23963, Locus_46578, Locus_69126, Locus_24396, Locus_24397, Locus_12594, Locus_142764, Locus_148204, Locus_246, Locus_3373, Locus_3765, Locus_4919, Locus_8229, Locus_8719, Locus_9491, Locus_9985, Locus_11402, Locus_11778, Locus_12104, Locus_12411, Locus_12443, Locus_12534, Locus_14615, Locus_15425, Locus_17593, Locus_19443, Locus_19497, Locus_19568, Locus_20806, Locus_20858, Loc…
Biological_process	5	GO:0048534	hemopoietic or lymphoid organ development	http://amigo.geneontology.org/cgi-bin/amigo/term_details?term=GO:0048534	1086	Locus_12411, Locus_39944, Locus_39945, Locus_44610, Locus_61287, Locus_67637, Locus_83297, Locus_87470, Locus_122211, Locus_130440, Locus_153219, Locus_155498, Locus_62967, Locus_93320, Locus_103634, Locus_13153, Locus_14444, Locus_23180, Locus_40712, Locus_88875, Locus_97434, Locus_72671, Locus_9583, Locus_12353, Locus_28415, Locus_28494, Locus_36792, Locus_41760, Locus_43418, Locus_66821, Locus…
Biological_process	5	GO:0009914	hormone transport	http://amigo.geneontology.org/cgi-bin/amigo/term_details?term=GO:0009914	455	Locus_12435, Locus_30382, Locus_34317, Locus_35176, Locus_46283, Locus_46284, Locus_52757, Locus_66692, Locus_75341, Locus_105467, Locus_106219, Locus_112887, Locus_148708, Locus_161115, Locus_166483, Locus_19694, Locus_3420, Locus_27985, Locus_38300, Locus_87040, Locus_158543, Locus_37006, Locus_118469, Locus_51580, Locus_51581, Locus_29066, Locus_47094, Locus_47095, Locus_112276, Locus_5634, Lo…
Biological_process	5	GO:0006954	inflammatory response	http://amigo.geneontology.org/cgi-bin/amigo/term_details?term=GO:0006954	494	Locus_15310, Locus_36264, Locus_51541, Locus_51542, Locus_61806, Locus_62615, Locus_3420, Locus_16265, Locus_19576, Locus_63736, Locus_107231, Locus_125533, Locus_34336, Locus_34587, Locus_37949, Locus_41392, Locus_45759, Locus_83733, Locus_125538, Locus_127222, Locus_130520, Locus_57682, Locus_1899, Locus_41602, Locus_1227, Locus_1519, Locus_1652, Locus_1664, Locus_3233, Locus_3280, Locus_3749, …
Biological_process	5	GO:0071845	cellular component disassembly at cellular level	http://amigo.geneontology.org/cgi-bin/amigo/term_details?term=GO:0071845	461	Locus_27985, Locus_38300, Locus_5478, Locus_11561, Locus_12247, Locus_14783, Locus_15629, Locus_16580, Locus_17176, Locus_17522, Locus_17878, Locus_17895, Locus_18799, Locus_19090, Locus_19295, Locus_19855, Locus_20350, Locus_20414, Locus_22320, Locus_22543, Locus_23012, Locus_29500, Locus_31187, Locus_32227, Locus_34053, Locus_36573, Locus_38901, Locus_47194, Locus_47250, Locus_47564, Locus_4868…
Biological_process	5	GO:0060537	muscle tissue development	http://amigo.geneontology.org/cgi-bin/amigo/term_details?term=GO:0060537	844	Locus_4410, Locus_16170, Locus_34788, Locus_35223, Locus_35356, Locus_46580, Locus_51641, Locus_55250, Locus_61169, Locus_63108, Locus_65385, Locus_69769, Locus_88102, Locus_116878, Locus_386, Locus_12594, Locus_14052, Locus_20094, Locus_33148, Locus_44329, Locus_46625, Locus_47565, Locus_49486, Locus_59287, Locus_61642, Locus_65334, Locus_66140, Locus_74927, Locus_75287, Locus_80175, Locus_81364…
Biological_process	5	GO:0071844	cellular component assembly at cellular level	http://amigo.geneontology.org/cgi-bin/amigo/term_details?term=GO:0071844	2323	Locus_52268, Locus_65985, Locus_5260, Locus_6790, Locus_7794, Locus_9029, Locus_9778, Locus_12625, Locus_16204, Locus_16571, Locus_17391, Locus_18512, Locus_20484, Locus_29833, Locus_32788, Locus_37879, Locus_40357, Locus_44669, Locus_48380, Locus_50565, Locus_51324, Locus_51405, Locus_51598, Locus_51599, Locus_52943, Locus_53971, Locus_54114, Locus_55137, Locus_58525, Locus_63977, Locus_65501, L…
Biological_process	5	GO:0001558	regulation of cell growth	http://amigo.geneontology.org/cgi-bin/amigo/term_details?term=GO:0001558	528	Locus_166, Locus_3057, Locus_4318, Locus_6492, Locus_8158, Locus_9684, Locus_10913, Locus_13114, Locus_15932, Locus_19855, Locus_23060, Locus_37005, Locus_38339, Locus_40583, Locus_43200, Locus_43677, Locus_44735, Locus_44738, Locus_47899, Locus_50565, Locus_53971, Locus_64373, Locus_66428, Locus_67367, Locus_68889, Locus_73701, Locus_85184, Locus_86684, Locus_99979, Locus_100361, Locus_105929, L…
Biological_process	5	GO:0048545	response to steroid hormone stimulus	http://amigo.geneontology.org/cgi-bin/amigo/term_details?term=GO:0048545	578	Locus_386, Locus_2549, Locus_7343, Locus_11893, Locus_14077, Locus_15310, Locus_19776, Locus_20056, Locus_22908, Locus_27146, Locus_27985, Locus_34742, Locus_35328, Locus_36264, Locus_37453, Locus_38300, Locus_46184, Locus_51541, Locus_58277, Locus_59079, Locus_61642, Locus_87040, Locus_103634, Locus_114539, Locus_116079, Locus_120665, Locus_121318, Locus_125434, Locus_130537, Locus_135032, Locus…
Biological_process	5	GO:0043436	oxoacid metabolic process	http://amigo.geneontology.org/cgi-bin/amigo/term_details?term=GO:0043436	2732	Locus_81895, Locus_5335, Locus_57686, Locus_69877, Locus_76067, Locus_89556, Locus_122543, Locus_125376, Locus_157464, Locus_6635, Locus_8500, Locus_11802, Locus_21676, Locus_22974, Locus_34244, Locus_34699, Locus_34751, Locus_34853, Locus_35051, Locus_36007, Locus_37596, Locus_41670, Locus_44370, Locus_48917, Locus_52766, Locus_52818, Locus_52820, Locus_52879, Locus_54733, Locus_54899, Locus_559…
Biological_process	5	GO:0007600	sensory perception	http://amigo.geneontology.org/cgi-bin/amigo/term_details?term=GO:0007600	907	Locus_2879, Locus_3420, Locus_3605, Locus_5130, Locus_6872, Locus_7089, Locus_8011, Locus_9110, Locus_10339, Locus_11446, Locus_12150, Locus_13279, Locus_14278, Locus_14613, Locus_16039, Locus_16312, Locus_16556, Locus_16707, Locus_19914, Locus_19971, Locus_20573, Locus_20993, Locus_27326, Locus_27828, Locus_30511, Locus_34218, Locus_34646, Locus_37712, Locus_40918, Locus_41075, Locus_41658, Locu…
Biological_process	5	GO:0048729	tissue morphogenesis	http://amigo.geneontology.org/cgi-bin/amigo/term_details?term=GO:0048729	1443	Locus_18382, Locus_22547, Locus_89640, Locus_131131, Locus_145046, Locus_44860, Locus_5530, Locus_24345, Locus_27459, Locus_83960, Locus_86277, Locus_92546, Locus_155822, Locus_20585, Locus_40011, Locus_45575, Locus_59565, Locus_66052, Locus_74272, Locus_75020, Locus_83022, Locus_86702, Locus_87229, Locus_115376, Locus_116345, Locus_118692, Locus_129397, Locus_143618, Locus_144769, Locus_162169, …
Biological_process	5	GO:0006575	cellular modified amino acid metabolic process	http://amigo.geneontology.org/cgi-bin/amigo/term_details?term=GO:0006575	313	Locus_48822, Locus_48925, Locus_57271, Locus_73283, Locus_113414, Locus_165918, Locus_12062, Locus_24426, Locus_26397, Locus_48361, Locus_53076, Locus_53078, Locus_60310, Locus_85070, Locus_89289, Locus_131816, Locus_47521, Locus_54199, Locus_54202, Locus_54733, Locus_55966, Locus_85665, Locus_105599, Locus_110454, Locus_118219, Locus_8751, Locus_11578, Locus_71443, Locus_92972, Locus_10564, Locu…
Biological_process	5	GO:0007160	cell-matrix adhesion	http://amigo.geneontology.org/cgi-bin/amigo/term_details?term=GO:0007160	358	Locus_9023, Locus_13771, Locus_16945, Locus_19276, Locus_23290, Locus_29298, Locus_30200, Locus_34443, Locus_37019, Locus_38737, Locus_42193, Locus_52325, Locus_55546, Locus_59383, Locus_70159, Locus_70966, Locus_72345, Locus_74904, Locus_84948, Locus_88526, Locus_100371, Locus_115024, Locus_116752, Locus_118908, Locus_119202, Locus_125676, Locus_147047, Locus_151248, Locus_386, Locus_8967, Locus…
Biological_process	5	GO:0032989	cellular component morphogenesis	http://amigo.geneontology.org/cgi-bin/amigo/term_details?term=GO:0032989	2524	Locus_166, Locus_3057, Locus_4318, Locus_6492, Locus_8158, Locus_9684, Locus_10913, Locus_13114, Locus_15932, Locus_19855, Locus_23060, Locus_37005, Locus_38339, Locus_40583, Locus_43200, Locus_43677, Locus_44735, Locus_44738, Locus_47899, Locus_50565, Locus_53971, Locus_64373, Locus_66428, Locus_67367, Locus_68889, Locus_73701, Locus_85184, Locus_86684, Locus_99979, Locus_100361, Locus_105929, L…
Biological_process	5	GO:0048468	cell development	http://amigo.geneontology.org/cgi-bin/amigo/term_details?term=GO:0048468	3652	Locus_166, Locus_3057, Locus_4318, Locus_6492, Locus_8158, Locus_9684, Locus_10913, Locus_13114, Locus_15932, Locus_19855, Locus_23060, Locus_37005, Locus_38339, Locus_40583, Locus_43200, Locus_43677, Locus_44735, Locus_44738, Locus_47899, Locus_50565, Locus_53971, Locus_64373, Locus_66428, Locus_67367, Locus_68889, Locus_73701, Locus_85184, Locus_86684, Locus_99979, Locus_100361, Locus_105929, L…
Biological_process	5	GO:0001649	osteoblast differentiation	http://amigo.geneontology.org/cgi-bin/amigo/term_details?term=GO:0001649	289	Locus_182, Locus_797, Locus_2869, Locus_3488, Locus_3538, Locus_9151, Locus_9583, Locus_10532, Locus_10660, Locus_10760, Locus_12050, Locus_16731, Locus_19391, Locus_19904, Locus_19924, Locus_20044, Locus_22282, Locus_24547, Locus_25101, Locus_26879, Locus_28971, Locus_29634, Locus_30819, Locus_31992, Locus_33042, Locus_33148, Locus_35607, Locus_36040, Locus_37234, Locus_37281, Locus_37327, Locus…
Biological_process	5	GO:0001525	angiogenesis	http://amigo.geneontology.org/cgi-bin/amigo/term_details?term=GO:0001525	781	Locus_535, Locus_4586, Locus_9014, Locus_9151, Locus_9870, Locus_10252, Locus_11125, Locus_11874, Locus_12687, Locus_13286, Locus_14052, Locus_14422, Locus_15441, Locus_15906, Locus_15949, Locus_16484, Locus_16915, Locus_17579, Locus_18950, Locus_19904, Locus_20312, Locus_20775, Locus_21591, Locus_22749, Locus_23594, Locus_25082, Locus_26738, Locus_27146, Locus_27843, Locus_28195, Locus_33842, Lo…
Biological_process	5	GO:0009100	glycoprotein metabolic process	http://amigo.geneontology.org/cgi-bin/amigo/term_details?term=GO:0009100	573	Locus_14444, Locus_28877, Locus_32584, Locus_58069, Locus_58070, Locus_96811, Locus_40939, Locus_46432, Locus_70775, Locus_96056, Locus_11526, Locus_17506, Locus_20743, Locus_58253, Locus_58254, Locus_91752, Locus_105690, Locus_116985, Locus_117172, Locus_117530, Locus_120863, Locus_133916, Locus_140442, Locus_145056, Locus_2587, Locus_3233, Locus_9401, Locus_11732, Locus_12774, Locus_15759, Locu…
Biological_process	5	GO:0009066	aspartate family amino acid metabolic process	http://amigo.geneontology.org/cgi-bin/amigo/term_details?term=GO:0009066	324	Locus_25597, Locus_28525, Locus_50361, Locus_85047, Locus_131816, Locus_151373, Locus_20110, Locus_41060, Locus_51441, Locus_1920, Locus_7242, Locus_9699, Locus_10163, Locus_16407, Locus_17293, Locus_18734, Locus_19096, Locus_19278, Locus_19804, Locus_20627, Locus_20847, Locus_22611, Locus_26890, Locus_26936, Locus_29121, Locus_30002, Locus_31364, Locus_34226, Locus_34309, Locus_34575, Locus_3475…
Biological_process	5	GO:0010941	regulation of cell death	http://amigo.geneontology.org/cgi-bin/amigo/term_details?term=GO:0010941	2370	Locus_386, Locus_6324, Locus_7931, Locus_8219, Locus_8652, Locus_9023, Locus_9151, Locus_10082, Locus_10530, Locus_12458, Locus_13884, Locus_14052, Locus_14246, Locus_15872, Locus_15873, Locus_16945, Locus_17223, Locus_17798, Locus_18844, Locus_19776, Locus_19924, Locus_20973, Locus_22582, Locus_24678, Locus_27945, Locus_29682, Locus_32769, Locus_36329, Locus_38904, Locus_39607, Locus_40478, Locu…
Biological_process	5	GO:0018130	heterocycle biosynthetic process	http://amigo.geneontology.org/cgi-bin/amigo/term_details?term=GO:0018130	737	Locus_14336, Locus_20415, Locus_80757, Locus_119128, Locus_154800, Locus_96479, Locus_38537, Locus_8976, Locus_44219, Locus_52877, Locus_23200, Locus_35179, Locus_37499, Locus_98360, Locus_103172, Locus_115406, Locus_116893, Locus_30394, Locus_34526, Locus_49656, Locus_64812, Locus_8043, Locus_92159, Locus_111586, Locus_3057, Locus_4318, Locus_10821, Locus_13564, Locus_14183, Locus_23006, Locus_4…
Biological_process	5	GO:0051321	meiotic cell cycle	http://amigo.geneontology.org/cgi-bin/amigo/term_details?term=GO:0051321	240	Locus_20094, Locus_42454, Locus_59287, Locus_66140, Locus_147375, Locus_60516, Locus_104132, Locus_9113, Locus_10343, Locus_13026, Locus_13477, Locus_13960, Locus_31007, Locus_31009, Locus_35095, Locus_65604, Locus_71335, Locus_81846, Locus_89668, Locus_112896, Locus_113961, Locus_120596, Locus_121386, Locus_135330, Locus_10419, Locus_11715, Locus_18891, Locus_18900, Locus_20471, Locus_25849, Loc…
Biological_process	5	GO:0048584	positive regulation of response to stimulus	http://amigo.geneontology.org/cgi-bin/amigo/term_details?term=GO:0048584	1792	Locus_15310, Locus_36264, Locus_51541, Locus_51542, Locus_3420, Locus_16265, Locus_19576, Locus_63736, Locus_107231, Locus_125533, Locus_23200, Locus_35179, Locus_37499, Locus_615, Locus_4765, Locus_5405, Locus_8204, Locus_12065, Locus_12378, Locus_13153, Locus_13457, Locus_13478, Locus_17556, Locus_19499, Locus_22556, Locus_27014, Locus_30440, Locus_30845, Locus_34457, Locus_34968, Locus_37237, …
Biological_process	5	GO:0023056	positive regulation of signaling	http://amigo.geneontology.org/cgi-bin/amigo/term_details?term=GO:0023056	1415	Locus_615, Locus_4765, Locus_5405, Locus_8204, Locus_12065, Locus_12378, Locus_13153, Locus_13457, Locus_13478, Locus_17556, Locus_19499, Locus_22556, Locus_27014, Locus_30440, Locus_30845, Locus_34457, Locus_34968, Locus_37237, Locus_39944, Locus_39945, Locus_40712, Locus_44742, Locus_48066, Locus_64265, Locus_86428, Locus_88354, Locus_91025, Locus_94628, Locus_95072, Locus_96841, Locus_103647, …
Biological_process	5	GO:0010038	response to metal ion	http://amigo.geneontology.org/cgi-bin/amigo/term_details?term=GO:0010038	490	Locus_19946, Locus_32092, Locus_34910, Locus_45408, Locus_47072, Locus_52252, Locus_53585, Locus_54851, Locus_59270, Locus_86636, Locus_95505, Locus_111585, Locus_120449, Locus_126181, Locus_144943, Locus_147369, Locus_33606, Locus_60632, Locus_135387, Locus_5891, Locus_16473, Locus_22972, Locus_34283, Locus_34817, Locus_36882, Locus_41691, Locus_48116, Locus_52502, Locus_55114, Locus_59844, Locu…
Biological_process	5	GO:0032101	regulation of response to external stimulus	http://amigo.geneontology.org/cgi-bin/amigo/term_details?term=GO:0032101	580	Locus_15310, Locus_36264, Locus_51541, Locus_51542, Locus_61806, Locus_62615, Locus_3420, Locus_16265, Locus_19576, Locus_63736, Locus_107231, Locus_125533, Locus_34336, Locus_34587, Locus_37949, Locus_41392, Locus_45759, Locus_83733, Locus_125538, Locus_127222, Locus_130520, Locus_57682, Locus_1899, Locus_41602, Locus_6238, Locus_60487, Locus_60488, Locus_120561, Locus_131537, Locus_121089, Locu…
Biological_process	5	GO:0043085	positive regulation of catalytic activity	http://amigo.geneontology.org/cgi-bin/amigo/term_details?term=GO:0043085	1850	Locus_14336, Locus_20415, Locus_80757, Locus_119128, Locus_154800, Locus_2740, Locus_34148, Locus_45759, Locus_52169, Locus_52170, Locus_55155, Locus_72130, Locus_76398, Locus_79696, Locus_83733, Locus_98472, Locus_118157, Locus_130520, Locus_145924, Locus_5298, Locus_12007, Locus_12030, Locus_13593, Locus_16170, Locus_22019, Locus_32532, Locus_34788, Locus_34811, Locus_35356, Locus_42880, Locus_…
Biological_process	5	GO:0048598	embryonic morphogenesis	http://amigo.geneontology.org/cgi-bin/amigo/term_details?term=GO:0048598	1611	Locus_7382, Locus_15401, Locus_20930, Locus_44965, Locus_44966, Locus_55996, Locus_103813, Locus_18382, Locus_22547, Locus_89640, Locus_131131, Locus_145046, Locus_44860, Locus_5530, Locus_24345, Locus_27459, Locus_83960, Locus_86277, Locus_92546, Locus_155822, Locus_35743, Locus_56436, Locus_63131, Locus_77118, Locus_86080, Locus_97434, Locus_141142, Locus_29634, Locus_39347, Locus_39348, Locus_…
Biological_process	5	GO:0043434	response to peptide hormone stimulus	http://amigo.geneontology.org/cgi-bin/amigo/term_details?term=GO:0043434	603	Locus_14381, Locus_19338, Locus_21374, Locus_29549, Locus_46184, Locus_52252, Locus_55118, Locus_61816, Locus_66275, Locus_95505, Locus_107632, Locus_111585, Locus_121318, Locus_130537, Locus_151737, Locus_4662, Locus_8751, Locus_11578, Locus_46001, Locus_47341, Locus_56920, Locus_57932, Locus_71443, Locus_99667, Locus_108354, Locus_113694, Locus_146374, Locus_114220, Locus_11441, Locus_27905, Lo…
Biological_process	5	GO:0034645	cellular macromolecule biosynthetic process	http://amigo.geneontology.org/cgi-bin/amigo/term_details?term=GO:0034645	6382	Locus_3102, Locus_3351, Locus_5298, Locus_7781, Locus_11893, Locus_12897, Locus_13526, Locus_13593, Locus_14847, Locus_17092, Locus_17692, Locus_19167, Locus_22163, Locus_22908, Locus_27014, Locus_28066, Locus_29364, Locus_30208, Locus_30392, Locus_32532, Locus_34196, Locus_42907, Locus_44268, Locus_45173, Locus_45929, Locus_46256, Locus_46466, Locus_47118, Locus_47341, Locus_52550, Locus_54070, …
Biological_process	5	GO:0032940	secretion by cell	http://amigo.geneontology.org/cgi-bin/amigo/term_details?term=GO:0032940	1298	Locus_54317, Locus_56115, Locus_27240, Locus_45257, Locus_52006, Locus_53965, Locus_5298, Locus_7090, Locus_8132, Locus_8655, Locus_8841, Locus_9004, Locus_9261, Locus_10358, Locus_11078, Locus_11575, Locus_11964, Locus_12416, Locus_12435, Locus_13286, Locus_13526, Locus_14048, Locus_14919, Locus_14993, Locus_15021, Locus_15261, Locus_16653, Locus_17030, Locus_20549, Locus_20565, Locus_20775, Loc…
Biological_process	5	GO:0034621	cellular macromolecular complex subunit organization	http://amigo.geneontology.org/cgi-bin/amigo/term_details?term=GO:0034621	1161	Locus_8056, Locus_11497, Locus_17737, Locus_17829, Locus_28396, Locus_32823, Locus_60693, Locus_60694, Locus_141053, Locus_159328, Locus_164484, Locus_31490, Locus_111197, Locus_111313, Locus_112266, Locus_9059, Locus_16078, Locus_20708, Locus_21058, Locus_35579, Locus_36641, Locus_46728, Locus_50495, Locus_50496, Locus_51180, Locus_52318, Locus_68765, Locus_81766, Locus_91112, Locus_91424, Locus…
Biological_process	5	GO:0032774	RNA biosynthetic process	http://amigo.geneontology.org/cgi-bin/amigo/term_details?term=GO:0032774	4882	Locus_15304, Locus_77418, Locus_148210, Locus_55856, Locus_109173, Locus_19285, Locus_100951, Locus_9087, Locus_41394, Locus_924, Locus_24343, Locus_54757, Locus_54758, Locus_151563, Locus_7335, Locus_58694, Locus_65274, Locus_72750, Locus_90846, Locus_95050, Locus_29120, Locus_37234, Locus_40146, Locus_91415, Locus_94497, Locus_18474, Locus_42892, Locus_93278, Locus_99746, Locus_126252, Locus_14…
Biological_process	5	GO:0048523	negative regulation of cellular process	http://amigo.geneontology.org/cgi-bin/amigo/term_details?term=GO:0048523	5343	Locus_3491, Locus_4555, Locus_6483, Locus_9539, Locus_10713, Locus_12151, Locus_15214, Locus_16484, Locus_16731, Locus_16978, Locus_17929, Locus_18085, Locus_20701, Locus_22191, Locus_22531, Locus_23008, Locus_23141, Locus_25465, Locus_30410, Locus_30768, Locus_34322, Locus_35244, Locus_37325, Locus_38737, Locus_39994, Locus_41235, Locus_41775, Locus_42374, Locus_43451, Locus_44804, Locus_46764, …
Biological_process	5	GO:0010927	cellular component assembly involved in morphogenesis	http://amigo.geneontology.org/cgi-bin/amigo/term_details?term=GO:0010927	420	Locus_33411, Locus_39988, Locus_42159, Locus_45999, Locus_60084, Locus_103048, Locus_105504, Locus_114808, Locus_145804, Locus_14613, Locus_15932, Locus_16170, Locus_34788, Locus_35038, Locus_35356, Locus_51641, Locus_63108, Locus_65385, Locus_67367, Locus_86684, Locus_88102, Locus_105929, Locus_116878, Locus_122312, Locus_139297, Locus_168314, Locus_33148, Locus_44329, Locus_109240, Locus_123604…
Biological_process	5	GO:0045595	regulation of cell differentiation	http://amigo.geneontology.org/cgi-bin/amigo/term_details?term=GO:0045595	2045	Locus_166, Locus_3057, Locus_4318, Locus_6492, Locus_8158, Locus_9684, Locus_10913, Locus_13114, Locus_15932, Locus_19855, Locus_23060, Locus_37005, Locus_38339, Locus_40583, Locus_43200, Locus_43677, Locus_44735, Locus_44738, Locus_47899, Locus_50565, Locus_53971, Locus_64373, Locus_66428, Locus_67367, Locus_68889, Locus_73701, Locus_85184, Locus_86684, Locus_99979, Locus_100361, Locus_105929, L…
Biological_process	5	GO:0035107	appendage morphogenesis	http://amigo.geneontology.org/cgi-bin/amigo/term_details?term=GO:0035107	509	Locus_753, Locus_1478, Locus_2011, Locus_6859, Locus_6975, Locus_8580, Locus_20139, Locus_27014, Locus_35740, Locus_39900, Locus_46287, Locus_49142, Locus_49302, Locus_70019, Locus_75507, Locus_77671, Locus_78308, Locus_80620, Locus_83617, Locus_103520, Locus_122742, Locus_130803, Locus_133497, Locus_142152, Locus_160333, Locus_162745, Locus_162952, Locus_3208, Locus_3442, Locus_8704, Locus_11482…
Biological_process	5	GO:0009880	embryonic pattern specification	http://amigo.geneontology.org/cgi-bin/amigo/term_details?term=GO:0009880	210	Locus_12845, Locus_28994, Locus_37331, Locus_45343, Locus_62602, Locus_65767, Locus_100229, Locus_146431, Locus_9988, Locus_44860, Locus_83766, Locus_98687, Locus_18199, Locus_33472, Locus_47844, Locus_151128, Locus_11110, Locus_16767, Locus_34421, Locus_39465, Locus_41222, Locus_63075, Locus_72214, Locus_74340, Locus_77882, Locus_93614, Locus_105375, Locus_116959, Locus_146682, Locus_476, Locus_…
Biological_process	5	GO:0080134	regulation of response to stress	http://amigo.geneontology.org/cgi-bin/amigo/term_details?term=GO:0080134	1123	Locus_15310, Locus_36264, Locus_51541, Locus_51542, Locus_61806, Locus_62615, Locus_3420, Locus_16265, Locus_19576, Locus_63736, Locus_107231, Locus_125533, Locus_34336, Locus_34587, Locus_37949, Locus_41392, Locus_45759, Locus_83733, Locus_125538, Locus_127222, Locus_130520, Locus_57682, Locus_1899, Locus_41602, Locus_286, Locus_6324, Locus_8915, Locus_10530, Locus_17092, Locus_19143, Locus_2701…
Biological_process	5	GO:0016125	sterol metabolic process	http://amigo.geneontology.org/cgi-bin/amigo/term_details?term=GO:0016125	204	Locus_17953, Locus_26818, Locus_40316, Locus_44676, Locus_53416, Locus_53546, Locus_58951, Locus_67100, Locus_71026, Locus_76267, Locus_80210, Locus_102950, Locus_110126, Locus_15304, Locus_77418, Locus_148210, Locus_40106, Locus_48516, Locus_50901, Locus_52292, Locus_57226, Locus_66026, Locus_117461, Locus_122683, Locus_160199, Locus_20208, Locus_54280, Locus_57214, Locus_63371, Locus_89405, Loc…
Biological_process	5	GO:0048568	embryonic organ development	http://amigo.geneontology.org/cgi-bin/amigo/term_details?term=GO:0048568	1037	Locus_14615, Locus_20729, Locus_26023, Locus_44988, Locus_46511, Locus_52205, Locus_56070, Locus_59254, Locus_63015, Locus_69012, Locus_109940, Locus_115319, Locus_158038, Locus_2011, Locus_3848, Locus_5968, Locus_8719, Locus_15425, Locus_26389, Locus_29634, Locus_39347, Locus_39348, Locus_41607, Locus_49987, Locus_63726, Locus_64492, Locus_72485, Locus_76024, Locus_80211, Locus_83617, Locus_9544…
Biological_process	5	GO:0051241	negative regulation of multicellular organismal process	http://amigo.geneontology.org/cgi-bin/amigo/term_details?term=GO:0051241	545	Locus_1219, Locus_37321, Locus_52749, Locus_118926, Locus_7106, Locus_18032, Locus_19279, Locus_20336, Locus_26023, Locus_41032, Locus_46511, Locus_49535, Locus_61806, Locus_63015, Locus_67800, Locus_16576, Locus_57737, Locus_23200, Locus_35179, Locus_37499, Locus_27920, Locus_30059, Locus_60734, Locus_60737, Locus_115534, Locus_826, Locus_75333, Locus_106883, Locus_165067, Locus_4627, Locus_1001…
Biological_process	5	GO:0044057	regulation of system process	http://amigo.geneontology.org/cgi-bin/amigo/term_details?term=GO:0044057	1041	Locus_1219, Locus_37321, Locus_52749, Locus_118926, Locus_8780, Locus_28658, Locus_45759, Locus_83733, Locus_130520, Locus_40345, Locus_117193, Locus_110923, Locus_13125, Locus_121108, Locus_126948, Locus_108177, Locus_665, Locus_9408, Locus_29302, Locus_34170, Locus_56313, Locus_110108, Locus_143773, Locus_159358, Locus_16576, Locus_57737, Locus_8011, Locus_826, Locus_23155, Locus_34844, Locus_5…
Biological_process	5	GO:0045927	positive regulation of growth	http://amigo.geneontology.org/cgi-bin/amigo/term_details?term=GO:0045927	297	Locus_166, Locus_3057, Locus_4318, Locus_6492, Locus_8158, Locus_9684, Locus_10913, Locus_13114, Locus_15932, Locus_19855, Locus_23060, Locus_37005, Locus_38339, Locus_40583, Locus_43200, Locus_43677, Locus_44735, Locus_44738, Locus_47899, Locus_50565, Locus_53971, Locus_64373, Locus_66428, Locus_67367, Locus_68889, Locus_73701, Locus_85184, Locus_86684, Locus_99979, Locus_100361, Locus_105929, L…
Biological_process	5	GO:0048754	branching morphogenesis of a tube	http://amigo.geneontology.org/cgi-bin/amigo/term_details?term=GO:0048754	354	Locus_5530, Locus_24345, Locus_27459, Locus_83960, Locus_86277, Locus_92546, Locus_155822, Locus_20585, Locus_40011, Locus_45575, Locus_59565, Locus_66052, Locus_74272, Locus_75020, Locus_83022, Locus_86702, Locus_87229, Locus_115376, Locus_116345, Locus_118692, Locus_129397, Locus_143618, Locus_144769, Locus_162169, Locus_35743, Locus_56436, Locus_63131, Locus_77118, Locus_77671, Locus_86080, Lo…
Biological_process	5	GO:0072359	circulatory system development	http://amigo.geneontology.org/cgi-bin/amigo/term_details?term=GO:0072359	2090	Locus_535, Locus_4586, Locus_9014, Locus_9151, Locus_9870, Locus_10252, Locus_11125, Locus_11874, Locus_12687, Locus_13286, Locus_14052, Locus_14422, Locus_15441, Locus_15906, Locus_15949, Locus_16484, Locus_16915, Locus_17579, Locus_18950, Locus_19904, Locus_20312, Locus_20775, Locus_21591, Locus_22749, Locus_23594, Locus_25082, Locus_26738, Locus_27146, Locus_27843, Locus_28195, Locus_33842, Lo…
Biological_process	5	GO:0090304	nucleic acid metabolic process	http://amigo.geneontology.org/cgi-bin/amigo/term_details?term=GO:0090304	6682	Locus_13284, Locus_22992, Locus_27036, Locus_34999, Locus_40663, Locus_70302, Locus_96461, Locus_103534, Locus_105611, Locus_107105, Locus_148594, Locus_166051, Locus_3102, Locus_3351, Locus_5298, Locus_7781, Locus_11893, Locus_12897, Locus_13526, Locus_13593, Locus_14847, Locus_17092, Locus_17692, Locus_19167, Locus_22163, Locus_22908, Locus_27014, Locus_28066, Locus_29364, Locus_30208, Locus_30…
Biological_process	5	GO:0044106	cellular amine metabolic process	http://amigo.geneontology.org/cgi-bin/amigo/term_details?term=GO:0044106	367	Locus_24426, Locus_48361, Locus_53076, Locus_53078, Locus_12062, Locus_26397, Locus_60310, Locus_85070, Locus_89289, Locus_131816, Locus_22553, Locus_26787, Locus_45423, Locus_123555, Locus_152182, Locus_47521, Locus_54199, Locus_54202, Locus_54733, Locus_55966, Locus_85665, Locus_105599, Locus_110454, Locus_118219, Locus_24396, Locus_24397, Locus_42891, Locus_51580, Locus_51581, Locus_91863, Loc…
Biological_process	5	GO:0051656	establishment of organelle localization	http://amigo.geneontology.org/cgi-bin/amigo/term_details?term=GO:0051656	260	Locus_5731, Locus_6765, Locus_14221, Locus_14300, Locus_18115, Locus_22956, Locus_25352, Locus_52844, Locus_80897, Locus_122364, Locus_15498, Locus_17006, Locus_19569, Locus_22367, Locus_30208, Locus_34431, Locus_34443, Locus_43740, Locus_45667, Locus_45748, Locus_47593, Locus_53512, Locus_53513, Locus_60660, Locus_62225, Locus_65306, Locus_72345, Locus_76177, Locus_78587, Locus_86132, Locus_1101…
Biological_process	5	GO:0060173	limb development	http://amigo.geneontology.org/cgi-bin/amigo/term_details?term=GO:0060173	374	Locus_753, Locus_1478, Locus_2011, Locus_6859, Locus_6975, Locus_8580, Locus_20139, Locus_27014, Locus_35740, Locus_39900, Locus_46287, Locus_49142, Locus_49302, Locus_70019, Locus_75507, Locus_77671, Locus_78308, Locus_80620, Locus_83617, Locus_103520, Locus_122742, Locus_130803, Locus_133497, Locus_142152, Locus_160333, Locus_162745, Locus_162952, Locus_1470, Locus_14940, Locus_16812, Locus_186…
Biological_process	6	GO:0045995	regulation of embryonic development	http://amigo.geneontology.org/cgi-bin/amigo/term_details?term=GO:0045995	245	Locus_5530, Locus_24345, Locus_27459, Locus_83960, Locus_86277, Locus_92546, Locus_155822, Locus_29634, Locus_39347, Locus_39348, Locus_63726, Locus_72485, Locus_119409, Locus_153290, Locus_29146, Locus_36712, Locus_60433, Locus_61806, Locus_98374, Locus_100616, Locus_110393, Locus_113836, Locus_165539, Locus_23434, Locus_41300, Locus_44108, Locus_44109, Locus_99213, Locus_101509, Locus_124420, L…
Biological_process	6	GO:0009165	nucleotide biosynthetic process	http://amigo.geneontology.org/cgi-bin/amigo/term_details?term=GO:0009165	589	Locus_14336, Locus_20415, Locus_80757, Locus_119128, Locus_154800, Locus_96479, Locus_30394, Locus_34526, Locus_49656, Locus_64812, Locus_8043, Locus_18376, Locus_31430, Locus_44332, Locus_44782, Locus_56841, Locus_61817, Locus_74860, Locus_74891, Locus_94526, Locus_100530, Locus_111033, Locus_119117, Locus_124510, Locus_2436, Locus_2437, Locus_2459, Locus_8327, Locus_9425, Locus_12014, Locus_127…
Biological_process	6	GO:0006401	RNA catabolic process	http://amigo.geneontology.org/cgi-bin/amigo/term_details?term=GO:0006401	298	Locus_14052, Locus_49486, Locus_40923, Locus_164708, Locus_13229, Locus_108613, Locus_39129, Locus_8899, Locus_16043, Locus_17824, Locus_19561, Locus_22712, Locus_25792, Locus_48845, Locus_55011, Locus_69903, Locus_118217, Locus_118945, Locus_148113, Locus_18021, Locus_32557, Locus_34458, Locus_37335, Locus_40585, Locus_46917, Locus_51134, Locus_54740, Locus_104549, Locus_122762, Locus_49464, Loc…
Biological_process	6	GO:0050954	sensory perception of mechanical stimulus	http://amigo.geneontology.org/cgi-bin/amigo/term_details?term=GO:0050954	335	Locus_42097, Locus_69591, Locus_83918, Locus_234, Locus_5835, Locus_5836, Locus_11446, Locus_14244, Locus_20676, Locus_27884, Locus_85531, Locus_112766, Locus_2485, Locus_12625, Locus_20484, Locus_23644, Locus_28955, Locus_37023, Locus_37879, Locus_43363, Locus_44969, Locus_51405, Locus_56861, Locus_63964, Locus_71540, Locus_86254, Locus_97949, Locus_101477, Locus_104036, Locus_121166, Locus_1231…
Biological_process	6	GO:0009119	ribonucleoside metabolic process	http://amigo.geneontology.org/cgi-bin/amigo/term_details?term=GO:0009119	1572	Locus_23784, Locus_143017, Locus_33417, Locus_39051, Locus_41090, Locus_23200, Locus_35179, Locus_37499, Locus_98360, Locus_103172, Locus_115406, Locus_116893, Locus_92159, Locus_111586, Locus_12026, Locus_63260, Locus_63363, Locus_101897, Locus_217, Locus_1241, Locus_2810, Locus_13338, Locus_17166, Locus_29993, Locus_31912, Locus_34337, Locus_38216, Locus_40783, Locus_43931, Locus_45900, Locus_4…
Biological_process	6	GO:0060562	epithelial tube morphogenesis	http://amigo.geneontology.org/cgi-bin/amigo/term_details?term=GO:0060562	633	Locus_18382, Locus_22547, Locus_89640, Locus_131131, Locus_145046, Locus_44860, Locus_5530, Locus_24345, Locus_27459, Locus_83960, Locus_86277, Locus_92546, Locus_155822, Locus_20585, Locus_40011, Locus_45575, Locus_59565, Locus_66052, Locus_74272, Locus_75020, Locus_83022, Locus_86702, Locus_87229, Locus_115376, Locus_116345, Locus_118692, Locus_129397, Locus_143618, Locus_144769, Locus_162169, …
Biological_process	6	GO:0009112	nucleobase metabolic process	http://amigo.geneontology.org/cgi-bin/amigo/term_details?term=GO:0009112	414	Locus_23200, Locus_35179, Locus_37499, Locus_14972, Locus_70102, Locus_5335, Locus_58002, Locus_69877, Locus_76067, Locus_89556, Locus_104233, Locus_122543, Locus_125376, Locus_149504, Locus_157464, Locus_81895, Locus_8423, Locus_11802, Locus_13665, Locus_25824, Locus_46573, Locus_49218, Locus_103179, Locus_105997, Locus_118485, Locus_136107, Locus_8976, Locus_44219, Locus_112604, Locus_1068, Loc…
Biological_process	6	GO:0046364	monosaccharide biosynthetic process	http://amigo.geneontology.org/cgi-bin/amigo/term_details?term=GO:0046364	220	Locus_21374, Locus_22618, Locus_30721, Locus_38001, Locus_43890, Locus_95990, Locus_123206, Locus_4862, Locus_31072, Locus_32267, Locus_36712, Locus_44818, Locus_48074, Locus_52146, Locus_100616, Locus_134418, Locus_48391, Locus_121925, Locus_3202, Locus_25548, Locus_46863, Locus_122934, Locus_163160, Locus_22029, Locus_113096, Locus_10532, Locus_41529, Locus_28070, Locus_33977, Locus_34388, Locu…
Biological_process	6	GO:0051320	S phase	http://amigo.geneontology.org/cgi-bin/amigo/term_details?term=GO:0051320	235	Locus_16170, Locus_16767, Locus_20083, Locus_34788, Locus_35356, Locus_38904, Locus_39465, Locus_40478, Locus_45725, Locus_46370, Locus_51641, Locus_63108, Locus_65385, Locus_72214, Locus_88102, Locus_105375, Locus_116878, Locus_116959, Locus_144244, Locus_9087, Locus_9540, Locus_11214, Locus_11433, Locus_12729, Locus_12751, Locus_21969, Locus_26379, Locus_34731, Locus_41785, Locus_50048, Locus_5…
Biological_process	6	GO:0060284	regulation of cell development	http://amigo.geneontology.org/cgi-bin/amigo/term_details?term=GO:0060284	1222	Locus_166, Locus_3057, Locus_4318, Locus_6492, Locus_8158, Locus_9684, Locus_10913, Locus_13114, Locus_15932, Locus_19855, Locus_23060, Locus_37005, Locus_38339, Locus_40583, Locus_43200, Locus_43677, Locus_44735, Locus_44738, Locus_47899, Locus_50565, Locus_53971, Locus_64373, Locus_66428, Locus_67367, Locus_68889, Locus_73701, Locus_85184, Locus_86684, Locus_99979, Locus_100361, Locus_105929, L…
Biological_process	6	GO:0006939	smooth muscle contraction	http://amigo.geneontology.org/cgi-bin/amigo/term_details?term=GO:0006939	221	Locus_665, Locus_9408, Locus_29302, Locus_34170, Locus_56313, Locus_110108, Locus_143773, Locus_159358, Locus_387, Locus_1943, Locus_12014, Locus_14051, Locus_14607, Locus_15154, Locus_17657, Locus_24003, Locus_27081, Locus_27459, Locus_30861, Locus_40059, Locus_41864, Locus_53859, Locus_57269, Locus_68639, Locus_70389, Locus_75145, Locus_75863, Locus_76579, Locus_83960, Locus_91864, Locus_95493,…
Biological_process	6	GO:0019221	cytokine-mediated signaling pathway	http://amigo.geneontology.org/cgi-bin/amigo/term_details?term=GO:0019221	341	Locus_27146, Locus_103634, Locus_16972, Locus_17767, Locus_24468, Locus_30872, Locus_47095, Locus_60737, Locus_67317, Locus_83185, Locus_101461, Locus_112276, Locus_113427, Locus_116907, Locus_137426, Locus_161604, Locus_166177, Locus_17658, Locus_19369, Locus_20224, Locus_31221, Locus_42788, Locus_43901, Locus_43902, Locus_47422, Locus_62941, Locus_63914, Locus_110624, Locus_114918, Locus_119161…
Biological_process	6	GO:0019320	hexose catabolic process	http://amigo.geneontology.org/cgi-bin/amigo/term_details?term=GO:0019320	251	Locus_2225, Locus_22668, Locus_23264, Locus_27395, Locus_38230, Locus_38332, Locus_55643, Locus_55959, Locus_55962, Locus_61670, Locus_65280, Locus_71159, Locus_117659, Locus_120891, Locus_924, Locus_54757, Locus_54758, Locus_151563, Locus_21389, Locus_44818, Locus_45671, Locus_48416, Locus_51670, Locus_52001, Locus_63520, Locus_63971, Locus_88321, Locus_1999, Locus_5046, Locus_5797, Locus_7377, …
Biological_process	6	GO:0046394	carboxylic acid biosynthetic process	http://amigo.geneontology.org/cgi-bin/amigo/term_details?term=GO:0046394	606	Locus_5335, Locus_57686, Locus_69877, Locus_76067, Locus_89556, Locus_122543, Locus_125376, Locus_157464, Locus_29862, Locus_52590, Locus_96147, Locus_3777, Locus_29320, Locus_40549, Locus_48115, Locus_48951, Locus_57679, Locus_57680, Locus_57681, Locus_121066, Locus_29585, Locus_49480, Locus_29407, Locus_49978, Locus_59453, Locus_1238, Locus_10339, Locus_11825, Locus_14278, Locus_15105, Locus_21…
Biological_process	6	GO:0010605	negative regulation of macromolecule metabolic process	http://amigo.geneontology.org/cgi-bin/amigo/term_details?term=GO:0010605	2283	Locus_15169, Locus_77430, Locus_96756, Locus_1470, Locus_3714, Locus_14783, Locus_15748, Locus_17270, Locus_17971, Locus_18600, Locus_22074, Locus_26150, Locus_27431, Locus_28267, Locus_36930, Locus_39323, Locus_41964, Locus_42637, Locus_52541, Locus_53072, Locus_56248, Locus_57040, Locus_61806, Locus_62615, Locus_69635, Locus_72799, Locus_91630, Locus_94250, Locus_95499, Locus_97061, Locus_10929…
Biological_process	6	GO:0010647	positive regulation of cell communication	http://amigo.geneontology.org/cgi-bin/amigo/term_details?term=GO:0010647	1420	Locus_615, Locus_4765, Locus_5405, Locus_8204, Locus_12065, Locus_12378, Locus_13153, Locus_13457, Locus_13478, Locus_17556, Locus_19499, Locus_22556, Locus_27014, Locus_30440, Locus_30845, Locus_34457, Locus_34968, Locus_37237, Locus_39944, Locus_39945, Locus_40712, Locus_44742, Locus_48066, Locus_64265, Locus_86428, Locus_88354, Locus_91025, Locus_94628, Locus_95072, Locus_96841, Locus_103647, …
Biological_process	6	GO:0071345	cellular response to cytokine stimulus	http://amigo.geneontology.org/cgi-bin/amigo/term_details?term=GO:0071345	422	Locus_27146, Locus_103634, Locus_16972, Locus_17767, Locus_24468, Locus_30872, Locus_47095, Locus_60737, Locus_67317, Locus_83185, Locus_101461, Locus_112276, Locus_113427, Locus_116907, Locus_137426, Locus_161604, Locus_166177, Locus_17658, Locus_19369, Locus_20224, Locus_31221, Locus_42788, Locus_43901, Locus_43902, Locus_47422, Locus_62941, Locus_63914, Locus_110624, Locus_114918, Locus_119161…
Biological_process	6	GO:0051272	positive regulation of cellular component movement	http://amigo.geneontology.org/cgi-bin/amigo/term_details?term=GO:0051272	477	Locus_74842, Locus_80623, Locus_90460, Locus_114628, Locus_139605, Locus_61333, Locus_19904, Locus_26023, Locus_26738, Locus_28195, Locus_33842, Locus_41941, Locus_46511, Locus_63015, Locus_107028, Locus_111815, Locus_128519, Locus_132316, Locus_151902, Locus_9023, Locus_16945, Locus_42193, Locus_59383, Locus_70159, Locus_115024, Locus_116752, Locus_53437, Locus_84948, Locus_114527, Locus_74375, …
Biological_process	6	GO:0051249	regulation of lymphocyte activation	http://amigo.geneontology.org/cgi-bin/amigo/term_details?term=GO:0051249	356	Locus_34443, Locus_72345, Locus_94823, Locus_114559, Locus_143790, Locus_24054, Locus_24055, Locus_41785, Locus_43144, Locus_43145, Locus_44347, Locus_44711, Locus_77141, Locus_90233, Locus_98836, Locus_98962, Locus_11193, Locus_27032, Locus_53437, Locus_17498, Locus_11421, Locus_18783, Locus_23163, Locus_74025, Locus_31221, Locus_62941, Locus_110624, Locus_119161, Locus_154782, Locus_103641, Loc…
Biological_process	6	GO:0016070	RNA metabolic process	http://amigo.geneontology.org/cgi-bin/amigo/term_details?term=GO:0016070	5805	Locus_37572, Locus_55680, Locus_73552, Locus_15304, Locus_77418, Locus_148210, Locus_55856, Locus_109173, Locus_19285, Locus_100951, Locus_9087, Locus_41394, Locus_924, Locus_24343, Locus_54757, Locus_54758, Locus_151563, Locus_7335, Locus_58694, Locus_65274, Locus_72750, Locus_90846, Locus_95050, Locus_29120, Locus_37234, Locus_40146, Locus_91415, Locus_94497, Locus_18474, Locus_42892, Locus_932…
Biological_process	6	GO:0006570	tyrosine metabolic process	http://amigo.geneontology.org/cgi-bin/amigo/term_details?term=GO:0006570	313	Locus_1979, Locus_44930, Locus_69816, Locus_165870, Locus_48168, Locus_51037, Locus_58154, Locus_3055, Locus_4972, Locus_8829, Locus_10296, Locus_12661, Locus_17356, Locus_22415, Locus_25459, Locus_27542, Locus_31783, Locus_34204, Locus_37271, Locus_42029, Locus_42573, Locus_43592, Locus_45366, Locus_46326, Locus_46327, Locus_46447, Locus_47587, Locus_48821, Locus_51529, Locus_54884, Locus_61549,…
Biological_process	6	GO:0031175	neuron projection development	http://amigo.geneontology.org/cgi-bin/amigo/term_details?term=GO:0031175	1763	Locus_166, Locus_3057, Locus_4318, Locus_6492, Locus_8158, Locus_9684, Locus_10913, Locus_13114, Locus_15932, Locus_19855, Locus_23060, Locus_37005, Locus_38339, Locus_40583, Locus_43200, Locus_43677, Locus_44735, Locus_44738, Locus_47899, Locus_50565, Locus_53971, Locus_64373, Locus_66428, Locus_67367, Locus_68889, Locus_73701, Locus_85184, Locus_86684, Locus_99979, Locus_100361, Locus_105929, L…
Biological_process	6	GO:0019932	second-messenger-mediated signaling	http://amigo.geneontology.org/cgi-bin/amigo/term_details?term=GO:0019932	307	Locus_33629, Locus_34910, Locus_48626, Locus_64299, Locus_67163, Locus_89515, Locus_107093, Locus_128971, Locus_141703, Locus_142801, Locus_144943, Locus_103645, Locus_13453, Locus_17269, Locus_44020, Locus_54703, Locus_6420, Locus_12452, Locus_58112, Locus_70415, Locus_95176, Locus_99449, Locus_123704, Locus_12233, Locus_21332, Locus_22150, Locus_35907, Locus_42159, Locus_44373, Locus_46998, Loc…
Biological_process	6	GO:0009154	purine ribonucleotide catabolic process	http://amigo.geneontology.org/cgi-bin/amigo/term_details?term=GO:0009154	2035	Locus_28288, Locus_69459, Locus_70102, Locus_84178, Locus_97485, Locus_105723, Locus_111453, Locus_121773, Locus_146240, Locus_148005, Locus_46381, Locus_46385, Locus_2185, Locus_9669, Locus_16525, Locus_40988, Locus_94673, Locus_2396, Locus_8724, Locus_9023, Locus_10741, Locus_11469, Locus_12180, Locus_15446, Locus_16371, Locus_16945, Locus_17882, Locus_20371, Locus_28529, Locus_42193, Locus_443…
Biological_process	6	GO:0034329	cell junction assembly	http://amigo.geneontology.org/cgi-bin/amigo/term_details?term=GO:0034329	420	Locus_8659, Locus_17402, Locus_27675, Locus_31192, Locus_33843, Locus_34976, Locus_46635, Locus_46636, Locus_46637, Locus_63816, Locus_66157, Locus_75305, Locus_107263, Locus_109420, Locus_112191, Locus_123276, Locus_133183, Locus_133448, Locus_21075, Locus_34263, Locus_11964, Locus_16318, Locus_16701, Locus_16854, Locus_25764, Locus_28415, Locus_28854, Locus_38288, Locus_44156, Locus_51402, Locu…
Biological_process	6	GO:0044264	cellular polysaccharide metabolic process	http://amigo.geneontology.org/cgi-bin/amigo/term_details?term=GO:0044264	209	Locus_1495, Locus_7867, Locus_8892, Locus_11893, Locus_14182, Locus_22908, Locus_23606, Locus_32769, Locus_33635, Locus_39556, Locus_39607, Locus_41843, Locus_44818, Locus_46060, Locus_48061, Locus_49860, Locus_56906, Locus_71791, Locus_73390, Locus_76802, Locus_80908, Locus_97000, Locus_114539, Locus_115282, Locus_117687, Locus_119251, Locus_122832, Locus_140761, Locus_143959, Locus_151016, Locu…
Biological_process	6	GO:0045088	regulation of innate immune response	http://amigo.geneontology.org/cgi-bin/amigo/term_details?term=GO:0045088	282	Locus_96110, Locus_50104, Locus_13046, Locus_24897, Locus_35258, Locus_39021, Locus_45192, Locus_51991, Locus_66891, Locus_96895, Locus_109934, Locus_61806, Locus_62615, Locus_7325, Locus_11336, Locus_19040, Locus_45756, Locus_47618, Locus_47619, Locus_47620, Locus_53499, Locus_78007, Locus_113718, Locus_125831, Locus_136055, Locus_8301, Locus_12435, Locus_19329, Locus_35176, Locus_46283, Locus_4…
Biological_process	6	GO:0030900	forebrain development	http://amigo.geneontology.org/cgi-bin/amigo/term_details?term=GO:0030900	768	Locus_9669, Locus_10047, Locus_10854, Locus_18114, Locus_27573, Locus_40988, Locus_45173, Locus_46466, Locus_48767, Locus_51984, Locus_55849, Locus_56137, Locus_90480, Locus_96750, Locus_106385, Locus_131606, Locus_137967, Locus_138504, Locus_140182, Locus_1478, Locus_41360, Locus_43527, Locus_46287, Locus_65054, Locus_87133, Locus_117028, Locus_125825, Locus_160333, Locus_166244, Locus_1768, Loc…
Biological_process	6	GO:0016071	mRNA metabolic process	http://amigo.geneontology.org/cgi-bin/amigo/term_details?term=GO:0016071	821	Locus_37572, Locus_55680, Locus_73552, Locus_14052, Locus_49486, Locus_40923, Locus_164708, Locus_39129, Locus_15689, Locus_23628, Locus_99094, Locus_139117, Locus_8899, Locus_16043, Locus_17824, Locus_19561, Locus_22712, Locus_25792, Locus_48845, Locus_55011, Locus_69903, Locus_118217, Locus_118945, Locus_148113, Locus_18910, Locus_31023, Locus_49237, Locus_50946, Locus_107697, Locus_408, Locus_…
Biological_process	6	GO:0009108	coenzyme biosynthetic process	http://amigo.geneontology.org/cgi-bin/amigo/term_details?term=GO:0009108	273	Locus_30394, Locus_34526, Locus_49656, Locus_64812, Locus_8043, Locus_5704, Locus_6110, Locus_6745, Locus_13273, Locus_31253, Locus_38408, Locus_43226, Locus_44997, Locus_59720, Locus_73558, Locus_77673, Locus_83337, Locus_91396, Locus_95263, Locus_3623, Locus_21792, Locus_32505, Locus_46968, Locus_47191, Locus_58928, Locus_58930, Locus_60810, Locus_63514, Locus_104496, Locus_106727, Locus_43010,…
Biological_process	6	GO:0001894	tissue homeostasis	http://amigo.geneontology.org/cgi-bin/amigo/term_details?term=GO:0001894	214	Locus_12353, Locus_28415, Locus_28494, Locus_38288, Locus_39162, Locus_43618, Locus_46704, Locus_53798, Locus_66300, Locus_72625, Locus_73501, Locus_76517, Locus_81503, Locus_98489, Locus_110016, Locus_118272, Locus_123898, Locus_157676, Locus_163680, Locus_164593, Locus_7106, Locus_18032, Locus_19279, Locus_20336, Locus_26023, Locus_41032, Locus_46511, Locus_49535, Locus_61806, Locus_63015, Locu…
Biological_process	6	GO:0019318	hexose metabolic process	http://amigo.geneontology.org/cgi-bin/amigo/term_details?term=GO:0019318	561	Locus_1495, Locus_7867, Locus_8892, Locus_11893, Locus_14182, Locus_22908, Locus_23606, Locus_32769, Locus_33635, Locus_39556, Locus_39607, Locus_41843, Locus_44818, Locus_46060, Locus_48061, Locus_49860, Locus_56906, Locus_71791, Locus_73390, Locus_76802, Locus_80908, Locus_97000, Locus_114539, Locus_115282, Locus_117687, Locus_119251, Locus_122832, Locus_140761, Locus_143959, Locus_151016, Locu…
Biological_process	6	GO:0016310	phosphorylation	http://amigo.geneontology.org/cgi-bin/amigo/term_details?term=GO:0016310	3443	Locus_2740, Locus_34148, Locus_45759, Locus_52169, Locus_52170, Locus_55155, Locus_72130, Locus_76398, Locus_79696, Locus_83733, Locus_98472, Locus_118157, Locus_130520, Locus_145924, Locus_5298, Locus_12007, Locus_12030, Locus_13593, Locus_16170, Locus_22019, Locus_32532, Locus_34788, Locus_34811, Locus_35356, Locus_42880, Locus_51641, Locus_52446, Locus_53886, Locus_58749, Locus_63108, Locus_65…
Biological_process	6	GO:0043413	macromolecule glycosylation	http://amigo.geneontology.org/cgi-bin/amigo/term_details?term=GO:0043413	342	Locus_34071, Locus_54960, Locus_95182, Locus_105248, Locus_23042, Locus_10609, Locus_11797, Locus_18691, Locus_58809, Locus_17269, Locus_49668, Locus_54703, Locus_58807, Locus_72900, Locus_18781, Locus_49890, Locus_82034, Locus_2847, Locus_29128, Locus_30984, Locus_34013, Locus_35189, Locus_39835, Locus_55905, Locus_56770, Locus_56771, Locus_78668, Locus_83805, Locus_93362, Locus_102594, Locus_12…
Biological_process	6	GO:0046488	phosphatidylinositol metabolic process	http://amigo.geneontology.org/cgi-bin/amigo/term_details?term=GO:0046488	240	Locus_29958, Locus_7089, Locus_7226, Locus_8560, Locus_10556, Locus_13793, Locus_14490, Locus_16853, Locus_21831, Locus_23632, Locus_23633, Locus_26512, Locus_33581, Locus_39990, Locus_40330, Locus_42411, Locus_48482, Locus_48994, Locus_54454, Locus_58431, Locus_62732, Locus_68348, Locus_91002, Locus_116946, Locus_117761, Locus_119015, Locus_119487, Locus_131857, Locus_133704, Locus_138952, Locus…
Biological_process	6	GO:0015837	amine transport	http://amigo.geneontology.org/cgi-bin/amigo/term_details?term=GO:0015837	256	Locus_9408, Locus_29302, Locus_39162, Locus_53798, Locus_56313, Locus_12435, Locus_30382, Locus_34317, Locus_35176, Locus_46283, Locus_46284, Locus_52757, Locus_66692, Locus_75341, Locus_105467, Locus_106219, Locus_112887, Locus_148708, Locus_161115, Locus_166483, Locus_42588, Locus_6872, Locus_13279, Locus_33629, Locus_97899, Locus_101509, Locus_112633, Locus_122247, Locus_127306, Locus_146097, …
Biological_process	6	GO:0006639	acylglycerol metabolic process	http://amigo.geneontology.org/cgi-bin/amigo/term_details?term=GO:0006639	224	Locus_651, Locus_1014, Locus_6493, Locus_8751, Locus_11578, Locus_16473, Locus_20378, Locus_20486, Locus_37290, Locus_41002, Locus_43501, Locus_50901, Locus_56135, Locus_57226, Locus_66026, Locus_71443, Locus_75305, Locus_100317, Locus_112191, Locus_121291, Locus_131122, Locus_149185, Locus_161777, Locus_272, Locus_6745, Locus_8370, Locus_8709, Locus_9342, Locus_11558, Locus_11748, Locus_13258, L…
Biological_process	6	GO:0060548	negative regulation of cell death	http://amigo.geneontology.org/cgi-bin/amigo/term_details?term=GO:0060548	1233	Locus_386, Locus_6324, Locus_7931, Locus_8219, Locus_8652, Locus_9023, Locus_9151, Locus_10082, Locus_10530, Locus_12458, Locus_13884, Locus_14052, Locus_14246, Locus_15872, Locus_15873, Locus_16945, Locus_17223, Locus_17798, Locus_18844, Locus_19776, Locus_19924, Locus_20973, Locus_22582, Locus_24678, Locus_27945, Locus_29682, Locus_32769, Locus_36329, Locus_38904, Locus_39607, Locus_40478, Locu…
Biological_process	6	GO:0008284	positive regulation of cell proliferation	http://amigo.geneontology.org/cgi-bin/amigo/term_details?term=GO:0008284	1070	Locus_6730, Locus_10660, Locus_16731, Locus_28415, Locus_37327, Locus_38288, Locus_39881, Locus_41235, Locus_42067, Locus_51402, Locus_56949, Locus_61718, Locus_62595, Locus_71181, Locus_71569, Locus_95315, Locus_100407, Locus_111582, Locus_117913, Locus_145325, Locus_154323, Locus_160229, Locus_164593, Locus_12030, Locus_15545, Locus_23627, Locus_46097, Locus_52446, Locus_67230, Locus_73630, Loc…
Biological_process	6	GO:0001704	formation of primary germ layer	http://amigo.geneontology.org/cgi-bin/amigo/term_details?term=GO:0001704	244	Locus_7382, Locus_15401, Locus_20930, Locus_44965, Locus_44966, Locus_55996, Locus_103813, Locus_17556, Locus_18399, Locus_25735, Locus_44742, Locus_50371, Locus_96841, Locus_118232, Locus_125133, Locus_137691, Locus_8549, Locus_27981, Locus_29276, Locus_50025, Locus_52292, Locus_114321, Locus_19924, Locus_27870, Locus_39831, Locus_41235, Locus_117605, Locus_121331, Locus_133264, Locus_156149, Lo…
Biological_process	6	GO:0030308	negative regulation of cell growth	http://amigo.geneontology.org/cgi-bin/amigo/term_details?term=GO:0030308	233	Locus_753, Locus_6492, Locus_6859, Locus_10913, Locus_13192, Locus_15389, Locus_27146, Locus_32486, Locus_41117, Locus_44380, Locus_55345, Locus_55346, Locus_56427, Locus_64373, Locus_70156, Locus_72528, Locus_72608, Locus_73216, Locus_82887, Locus_83858, Locus_87563, Locus_95448, Locus_103634, Locus_109069, Locus_113273, Locus_143445, Locus_143506, Locus_150147, Locus_162745, Locus_21003, Locus_…
Biological_process	6	GO:0015031	protein transport	http://amigo.geneontology.org/cgi-bin/amigo/term_details?term=GO:0015031	2047	Locus_234, Locus_696, Locus_895, Locus_1833, Locus_2143, Locus_2271, Locus_2548, Locus_2704, Locus_3015, Locus_3404, Locus_3599, Locus_3735, Locus_4119, Locus_4547, Locus_5185, Locus_5536, Locus_5656, Locus_5956, Locus_6251, Locus_7036, Locus_7208, Locus_7850, Locus_8153, Locus_8466, Locus_8627, Locus_8751, Locus_9018, Locus_9200, Locus_9250, Locus_9306, Locus_9328, Locus_9540, Locus_9591, Locus_…
Biological_process	6	GO:0030100	regulation of endocytosis	http://amigo.geneontology.org/cgi-bin/amigo/term_details?term=GO:0030100	256	Locus_21760, Locus_49820, Locus_62319, Locus_102573, Locus_12733, Locus_34587, Locus_37949, Locus_40713, Locus_63076, Locus_107307, Locus_110077, Locus_125538, Locus_127222, Locus_18840, Locus_24730, Locus_753, Locus_8077, Locus_11274, Locus_22582, Locus_23517, Locus_24678, Locus_26023, Locus_32779, Locus_33617, Locus_37260, Locus_37354, Locus_42742, Locus_46511, Locus_52535, Locus_52536, Locus_5…
Biological_process	6	GO:0008643	carbohydrate transport	http://amigo.geneontology.org/cgi-bin/amigo/term_details?term=GO:0008643	267	Locus_8094, Locus_8785, Locus_9319, Locus_17430, Locus_42013, Locus_46512, Locus_101581, Locus_110156, Locus_40247, Locus_50644, Locus_50645, Locus_30086, Locus_100913, Locus_47202, Locus_71252, Locus_13596, Locus_59245, Locus_59247, Locus_113049, Locus_23006, Locus_27499, Locus_96017, Locus_113718, Locus_4095, Locus_7867, Locus_19493, Locus_20471, Locus_25936, Locus_39391, Locus_40123, Locus_460…
Biological_process	6	GO:0045333	cellular respiration	http://amigo.geneontology.org/cgi-bin/amigo/term_details?term=GO:0045333	267	Locus_27985, Locus_38300, Locus_56385, Locus_65640, Locus_80122, Locus_93697, Locus_104074, Locus_109860, Locus_117445, Locus_130423, Locus_152775, Locus_17323, Locus_55802, Locus_10241, Locus_22557, Locus_25466, Locus_26080, Locus_28768, Locus_29251, Locus_32986, Locus_34454, Locus_34775, Locus_34865, Locus_37300, Locus_38131, Locus_38449, Locus_38919, Locus_39165, Locus_40584, Locus_40714, Locu…
Biological_process	6	GO:0032268	regulation of cellular protein metabolic process	http://amigo.geneontology.org/cgi-bin/amigo/term_details?term=GO:0032268	2420	Locus_2740, Locus_34148, Locus_45759, Locus_52169, Locus_52170, Locus_55155, Locus_72130, Locus_76398, Locus_79696, Locus_83733, Locus_98472, Locus_118157, Locus_130520, Locus_145924, Locus_5298, Locus_12007, Locus_12030, Locus_13593, Locus_16170, Locus_22019, Locus_32532, Locus_34788, Locus_34811, Locus_35356, Locus_42880, Locus_51641, Locus_52446, Locus_53886, Locus_58749, Locus_63108, Locus_65…
Biological_process	6	GO:0030003	cellular cation homeostasis	http://amigo.geneontology.org/cgi-bin/amigo/term_details?term=GO:0030003	699	Locus_27240, Locus_45257, Locus_52006, Locus_53965, Locus_826, Locus_9586, Locus_45884, Locus_56631, Locus_56632, Locus_68082, Locus_68803, Locus_79264, Locus_82864, Locus_109366, Locus_112665, Locus_120436, Locus_124313, Locus_147599, Locus_147883, Locus_165067, Locus_8894, Locus_17269, Locus_44020, Locus_45527, Locus_46880, Locus_51186, Locus_57101, Locus_57821, Locus_58237, Locus_28746, Locus_…
Biological_process	6	GO:0006112	energy reserve metabolic process	http://amigo.geneontology.org/cgi-bin/amigo/term_details?term=GO:0006112	316	Locus_1495, Locus_7867, Locus_8892, Locus_11893, Locus_14182, Locus_22908, Locus_23606, Locus_32769, Locus_33635, Locus_39556, Locus_39607, Locus_41843, Locus_44818, Locus_46060, Locus_48061, Locus_49860, Locus_56906, Locus_71791, Locus_73390, Locus_76802, Locus_80908, Locus_97000, Locus_114539, Locus_115282, Locus_117687, Locus_119251, Locus_122832, Locus_140761, Locus_143959, Locus_151016, Locu…
Biological_process	6	GO:0032496	response to lipopolysaccharide	http://amigo.geneontology.org/cgi-bin/amigo/term_details?term=GO:0032496	314	Locus_3731, Locus_4844, Locus_8301, Locus_8438, Locus_8549, Locus_10084, Locus_10565, Locus_11496, Locus_13286, Locus_16519, Locus_16884, Locus_18713, Locus_19329, Locus_20224, Locus_20264, Locus_22019, Locus_22749, Locus_26749, Locus_27146, Locus_27629, Locus_28070, Locus_29276, Locus_29354, Locus_33148, Locus_33977, Locus_34336, Locus_34817, Locus_37348, Locus_37501, Locus_37827, Locus_39006, L…
Biological_process	6	GO:0048285	organelle fission	http://amigo.geneontology.org/cgi-bin/amigo/term_details?term=GO:0048285	575	Locus_17930, Locus_54015, Locus_62878, Locus_9087, Locus_20091, Locus_22480, Locus_23029, Locus_42782, Locus_46299, Locus_50048, Locus_64507, Locus_69165, Locus_95178, Locus_111662, Locus_3765, Locus_9720, Locus_11778, Locus_23317, Locus_41365, Locus_46645, Locus_110479, Locus_110641, Locus_9501, Locus_11400, Locus_14783, Locus_15485, Locus_16984, Locus_17350, Locus_22978, Locus_29355, Locus_2975…
Biological_process	6	GO:0048762	mesenchymal cell differentiation	http://amigo.geneontology.org/cgi-bin/amigo/term_details?term=GO:0048762	458	Locus_9326, Locus_16653, Locus_16731, Locus_19735, Locus_24345, Locus_27459, Locus_40965, Locus_41235, Locus_52468, Locus_63684, Locus_64732, Locus_75901, Locus_83331, Locus_83960, Locus_86277, Locus_90212, Locus_92546, Locus_100407, Locus_113988, Locus_114201, Locus_115408, Locus_125162, Locus_155822, Locus_160229, Locus_409, Locus_12378, Locus_12693, Locus_12694, Locus_14027, Locus_16887, Locus…
Biological_process	6	GO:0048232	male gamete generation	http://amigo.geneontology.org/cgi-bin/amigo/term_details?term=GO:0048232	383	Locus_3731, Locus_13516, Locus_15394, Locus_16043, Locus_32168, Locus_37501, Locus_37827, Locus_57576, Locus_58593, Locus_33411, Locus_39988, Locus_42159, Locus_45999, Locus_60084, Locus_103048, Locus_105504, Locus_114808, Locus_145804, Locus_2704, Locus_4772, Locus_9820, Locus_11601, Locus_11715, Locus_13153, Locus_14584, Locus_16138, Locus_20756, Locus_21374, Locus_23434, Locus_23742, Locus_244…
Biological_process	6	GO:0051216	cartilage development	http://amigo.geneontology.org/cgi-bin/amigo/term_details?term=GO:0051216	468	Locus_3848, Locus_4765, Locus_8613, Locus_11023, Locus_13478, Locus_14613, Locus_17293, Locus_18878, Locus_19499, Locus_43552, Locus_49892, Locus_64492, Locus_68054, Locus_70198, Locus_77669, Locus_78413, Locus_83617, Locus_84123, Locus_84583, Locus_94831, Locus_95072, Locus_119666, Locus_122312, Locus_124242, Locus_133497, Locus_133805, Locus_152395, Locus_154207, Locus_2541, Locus_3488, Locus_4…
Biological_process	6	GO:0006897	endocytosis	http://amigo.geneontology.org/cgi-bin/amigo/term_details?term=GO:0006897	849	Locus_872, Locus_4844, Locus_10565, Locus_11496, Locus_12733, Locus_16807, Locus_16884, Locus_36858, Locus_42295, Locus_45406, Locus_49053, Locus_53907, Locus_58088, Locus_58089, Locus_62111, Locus_63076, Locus_66443, Locus_77300, Locus_80730, Locus_95094, Locus_96158, Locus_110077, Locus_128908, Locus_139500, Locus_139605, Locus_160112, Locus_27431, Locus_27450, Locus_69635, Locus_114740, Locus_…
Biological_process	6	GO:0048666	neuron development	http://amigo.geneontology.org/cgi-bin/amigo/term_details?term=GO:0048666	2099	Locus_166, Locus_3057, Locus_4318, Locus_6492, Locus_8158, Locus_9684, Locus_10913, Locus_13114, Locus_15932, Locus_19855, Locus_23060, Locus_37005, Locus_38339, Locus_40583, Locus_43200, Locus_43677, Locus_44735, Locus_44738, Locus_47899, Locus_50565, Locus_53971, Locus_64373, Locus_66428, Locus_67367, Locus_68889, Locus_73701, Locus_85184, Locus_86684, Locus_99979, Locus_100361, Locus_105929, L…
Biological_process	6	GO:0046365	monosaccharide catabolic process	http://amigo.geneontology.org/cgi-bin/amigo/term_details?term=GO:0046365	251	Locus_2225, Locus_22668, Locus_23264, Locus_27395, Locus_38230, Locus_38332, Locus_55643, Locus_55959, Locus_55962, Locus_61670, Locus_65280, Locus_71159, Locus_117659, Locus_120891, Locus_924, Locus_54757, Locus_54758, Locus_151563, Locus_21389, Locus_44818, Locus_45671, Locus_48416, Locus_51670, Locus_52001, Locus_63520, Locus_63971, Locus_88321, Locus_1999, Locus_5046, Locus_5797, Locus_7377, …
Biological_process	6	GO:0006633	fatty acid biosynthetic process	http://amigo.geneontology.org/cgi-bin/amigo/term_details?term=GO:0006633	228	Locus_29862, Locus_52590, Locus_96147, Locus_3777, Locus_29320, Locus_40549, Locus_48115, Locus_48951, Locus_57679, Locus_57680, Locus_57681, Locus_121066, Locus_29407, Locus_49978, Locus_59453, Locus_1238, Locus_10339, Locus_11825, Locus_14278, Locus_15105, Locus_21316, Locus_34196, Locus_39162, Locus_43643, Locus_44320, Locus_45661, Locus_47118, Locus_52558, Locus_53664, Locus_53798, Locus_5952…
Biological_process	6	GO:0048858	cell projection morphogenesis	http://amigo.geneontology.org/cgi-bin/amigo/term_details?term=GO:0048858	1754	Locus_166, Locus_3057, Locus_4318, Locus_6492, Locus_8158, Locus_9684, Locus_10913, Locus_13114, Locus_15932, Locus_19855, Locus_23060, Locus_37005, Locus_38339, Locus_40583, Locus_43200, Locus_43677, Locus_44735, Locus_44738, Locus_47899, Locus_50565, Locus_53971, Locus_64373, Locus_66428, Locus_67367, Locus_68889, Locus_73701, Locus_85184, Locus_86684, Locus_99979, Locus_100361, Locus_105929, L…
Biological_process	6	GO:0035113	embryonic appendage morphogenesis	http://amigo.geneontology.org/cgi-bin/amigo/term_details?term=GO:0035113	287	Locus_3488, Locus_28971, Locus_404, Locus_1726, Locus_7578, Locus_8580, Locus_9151, Locus_10038, Locus_12252, Locus_12534, Locus_14100, Locus_14847, Locus_17395, Locus_17652, Locus_19391, Locus_19882, Locus_20365, Locus_20858, Locus_21372, Locus_22190, Locus_22191, Locus_22531, Locus_24396, Locus_24397, Locus_25482, Locus_26389, Locus_27146, Locus_27651, Locus_32931, Locus_33161, Locus_33988, Loc…
Biological_process	6	GO:0072523	purine-containing compound catabolic process	http://amigo.geneontology.org/cgi-bin/amigo/term_details?term=GO:0072523	2155	Locus_143017, Locus_6390, Locus_15310, Locus_18924, Locus_32070, Locus_36264, Locus_49475, Locus_50685, Locus_51541, Locus_51542, Locus_68067, Locus_75244, Locus_80733, Locus_105723, Locus_121773, Locus_124459, Locus_132236, Locus_146240, Locus_148005, Locus_23200, Locus_35179, Locus_37499, Locus_28288, Locus_69459, Locus_70102, Locus_84178, Locus_97485, Locus_111453, Locus_46381, Locus_46385, Lo…
Biological_process	6	GO:0015992	proton transport	http://amigo.geneontology.org/cgi-bin/amigo/term_details?term=GO:0015992	255	Locus_12716, Locus_19497, Locus_43054, Locus_46033, Locus_71699, Locus_104137, Locus_109651, Locus_110999, Locus_17269, Locus_51186, Locus_52043, Locus_54703, Locus_62132, Locus_128287, Locus_142838, Locus_147375, Locus_15166, Locus_58203, Locus_45721, Locus_25887, Locus_27576, Locus_609, Locus_2184, Locus_2288, Locus_6365, Locus_8094, Locus_8156, Locus_8785, Locus_9319, Locus_10194, Locus_10241,…
Biological_process	6	GO:0048705	skeletal system morphogenesis	http://amigo.geneontology.org/cgi-bin/amigo/term_details?term=GO:0048705	441	Locus_65054, Locus_166244, Locus_77671, Locus_101829, Locus_122742, Locus_3488, Locus_13526, Locus_16653, Locus_28971, Locus_71765, Locus_29320, Locus_37481, Locus_73364, Locus_80185, Locus_3848, Locus_4765, Locus_8613, Locus_11023, Locus_13478, Locus_14613, Locus_17293, Locus_18878, Locus_19499, Locus_43552, Locus_49892, Locus_64492, Locus_68054, Locus_70198, Locus_77669, Locus_78413, Locus_8361…
Biological_process	6	GO:0033365	protein localization to organelle	http://amigo.geneontology.org/cgi-bin/amigo/term_details?term=GO:0033365	854	Locus_77418, Locus_148210, Locus_9087, Locus_15673, Locus_28873, Locus_50048, Locus_50722, Locus_64507, Locus_86319, Locus_112648, Locus_2350, Locus_10075, Locus_13526, Locus_19391, Locus_20678, Locus_34482, Locus_38241, Locus_39217, Locus_44464, Locus_51827, Locus_62043, Locus_66462, Locus_71765, Locus_73694, Locus_76242, Locus_79176, Locus_84235, Locus_102361, Locus_116620, Locus_118173, Locus_…
Biological_process	6	GO:0048732	gland development	http://amigo.geneontology.org/cgi-bin/amigo/term_details?term=GO:0048732	605	Locus_9742, Locus_11105, Locus_13526, Locus_16653, Locus_17092, Locus_29670, Locus_32532, Locus_34561, Locus_41360, Locus_54070, Locus_54071, Locus_65279, Locus_71765, Locus_72441, Locus_52585, Locus_1478, Locus_2811, Locus_8580, Locus_29634, Locus_33639, Locus_35740, Locus_35785, Locus_36462, Locus_39347, Locus_39348, Locus_45959, Locus_46287, Locus_49142, Locus_62599, Locus_63726, Locus_64277, …
Biological_process	6	GO:0051246	regulation of protein metabolic process	http://amigo.geneontology.org/cgi-bin/amigo/term_details?term=GO:0051246	2643	Locus_2740, Locus_34148, Locus_45759, Locus_52169, Locus_52170, Locus_55155, Locus_72130, Locus_76398, Locus_79696, Locus_83733, Locus_98472, Locus_118157, Locus_130520, Locus_145924, Locus_5298, Locus_12007, Locus_12030, Locus_13593, Locus_16170, Locus_22019, Locus_32532, Locus_34788, Locus_34811, Locus_35356, Locus_42880, Locus_51641, Locus_52446, Locus_53886, Locus_58749, Locus_63108, Locus_65…
Biological_process	6	GO:0030323	respiratory tube development	http://amigo.geneontology.org/cgi-bin/amigo/term_details?term=GO:0030323	352	Locus_27014, Locus_5530, Locus_24345, Locus_27459, Locus_83960, Locus_86277, Locus_92546, Locus_155822, Locus_20585, Locus_40011, Locus_45575, Locus_59565, Locus_66052, Locus_74272, Locus_75020, Locus_83022, Locus_86702, Locus_87229, Locus_115376, Locus_116345, Locus_118692, Locus_129397, Locus_143618, Locus_144769, Locus_162169, Locus_9341, Locus_12319, Locus_15775, Locus_16545, Locus_19288, Loc…
Biological_process	6	GO:0006163	purine nucleotide metabolic process	http://amigo.geneontology.org/cgi-bin/amigo/term_details?term=GO:0006163	2551	Locus_14336, Locus_20415, Locus_80757, Locus_119128, Locus_154800, Locus_96479, Locus_143017, Locus_6390, Locus_15310, Locus_18924, Locus_32070, Locus_36264, Locus_49475, Locus_50685, Locus_51541, Locus_51542, Locus_68067, Locus_75244, Locus_80733, Locus_105723, Locus_121773, Locus_124459, Locus_132236, Locus_146240, Locus_148005, Locus_19618, Locus_45945, Locus_47360, Locus_60284, Locus_65648, L…
Biological_process	6	GO:0007167	enzyme linked receptor protein signaling pathway	http://amigo.geneontology.org/cgi-bin/amigo/term_details?term=GO:0007167	1930	Locus_753, Locus_5530, Locus_9923, Locus_10831, Locus_11732, Locus_16579, Locus_17008, Locus_17506, Locus_17652, Locus_19904, Locus_23603, Locus_26738, Locus_33496, Locus_34409, Locus_44278, Locus_48848, Locus_66193, Locus_69353, Locus_69530, Locus_80252, Locus_86277, Locus_86397, Locus_87723, Locus_89714, Locus_98831, Locus_108384, Locus_119304, Locus_131432, Locus_133264, Locus_138453, Locus_14…
Biological_process	6	GO:0034284	response to monosaccharide stimulus	http://amigo.geneontology.org/cgi-bin/amigo/term_details?term=GO:0034284	243	Locus_29862, Locus_96147, Locus_68, Locus_8245, Locus_8324, Locus_14303, Locus_15010, Locus_16919, Locus_20139, Locus_20208, Locus_27675, Locus_31192, Locus_33148, Locus_34742, Locus_43675, Locus_48626, Locus_50325, Locus_54650, Locus_57589, Locus_57590, Locus_63371, Locus_65248, Locus_65538, Locus_70599, Locus_75305, Locus_76688, Locus_77574, Locus_80620, Locus_95090, Locus_107093, Locus_107263,…
Biological_process	6	GO:0007420	brain development	http://amigo.geneontology.org/cgi-bin/amigo/term_details?term=GO:0007420	1445	Locus_9669, Locus_10047, Locus_10854, Locus_18114, Locus_27573, Locus_40988, Locus_45173, Locus_46466, Locus_48767, Locus_51984, Locus_55849, Locus_56137, Locus_90480, Locus_96750, Locus_106385, Locus_131606, Locus_137967, Locus_138504, Locus_140182, Locus_1478, Locus_41360, Locus_43527, Locus_46287, Locus_65054, Locus_87133, Locus_117028, Locus_125825, Locus_160333, Locus_166244, Locus_1768, Loc…
Biological_process	6	GO:0007010	cytoskeleton organization	http://amigo.geneontology.org/cgi-bin/amigo/term_details?term=GO:0007010	1900	Locus_27985, Locus_38300, Locus_139850, Locus_4289, Locus_12043, Locus_16753, Locus_32780, Locus_56013, Locus_56014, Locus_119446, Locus_33411, Locus_39988, Locus_42159, Locus_45999, Locus_60084, Locus_103048, Locus_105504, Locus_114808, Locus_145804, Locus_14613, Locus_15932, Locus_16170, Locus_34788, Locus_35038, Locus_35356, Locus_51641, Locus_63108, Locus_65385, Locus_67367, Locus_86684, Locu…
Biological_process	6	GO:0019219	regulation of nucleobase-containing compound metabolic process	http://amigo.geneontology.org/cgi-bin/amigo/term_details?term=GO:0019219	5796	Locus_14336, Locus_20415, Locus_80757, Locus_119128, Locus_154800, Locus_96479, Locus_3102, Locus_3351, Locus_5298, Locus_7781, Locus_11893, Locus_12897, Locus_13526, Locus_13593, Locus_14847, Locus_17092, Locus_17692, Locus_19167, Locus_22163, Locus_22908, Locus_27014, Locus_28066, Locus_29364, Locus_30208, Locus_30392, Locus_32532, Locus_34196, Locus_42907, Locus_44268, Locus_45173, Locus_45929…
Biological_process	6	GO:0051169	nuclear transport	http://amigo.geneontology.org/cgi-bin/amigo/term_details?term=GO:0051169	620	Locus_77418, Locus_148210, Locus_12800, Locus_16078, Locus_19000, Locus_22229, Locus_24381, Locus_31732, Locus_31934, Locus_36549, Locus_37848, Locus_38134, Locus_45484, Locus_45485, Locus_48626, Locus_48693, Locus_50294, Locus_53617, Locus_57082, Locus_59462, Locus_72465, Locus_75508, Locus_81766, Locus_84059, Locus_99269, Locus_107028, Locus_107093, Locus_108836, Locus_108837, Locus_110021, Loc…
Biological_process	6	GO:0001944	vasculature development	http://amigo.geneontology.org/cgi-bin/amigo/term_details?term=GO:0001944	1263	Locus_535, Locus_4586, Locus_9014, Locus_9151, Locus_9870, Locus_10252, Locus_11125, Locus_11874, Locus_12687, Locus_13286, Locus_14052, Locus_14422, Locus_15441, Locus_15906, Locus_15949, Locus_16484, Locus_16915, Locus_17579, Locus_18950, Locus_19904, Locus_20312, Locus_20775, Locus_21591, Locus_22749, Locus_23594, Locus_25082, Locus_26738, Locus_27146, Locus_27843, Locus_28195, Locus_33842, Lo…
Biological_process	6	GO:0009890	negative regulation of biosynthetic process	http://amigo.geneontology.org/cgi-bin/amigo/term_details?term=GO:0009890	1756	Locus_4862, Locus_31072, Locus_32267, Locus_36712, Locus_44818, Locus_48074, Locus_52146, Locus_100616, Locus_134418, Locus_8600, Locus_20204, Locus_28003, Locus_28070, Locus_33977, Locus_40441, Locus_51132, Locus_53752, Locus_67194, Locus_79292, Locus_85205, Locus_121866, Locus_155250, Locus_3777, Locus_29320, Locus_40549, Locus_48115, Locus_48951, Locus_57679, Locus_57680, Locus_57681, Locus_12…
Biological_process	6	GO:0006665	sphingolipid metabolic process	http://amigo.geneontology.org/cgi-bin/amigo/term_details?term=GO:0006665	265	Locus_42482, Locus_44425, Locus_58978, Locus_29687, Locus_33964, Locus_38538, Locus_12880, Locus_21228, Locus_23760, Locus_39416, Locus_62564, Locus_98565, Locus_117635, Locus_310, Locus_535, Locus_2541, Locus_2735, Locus_4203, Locus_5082, Locus_5259, Locus_6776, Locus_8438, Locus_11591, Locus_11593, Locus_12293, Locus_12524, Locus_13153, Locus_13330, Locus_15080, Locus_17036, Locus_17598, Locus_…
Biological_process	6	GO:0042176	regulation of protein catabolic process	http://amigo.geneontology.org/cgi-bin/amigo/term_details?term=GO:0042176	302	Locus_2011, Locus_5236, Locus_8766, Locus_14783, Locus_16014, Locus_20083, Locus_20204, Locus_21231, Locus_21744, Locus_21896, Locus_22553, Locus_23280, Locus_24928, Locus_26787, Locus_26903, Locus_27146, Locus_30470, Locus_32634, Locus_33605, Locus_40441, Locus_40801, Locus_41427, Locus_44289, Locus_45423, Locus_45725, Locus_46370, Locus_48274, Locus_48632, Locus_48656, Locus_51027, Locus_51053,…
Biological_process	6	GO:0071375	cellular response to peptide hormone stimulus	http://amigo.geneontology.org/cgi-bin/amigo/term_details?term=GO:0071375	462	Locus_114220, Locus_11441, Locus_27905, Locus_51547, Locus_96576, Locus_12378, Locus_12435, Locus_14182, Locus_15936, Locus_16556, Locus_16972, Locus_24468, Locus_34218, Locus_35176, Locus_37911, Locus_42847, Locus_46284, Locus_48061, Locus_57809, Locus_60737, Locus_67317, Locus_69345, Locus_75341, Locus_100550, Locus_101461, Locus_112887, Locus_116907, Locus_122832, Locus_137426, Locus_157272, L…
Biological_process	6	GO:0007269	neurotransmitter secretion	http://amigo.geneontology.org/cgi-bin/amigo/term_details?term=GO:0007269	288	Locus_11816, Locus_41411, Locus_61891, Locus_61973, Locus_110211, Locus_302, Locus_986, Locus_1143, Locus_1233, Locus_3232, Locus_5449, Locus_9794, Locus_11358, Locus_11747, Locus_13839, Locus_14247, Locus_14960, Locus_15786, Locus_17748, Locus_19154, Locus_19372, Locus_19398, Locus_20332, Locus_21395, Locus_21396, Locus_22127, Locus_26316, Locus_29199, Locus_34357, Locus_35402, Locus_35529, Locu…
Biological_process	6	GO:0007005	mitochondrion organization	http://amigo.geneontology.org/cgi-bin/amigo/term_details?term=GO:0007005	350	Locus_31490, Locus_111197, Locus_111313, Locus_112266, Locus_27985, Locus_38300, Locus_1652, Locus_7063, Locus_16519, Locus_18541, Locus_18713, Locus_23047, Locus_26466, Locus_31995, Locus_32307, Locus_33606, Locus_34421, Locus_49244, Locus_56206, Locus_62279, Locus_63075, Locus_74340, Locus_80507, Locus_95855, Locus_101974, Locus_105182, Locus_108505, Locus_135387, Locus_141610, Locus_166451, Lo…
Biological_process	6	GO:0051325	interphase	http://amigo.geneontology.org/cgi-bin/amigo/term_details?term=GO:0051325	648	Locus_16170, Locus_16767, Locus_20083, Locus_34788, Locus_35356, Locus_38904, Locus_39465, Locus_40478, Locus_45725, Locus_46370, Locus_51641, Locus_63108, Locus_65385, Locus_72214, Locus_88102, Locus_105375, Locus_116878, Locus_116959, Locus_144244, Locus_9087, Locus_9540, Locus_11214, Locus_11433, Locus_12729, Locus_12751, Locus_21969, Locus_26379, Locus_34731, Locus_41785, Locus_50048, Locus_5…
Biological_process	6	GO:0006576	cellular biogenic amine metabolic process	http://amigo.geneontology.org/cgi-bin/amigo/term_details?term=GO:0006576	320	Locus_24426, Locus_48361, Locus_53076, Locus_53078, Locus_12062, Locus_26397, Locus_60310, Locus_85070, Locus_89289, Locus_131816, Locus_22553, Locus_26787, Locus_45423, Locus_123555, Locus_152182, Locus_47521, Locus_54199, Locus_54202, Locus_54733, Locus_55966, Locus_85665, Locus_105599, Locus_110454, Locus_118219, Locus_24396, Locus_24397, Locus_21325, Locus_33416, Locus_49076, Locus_55497, Loc…
Biological_process	6	GO:0010942	positive regulation of cell death	http://amigo.geneontology.org/cgi-bin/amigo/term_details?term=GO:0010942	1131	Locus_182, Locus_609, Locus_873, Locus_913, Locus_2137, Locus_3646, Locus_6483, Locus_6638, Locus_6787, Locus_7049, Locus_7607, Locus_8009, Locus_9152, Locus_9248, Locus_9414, Locus_9433, Locus_9479, Locus_9929, Locus_9988, Locus_11052, Locus_11547, Locus_11665, Locus_11719, Locus_11952, Locus_11988, Locus_12154, Locus_13017, Locus_13323, Locus_13526, Locus_13939, Locus_14185, Locus_14250, Locus_…
Biological_process	6	GO:0006664	glycolipid metabolic process	http://amigo.geneontology.org/cgi-bin/amigo/term_details?term=GO:0006664	205	Locus_42482, Locus_44425, Locus_58978, Locus_29687, Locus_33964, Locus_38538, Locus_12880, Locus_21228, Locus_23760, Locus_39416, Locus_62564, Locus_98565, Locus_117635, Locus_310, Locus_535, Locus_2541, Locus_2735, Locus_4203, Locus_5082, Locus_5259, Locus_6776, Locus_8438, Locus_11591, Locus_11593, Locus_12293, Locus_12524, Locus_13153, Locus_13330, Locus_15080, Locus_17036, Locus_17598, Locus_…
Biological_process	6	GO:2000027	regulation of organ morphogenesis	http://amigo.geneontology.org/cgi-bin/amigo/term_details?term=GO:2000027	328	Locus_5530, Locus_24345, Locus_27459, Locus_83960, Locus_86277, Locus_92546, Locus_155822, Locus_43527, Locus_117028, Locus_125825, Locus_51580, Locus_24396, Locus_24397, Locus_101509, Locus_23434, Locus_41300, Locus_44108, Locus_44109, Locus_99213, Locus_124420, Locus_21397, Locus_53296, Locus_111781, Locus_888, Locus_1478, Locus_18195, Locus_27014, Locus_40316, Locus_46287, Locus_48482, Locus_5…
Biological_process	6	GO:0031016	pancreas development	http://amigo.geneontology.org/cgi-bin/amigo/term_details?term=GO:0031016	241	Locus_33045, Locus_39944, Locus_39945, Locus_70231, Locus_9944, Locus_41546, Locus_50532, Locus_112407, Locus_136305, Locus_150726, Locus_20204, Locus_40441, Locus_41360, Locus_74120, Locus_4967, Locus_19142, Locus_23603, Locus_23963, Locus_65650, Locus_112068, Locus_9341, Locus_9758, Locus_14116, Locus_14266, Locus_14783, Locus_14847, Locus_18290, Locus_18382, Locus_20139, Locus_21397, Locus_221…
Biological_process	6	GO:0001822	kidney development	http://amigo.geneontology.org/cgi-bin/amigo/term_details?term=GO:0001822	612	Locus_7775, Locus_18382, Locus_21788, Locus_52834, Locus_70179, Locus_83026, Locus_123086, Locus_148774, Locus_163254, Locus_20865, Locus_57055, Locus_14020, Locus_15409, Locus_17100, Locus_18553, Locus_21397, Locus_22861, Locus_37968, Locus_50278, Locus_53296, Locus_55913, Locus_55914, Locus_85849, Locus_96423, Locus_104258, Locus_107462, Locus_111781, Locus_126068, Locus_133875, Locus_148080, L…
Biological_process	6	GO:0051960	regulation of nervous system development	http://amigo.geneontology.org/cgi-bin/amigo/term_details?term=GO:0051960	1144	Locus_166, Locus_3057, Locus_4318, Locus_6492, Locus_8158, Locus_9684, Locus_10913, Locus_13114, Locus_15932, Locus_19855, Locus_23060, Locus_37005, Locus_38339, Locus_40583, Locus_43200, Locus_43677, Locus_44735, Locus_44738, Locus_47899, Locus_50565, Locus_53971, Locus_64373, Locus_66428, Locus_67367, Locus_68889, Locus_73701, Locus_85184, Locus_86684, Locus_99979, Locus_100361, Locus_105929, L…
Biological_process	6	GO:0043067	regulation of programmed cell death	http://amigo.geneontology.org/cgi-bin/amigo/term_details?term=GO:0043067	2299	Locus_386, Locus_6324, Locus_7931, Locus_8219, Locus_8652, Locus_9023, Locus_9151, Locus_10082, Locus_10530, Locus_12458, Locus_13884, Locus_14052, Locus_14246, Locus_15872, Locus_15873, Locus_16945, Locus_17223, Locus_17798, Locus_18844, Locus_19776, Locus_19924, Locus_20973, Locus_22582, Locus_24678, Locus_27945, Locus_29682, Locus_32769, Locus_36329, Locus_38904, Locus_39607, Locus_40478, Locu…
Biological_process	6	GO:0031325	positive regulation of cellular metabolic process	http://amigo.geneontology.org/cgi-bin/amigo/term_details?term=GO:0031325	3327	Locus_14336, Locus_20415, Locus_80757, Locus_119128, Locus_154800, Locus_2740, Locus_34148, Locus_45759, Locus_52169, Locus_52170, Locus_55155, Locus_72130, Locus_76398, Locus_79696, Locus_83733, Locus_98472, Locus_118157, Locus_130520, Locus_145924, Locus_3102, Locus_3351, Locus_5298, Locus_7781, Locus_11893, Locus_12897, Locus_13526, Locus_13593, Locus_14847, Locus_17092, Locus_17692, Locus_191…
Biological_process	6	GO:0009101	glycoprotein biosynthetic process	http://amigo.geneontology.org/cgi-bin/amigo/term_details?term=GO:0009101	469	Locus_40939, Locus_46432, Locus_70775, Locus_96056, Locus_11526, Locus_17506, Locus_20743, Locus_58253, Locus_58254, Locus_91752, Locus_105690, Locus_116985, Locus_117172, Locus_117530, Locus_120863, Locus_133916, Locus_140442, Locus_145056, Locus_2587, Locus_3233, Locus_9401, Locus_11732, Locus_12774, Locus_15759, Locus_16299, Locus_17038, Locus_28995, Locus_33773, Locus_44466, Locus_54574, Locu…
Biological_process	6	GO:0050900	leukocyte migration	http://amigo.geneontology.org/cgi-bin/amigo/term_details?term=GO:0050900	342	Locus_26023, Locus_46511, Locus_63015, Locus_13153, Locus_40712, Locus_45173, Locus_46466, Locus_55849, Locus_91025, Locus_96750, Locus_106385, Locus_117959, Locus_5298, Locus_8780, Locus_13593, Locus_13872, Locus_32532, Locus_59396, Locus_80252, Locus_105216, Locus_121109, Locus_52535, Locus_78728, Locus_107231, Locus_165502, Locus_35176, Locus_37649, Locus_42498, Locus_46284, Locus_75341, Locus…
Biological_process	6	GO:0006412	translation	http://amigo.geneontology.org/cgi-bin/amigo/term_details?term=GO:0006412	1259	Locus_8627, Locus_9023, Locus_12800, Locus_15932, Locus_16315, Locus_16556, Locus_16945, Locus_18634, Locus_19817, Locus_20139, Locus_20775, Locus_28003, Locus_28169, Locus_29047, Locus_30868, Locus_34218, Locus_34349, Locus_34529, Locus_38468, Locus_39621, Locus_39641, Locus_40923, Locus_42193, Locus_42455, Locus_42868, Locus_44953, Locus_46800, Locus_47805, Locus_47898, Locus_47904, Locus_52437…
Biological_process	6	GO:0022604	regulation of cell morphogenesis	http://amigo.geneontology.org/cgi-bin/amigo/term_details?term=GO:0022604	734	Locus_166, Locus_3057, Locus_4318, Locus_6492, Locus_8158, Locus_9684, Locus_10913, Locus_13114, Locus_15932, Locus_19855, Locus_23060, Locus_37005, Locus_38339, Locus_40583, Locus_43200, Locus_43677, Locus_44735, Locus_44738, Locus_47899, Locus_50565, Locus_53971, Locus_64373, Locus_66428, Locus_67367, Locus_68889, Locus_73701, Locus_85184, Locus_86684, Locus_99979, Locus_100361, Locus_105929, L…
Biological_process	6	GO:0008217	regulation of blood pressure	http://amigo.geneontology.org/cgi-bin/amigo/term_details?term=GO:0008217	219	Locus_6622, Locus_19285, Locus_23594, Locus_28935, Locus_30511, Locus_36712, Locus_37641, Locus_37712, Locus_41658, Locus_44173, Locus_45759, Locus_46344, Locus_46345, Locus_57959, Locus_67800, Locus_68858, Locus_70940, Locus_83733, Locus_100616, Locus_100951, Locus_130520, Locus_143773, Locus_159358, Locus_386, Locus_15635, Locus_19914, Locus_27452, Locus_30690, Locus_34910, Locus_38709, Locus_3…
Biological_process	6	GO:0006733	oxidoreduction coenzyme metabolic process	http://amigo.geneontology.org/cgi-bin/amigo/term_details?term=GO:0006733	241	Locus_30394, Locus_34526, Locus_49656, Locus_64812, Locus_8043, Locus_18376, Locus_31430, Locus_44332, Locus_44782, Locus_56841, Locus_61817, Locus_74860, Locus_74891, Locus_94526, Locus_100530, Locus_111033, Locus_119117, Locus_124510, Locus_8290, Locus_10944, Locus_17532, Locus_26064, Locus_33994, Locus_35663, Locus_38718, Locus_39191, Locus_47071, Locus_47257, Locus_49535, Locus_55191, Locus_5…
Biological_process	6	GO:0006464	cellular protein modification process	http://amigo.geneontology.org/cgi-bin/amigo/term_details?term=GO:0006464	5217	Locus_2740, Locus_34148, Locus_45759, Locus_52169, Locus_52170, Locus_55155, Locus_72130, Locus_76398, Locus_79696, Locus_83733, Locus_98472, Locus_118157, Locus_130520, Locus_145924, Locus_5298, Locus_12007, Locus_12030, Locus_13593, Locus_16170, Locus_22019, Locus_32532, Locus_34788, Locus_34811, Locus_35356, Locus_42880, Locus_51641, Locus_52446, Locus_53886, Locus_58749, Locus_63108, Locus_65…
Biological_process	6	GO:0031347	regulation of defense response	http://amigo.geneontology.org/cgi-bin/amigo/term_details?term=GO:0031347	530	Locus_15310, Locus_36264, Locus_51541, Locus_51542, Locus_61806, Locus_62615, Locus_3420, Locus_16265, Locus_19576, Locus_63736, Locus_107231, Locus_125533, Locus_34336, Locus_34587, Locus_37949, Locus_41392, Locus_45759, Locus_83733, Locus_125538, Locus_127222, Locus_130520, Locus_57682, Locus_1899, Locus_41602, Locus_33148, Locus_44329, Locus_109240, Locus_123604, Locus_96110, Locus_50104, Locu…
Biological_process	6	GO:0072001	renal system development	http://amigo.geneontology.org/cgi-bin/amigo/term_details?term=GO:0072001	634	Locus_7775, Locus_18382, Locus_21788, Locus_52834, Locus_70179, Locus_83026, Locus_123086, Locus_148774, Locus_163254, Locus_20865, Locus_57055, Locus_14020, Locus_15409, Locus_17100, Locus_18553, Locus_21397, Locus_22861, Locus_37968, Locus_50278, Locus_53296, Locus_55913, Locus_55914, Locus_85849, Locus_96423, Locus_104258, Locus_107462, Locus_111781, Locus_126068, Locus_133875, Locus_148080, L…
Biological_process	6	GO:0032409	regulation of transporter activity	http://amigo.geneontology.org/cgi-bin/amigo/term_details?term=GO:0032409	314	Locus_10358, Locus_16808, Locus_37488, Locus_68803, Locus_88006, Locus_101341, Locus_111993, Locus_158968, Locus_159121, Locus_26738, Locus_29828, Locus_70289, Locus_113348, Locus_8939, Locus_9672, Locus_10183, Locus_34060, Locus_74191, Locus_96811, Locus_106062, Locus_109366, Locus_132440, Locus_18915, Locus_77365, Locus_95789, Locus_145083, Locus_18614, Locus_19990, Locus_95111, Locus_98837, Lo…
Biological_process	6	GO:0044257	cellular protein catabolic process	http://amigo.geneontology.org/cgi-bin/amigo/term_details?term=GO:0044257	708	Locus_27985, Locus_38300, Locus_34808, Locus_85079, Locus_98425, Locus_133442, Locus_14717, Locus_37365, Locus_45052, Locus_45053, Locus_52456, Locus_52457, Locus_54554, Locus_104882, Locus_107085, Locus_158557, Locus_17270, Locus_20618, Locus_32788, Locus_39624, Locus_41964, Locus_42789, Locus_77731, Locus_129484, Locus_17447, Locus_56659, Locus_108370, Locus_119026, Locus_8704, Locus_14769, Loc…
Biological_process	6	GO:0000271	polysaccharide biosynthetic process	http://amigo.geneontology.org/cgi-bin/amigo/term_details?term=GO:0000271	232	Locus_1495, Locus_7867, Locus_8892, Locus_11893, Locus_14182, Locus_22908, Locus_23606, Locus_32769, Locus_33635, Locus_39556, Locus_39607, Locus_41843, Locus_44818, Locus_46060, Locus_48061, Locus_49860, Locus_56906, Locus_71791, Locus_73390, Locus_76802, Locus_80908, Locus_97000, Locus_114539, Locus_115282, Locus_117687, Locus_119251, Locus_122832, Locus_140761, Locus_143959, Locus_151016, Locu…
Biological_process	6	GO:0016331	morphogenesis of embryonic epithelium	http://amigo.geneontology.org/cgi-bin/amigo/term_details?term=GO:0016331	365	Locus_18382, Locus_22547, Locus_89640, Locus_131131, Locus_145046, Locus_44860, Locus_5530, Locus_24345, Locus_27459, Locus_83960, Locus_86277, Locus_92546, Locus_155822, Locus_35743, Locus_56436, Locus_63131, Locus_77118, Locus_86080, Locus_97434, Locus_141142, Locus_15786, Locus_23788, Locus_30484, Locus_42003, Locus_57389, Locus_69799, Locus_51580, Locus_62595, Locus_111582, Locus_162952, Locu…
Biological_process	6	GO:0022008	neurogenesis	http://amigo.geneontology.org/cgi-bin/amigo/term_details?term=GO:0022008	2955	Locus_166, Locus_3057, Locus_4318, Locus_6492, Locus_8158, Locus_9684, Locus_10913, Locus_13114, Locus_15932, Locus_19855, Locus_23060, Locus_37005, Locus_38339, Locus_40583, Locus_43200, Locus_43677, Locus_44735, Locus_44738, Locus_47899, Locus_50565, Locus_53971, Locus_64373, Locus_66428, Locus_67367, Locus_68889, Locus_73701, Locus_85184, Locus_86684, Locus_99979, Locus_100361, Locus_105929, L…
Biological_process	6	GO:0010565	regulation of cellular ketone metabolic process	http://amigo.geneontology.org/cgi-bin/amigo/term_details?term=GO:0010565	212	Locus_29862, Locus_52590, Locus_96147, Locus_21374, Locus_22618, Locus_30721, Locus_38001, Locus_43890, Locus_95990, Locus_123206, Locus_4862, Locus_31072, Locus_32267, Locus_36712, Locus_44818, Locus_48074, Locus_52146, Locus_100616, Locus_134418, Locus_3777, Locus_29320, Locus_40549, Locus_48115, Locus_48951, Locus_57679, Locus_57680, Locus_57681, Locus_121066, Locus_7335, Locus_58694, Locus_65…
Biological_process	6	GO:0043269	regulation of ion transport	http://amigo.geneontology.org/cgi-bin/amigo/term_details?term=GO:0043269	781	Locus_12716, Locus_19497, Locus_43054, Locus_46033, Locus_71699, Locus_104137, Locus_10358, Locus_16808, Locus_37488, Locus_68803, Locus_88006, Locus_101341, Locus_111993, Locus_158968, Locus_159121, Locus_26738, Locus_29828, Locus_70289, Locus_113348, Locus_8939, Locus_9672, Locus_10183, Locus_34060, Locus_74191, Locus_96811, Locus_106062, Locus_109366, Locus_132440, Locus_18915, Locus_77365, Lo…
Biological_process	6	GO:0003205	cardiac chamber development	http://amigo.geneontology.org/cgi-bin/amigo/term_details?term=GO:0003205	262	Locus_5845, Locus_6130, Locus_10660, Locus_27082, Locus_42067, Locus_69012, Locus_109940, Locus_156734, Locus_8652, Locus_12594, Locus_16170, Locus_16653, Locus_19288, Locus_19794, Locus_20139, Locus_22146, Locus_25455, Locus_30012, Locus_34552, Locus_34788, Locus_35356, Locus_41889, Locus_41951, Locus_45496, Locus_47865, Locus_50085, Locus_50342, Locus_50343, Locus_51641, Locus_63108, Locus_6538…
Biological_process	6	GO:0001667	ameboidal cell migration	http://amigo.geneontology.org/cgi-bin/amigo/term_details?term=GO:0001667	455	Locus_3563, Locus_5845, Locus_5935, Locus_5968, Locus_6975, Locus_7794, Locus_8580, Locus_8613, Locus_9652, Locus_12294, Locus_12893, Locus_12991, Locus_13192, Locus_14349, Locus_15096, Locus_15178, Locus_15389, Locus_15872, Locus_15873, Locus_16099, Locus_16270, Locus_16571, Locus_16678, Locus_16853, Locus_17066, Locus_17167, Locus_17500, Locus_18844, Locus_18878, Locus_19019, Locus_19817, Locus…
Biological_process	6	GO:0006260	DNA replication	http://amigo.geneontology.org/cgi-bin/amigo/term_details?term=GO:0006260	477	Locus_3102, Locus_3351, Locus_5298, Locus_7781, Locus_11893, Locus_12897, Locus_13526, Locus_13593, Locus_14847, Locus_17092, Locus_17692, Locus_19167, Locus_22163, Locus_22908, Locus_27014, Locus_28066, Locus_29364, Locus_30208, Locus_30392, Locus_32532, Locus_34196, Locus_42907, Locus_44268, Locus_45173, Locus_45929, Locus_46256, Locus_46466, Locus_47118, Locus_47341, Locus_52550, Locus_54070, …
[truncated: 1,713 more rows]
