# Supplementary material for: Transcriptomic Analysis of Metabolic Pathways in Milkfish That Respond to Salinity and Temperature Changes
Source: PLoS One. 2015 Aug 11;10(8):e0134959. doi: 10.1371/journal.pone.0134959 (PMC4532362; doi:10.1371/journal.pone.0134959)
Supplement: S5 Table — (XLSX) [file pone.0134959.s005.xlsx]

## Sheet: kegg ec expression
Query	Definition	Evalue	Identity_Percentage_of_Query	Identity_Percentage_of_Hit		Normal fresh	Normal sea	Low fresh	Low sea
1
43087	glycogen [starch] synthase, liver-like [Oreochromis niloticus]	0	0.946023	0.649495		18.41	47.2	3.7	5.72
123959	glycogen [starch] synthase, liver-like [Oreochromis niloticus]	0	0.862216	0.804521		3.74	4.62	0.27	0.81
2
157334	UDP-glucose pyrophosphorylase 2 [Danio rerio] &gt;gi|45709049|gb|AAH67564.1| Zgc:85662 [Danio rerio]	6.36624e-42	0.158537	0.228739		59.29	87.59	100.65	67.89
3
40342	ectonucleotide pyrophosphatase/phosphodiesterase family member 2-like, partial [Taeniopygia guttata]	3.0514e-57	1	0.66325		7.29	3.21	5.68	11.55
46735	ectonucleotide pyrophosphatase/phosphodiesterase family member 2 precursor [Danio rerio] &gt;gi|292622004|ref|XP_002664848.1| ectonucleotide pyrophosphatase/phosphodiesterase family member 2-like [Danio rerio] &gt;gi|34783766|gb|AAH56781.1| Ectonucleotide pyrophosphatase/phosphodiesterase...	0	0.801176	0.990347		3.86	1.79	4.32	3.63
41419	ectonucleotide pyrophosphatase/phosphodiesterase family member 3-like [Oreochromis niloticus]	0	0.614319	0.745107		2.44	4.73	3.23	2.61
85205	ectonucleotide pyrophosphatase/phosphodiesterase family member 3-like [Takifugu rubripes]	3.81599e-58	0.143192	1		1.45	1.03	1.44	0.42
90839	ectonucleotide pyrophosphatase/phosphodiesterase family member 3-like [Oreochromis niloticus]	1.34357e-37	0.112009	0.501724		1.11	0.53	1.3	1.77
32829	ectonucleotide pyrophosphatase/phosphodiesterase family member 4 precursor [Danio rerio] &gt;gi|82178032|sp|Q566N0.1|ENPP4_DANRE RecName: Full=Ectonucleotide pyrophosphatase/phosphodiesterase family member 4; Short=E-NPP 4; Short=NPP-4; Flags: Precursor &gt;gi|62204722|gb|AAH93443.1| Zgc:113299 [Dan...	4.41326e-176	0.788671	0.633975		2.26	0.79	3	4.03
56850	ectonucleotide pyrophosphatase/phosphodiesterase family member 4 precursor [Danio rerio] &gt;gi|82178032|sp|Q566N0.1|ENPP4_DANRE RecName: Full=Ectonucleotide pyrophosphatase/phosphodiesterase family member 4; Short=E-NPP 4; Short=NPP-4; Flags: Precursor &gt;gi|62204722|gb|AAH93443.1| Zgc:113299 [Dan...	3.07565e-126	0.605664	0.283784		8.49	6.87	20.92	13.37
46819	ectonucleotide pyrophosphatase/phosphodiesterase family member 5 precursor [Danio rerio]	0	0.545455	0.245636		8.18	5.06	3.59	9.13
55249	ectonucleotide pyrophosphatase/phosphodiesterase family member 5 precursor [Danio rerio]	0	0.936575	0.476676		48.55	48.9	31.11	42.73
1448	ectonucleotide pyrophosphatase/phosphodiesterase family member 6 precursor [Danio rerio] &gt;gi|82178656|sp|Q5BKW7.1|ENPP6_DANRE RecName: Full=Ectonucleotide pyrophosphatase/phosphodiesterase family member 6; Short=E-NPP 6; Short=NPP-6; AltName: Full=Choline-specific glycerophosphodiester phosphodie...	5.57544e-49	0.214612	0.989474		1.49	3.64	0	10.24
127676	ectonucleotide pyrophosphatase/phosphodiesterase family member 6 precursor [Danio rerio] &gt;gi|82178656|sp|Q5BKW7.1|ENPP6_DANRE RecName: Full=Ectonucleotide pyrophosphatase/phosphodiesterase family member 6; Short=E-NPP 6; Short=NPP-6; AltName: Full=Choline-specific glycerophosphodiester phosphodie...	0	0.940639	0.521299		6.41	12.92	5.3	5.7
166318	ectonucleotide pyrophosphatase/phosphodiesterase family member 6 precursor [Danio rerio] &gt;gi|82178656|sp|Q5BKW7.1|ENPP6_DANRE RecName: Full=Ectonucleotide pyrophosphatase/phosphodiesterase family member 6; Short=E-NPP 6; Short=NPP-6; AltName: Full=Choline-specific glycerophosphodiester phosphodie...	5.53485e-55	0.253425	0.993976		3.23	1.79	2.52	2.69
4
20950	glycogen phosphorylase, muscle form [Danio rerio] &gt;gi|63102171|gb|AAH95379.1| Phosphorylase, glycogen (muscle) A [Danio rerio]	0	0.471496	0.999161		1.19	1.07	1.57	1.4
41929	glycogen phosphorylase, muscle form-like isoform 1 [Oreochromis niloticus]	0	0.995249	0.72617		39.27	54.79	50.78	42.13
65608	glycogen phosphorylase, muscle form-like, partial [Ornithorhynchus anatinus]	2.13385e-72	0.299233	0.794118		1.14	0.95	1.13	2.19
77043	glycogen phosphorylase, muscle form-like [Oreochromis niloticus]	3.75819e-107	0.204276	0.573971		1.45	1.02	1.3	1.47
111098	Glycogen phosphorylase, muscle form [Salmo salar]	2.39052e-102	0.626335	0.437811		8.68	6.14	6.23	6.73
5
38332	phosphoglucomutase-1 [Danio rerio] &gt;gi|32766553|gb|AAH55219.1| Phosphoglucomutase 1 [Danio rerio]	0	1	0.515625		24.74	17.1	7.77	11.72
22275	phosphoglucomutase-2 [Danio rerio] &gt;gi|42744584|gb|AAH66627.1| Phosphoglucomutase 2 [Danio rerio]	0	1	0.697409		13.26	14.78	25.2	18.12
2225	phosphoglucomutase, partial [Rattus norvegicus]	1.72883e-46	0.52381	0.647059		0	0	0.94	2.65
22668	phosphoglucomutase-like protein 5 [Danio rerio]	0	0.689594	0.694083		3.18	2.46	3.61	6.52
61670	phosphoglucomutase-like protein 5 [Danio rerio]	2.12583e-109	0.33157	0.543605		3.8	3.72	3.51	5.36
65280	phosphoglucomutase-like protein 5 [Danio rerio]	2.22993e-133	0.363316	0.998384		1.27	0.66	1.32	3.4
117659	phosphoglucomutase-like protein 5 [Danio rerio]	2.1733e-37	0.141093	0.671388		3.9	1.93	0.56	4.13
120891	phosphoglucomutase-like protein 5 [Danio rerio]	5.15857e-57	0.174603	0.993311		2.73	1.67	1.51	2.5
6
36284	lysosomal alpha-glucosidase-like [Danio rerio]	0	0.998954	0.590844		13.58	14.42	23.56	19.96
49463	lysosomal alpha-glucosidase [Danio rerio]	0	0.900227	0.6352		2.79	3.04	3.48	3.68

## Sheet: gly. and glu.
Query	Definition	Evalue	Identity_Percentage_of_Query	Identity_Percentage_of_Hit		Normal fresh	Normal sea	Low fresh	Low sea
1
38332	phosphoglucomutase-1 [Danio rerio] &gt;gi|32766553|gb|AAH55219.1| Phosphoglucomutase 1 [Danio rerio]	0	1	0.515625		24.74	17.1	7.77	11.72
22275	phosphoglucomutase-2 [Danio rerio] &gt;gi|42744584|gb|AAH66627.1| Phosphoglucomutase 2 [Danio rerio]	0	1	0.697409		13.26	14.78	25.2	18.12
2225	phosphoglucomutase, partial [Rattus norvegicus]	1.72883e-46	0.52381	0.647059		0	0	0.94	2.65
22668	phosphoglucomutase-like protein 5 [Danio rerio]	0	0.689594	0.694083		3.18	2.46	3.61	6.52
2
36284	lysosomal alpha-glucosidase-like [Danio rerio]	0	0.998954	0.590844		13.58	14.42	23.56	19.96
49463	lysosomal alpha-glucosidase [Danio rerio]	0	0.900227	0.6352		2.79	3.04	3.48	3.68
3
7157	hexokinase-2-like [Oreochromis niloticus]	3.44385e-174	1329	0.541946	0.533814	2.77	2.54	13.93	13.67
37125	hexokinase-2-like [Oreochromis niloticus]	6.08028e-179	1332	0.541946	0.978659	0.85	1.27	1.94	3.98
4
10781	hexokinase-2-like [Danio rerio] &gt;gi|326667674|ref|XP_003198653.1| hexokinase-2-like [Danio rerio]	1.13083e-175	1279	0.89726	0.830867	3.88	2.89	16.44	4.95
5
43085	glucokinase [Cyprinus carpio]	0	2137	1	0.727829	2.95	8.42	48.92	4.41
6
112384	ADP-dependent glucokinase [Danio rerio]	0	2137	1	0.76063	4.07	3.4	6.31	5.13
7
42320	6-phosphofructokinase, liver type-like [Anolis carolinensis]	0	3005	0.864181	0.920132	15.7	10.93	5.16	10.25
57246	6-phosphofructokinase, liver type [Oreochromis niloticus]	0	3421	1	0.680708	5.27	3.18	4.77	6.96
114919	6-phosphofructokinase, liver type-like [Danio rerio]	0	3604	0.99359	0.649986	65.64	83.74	39.82	39.44
8
110783	phosphoglycerate kinase 1 [Salmo salar]	0	1962	1	0.814984	37.3	33.76	24.09	36.8
112359	phosphoglycerate kinase 1 [Salmo salar]	0	1962	1	0.565296	144.33	174.22	136.14	122.08
9
47999	Pyruvate kinase, liver and RBC [Danio rerio]	0	2524	0.998141	0.578664	5.3	5.67	4.01	4.94
157558	pyruvate kinase [Epinephelus coioides]	2.03649e-87	685	0.370079	0.967963	0.38	2.4	1.5	1.61
10
16841	pyruvate dehydrogenase E1 alpha 1 [Danio rerio] &gt;gi|38511984|gb|AAH60928.1| Pdha1 protein [Danio rerio] &gt;gi|47940364|gb|AAH71373.1| Pyruvate dehydrogenase (lipoamide) alpha 1 [Danio rerio]	0	1967	1	0.5386	42.57	26.73	25.7	48.96
44559	pyruvate dehydrogenase E1 alpha 1 [Danio rerio] &gt;gi|49901091|gb|AAH76185.1| Zgc:92705 [Danio rerio]	0	1865	1	0.640413	21.83	23.55	9.97	10.48
11
34259	Pyruvate dehydrogenase E1 component subunit beta, mitochondrial precursor [Osmerus mordax]	0	1806	1	0.740715	46.38	21.57	33.5	63.83
12
15459	pyruvate carboxylase, mitochondrial-like [Oryzias latipes]	0	1497	0.277372	0.998905
160951	pyruvate carboxylase, like [Danio rerio] &gt;gi|81097748|gb|AAI09464.1| Zgc:123047 [Danio rerio]	1.40562e-114	863	0.868996	0.779373	5.08	2.87	2.25	4.68
13
21901	phosphoenolpyruvate carboxykinase [Lateolabrax japonicus]	0	2854	1	0.787547	9.96	18.11	38.52	10.04
14
45311	fructose-1,6-bisphosphatase 1b [Danio rerio] &gt;gi|31419556|gb|AAH53267.1| Fructose-1,6-bisphosphatase 1b [Danio rerio]	0	1706	1	0.739035	129.83	137.38	61.23	137.68
143209	fructose-1,6-bisphosphatase isozyme 2 [Danio rerio] &gt;gi|51328552|gb|AAH80232.1| Fructose-1,6-bisphosphatase 2 [Danio rerio]	0	1606	1	0.682828	1.67	2.23	2.78	2.19
15
43738	glucose-6-phosphatase 2-like [Oreochromis niloticus]	9.9904e-178	1329	0.99162	0.642146	2.41	0.53	18.34	2.71
114202	glucose-6-phosphatase a, catalytic, tandem duplicate 1 [Danio rerio] &gt;gi|50370088|gb|AAH76446.1| Glucose-6-phosphatase a, catalytic [Danio rerio] &gt;gi|182888750|gb|AAI64161.1| G6pca protein [Danio rerio]	2.7329e-117	888	0.606322	0.981395	16.8	10.17	3.28	7.73

## Sheet: TCA
Query	Definition	Evalue	Identity_Percentage_of_Query	Identity_Percentage_of_Hit		Normal fresh	Normal sea	Low fresh	Low sea
1
16841	pyruvate dehydrogenase E1 alpha 1 [Danio rerio] &gt;gi|38511984|gb|AAH60928.1| Pdha1 protein [Danio rerio] &gt;gi|47940364|gb|AAH71373.1| Pyruvate dehydrogenase (lipoamide) alpha 1 [Danio rerio]	0	1967	1	0.5386	42.57	26.73	25.7	48.96
44559	pyruvate dehydrogenase E1 alpha 1 [Danio rerio] &gt;gi|49901091|gb|AAH76185.1| Zgc:92705 [Danio rerio]	0	1865	1	0.640413	21.83	23.55	9.97	10.48
2
34259	Pyruvate dehydrogenase E1 component subunit beta, mitochondrial precursor [Osmerus mordax]	0	1806	1	0.740715	46.38	21.57	33.5	63.83
3
31192	citrate synthase, mitochondrial-like [Danio rerio] &gt;gi|183986405|gb|AAI66040.1| Citrate synthase [Danio rerio]	0	1382	0.574786	0.787938	69.41	61.39	80.32	61.77
107263	citrate synthase, mitochondrial-like [Danio rerio] &gt;gi|183986405|gb|AAI66040.1| Citrate synthase [Danio rerio]	5.58468e-179	1313	0.555556	0.964153	21.25	11.55	16.6	23.85
137312	citrate synthase, mitochondrial-like [Danio rerio] &gt;gi|183986405|gb|AAI66040.1| Citrate synthase [Danio rerio]	0	1995	0.807692	0.626173	17.35	9.23	13.33	21.61
4
13258	ATP-citrate synthase [Danio rerio] &gt;gi|49904342|gb|AAH76484.1| ATP citrate lyase [Danio rerio]	0	5376	1	0.90099	9.3	6.5	3.61	7.59
5
34560	isocitrate dehydrogenase [NAD] subunit gamma, mitochondrial [Danio rerio]	0	1751	0.98977	0.918706	10.45	5.59	6.41	10.19
30170	Isocitrate dehydrogenase 3 (NAD+) alpha [Danio rerio]	0	1866	0.994521	0.649761	121.96	136	125.43	151.32
40453	isocitrate dehydrogenase [NADP], mitochondrial [Danio rerio] &gt;gi|28856126|gb|AAH48041.1| Isocitrate dehydrogenase 2 (NADP+), mitochondrial [Danio rerio] &gt;gi|39645923|gb|AAH63967.1| Isocitrate dehydrogenase 2 (NADP+), mitochondrial [Danio rerio]	0	2323	1	0.537207	81.52	82.57	112.29	84.35
115153	isocitrate dehydrogenase [NADP], mitochondrial [Danio rerio] &gt;gi|28856126|gb|AAH48041.1| Isocitrate dehydrogenase 2 (NADP+), mitochondrial [Danio rerio] &gt;gi|39645923|gb|AAH63967.1| Isocitrate dehydrogenase 2 (NADP+), mitochondrial [Danio rerio]	0	2322	1	0.775416	23.39	13.57	18.13	28.01
6
56952	isocitrate dehydrogenase [NADP] cytoplasmic [Danio rerio] &gt;gi|28422788|gb|AAH46894.1| Isocitrate dehydrogenase 1 (NADP+), soluble [Danio rerio] &gt;gi|182890850|gb|AAI65569.1| Idh1 protein [Danio rerio]	0	2107	0.974359	0.577296	11.3	8.92	13.99	28.86
7
46056	Succinyl-CoA ligase subunit alpha, mitochondrial precursor [Osmerus mordax]	9.7546e-171	1276	1	0.570423	175.84	158.39	173.96	142.13
141147	Succinyl-CoA ligase subunit alpha, mitochondrial precursor [Osmerus mordax]	4.95131e-173	1274	1	0.803306	24.93	15.45	15.93	28.49
8
58120	succinyl-CoA ligase [GDP-forming] subunit beta, mitochondrial [Danio rerio]	0	1993	0.930556	0.834602	25.86	22.93	19.09	13.08
22789	succinyl-CoA ligase [GDP-forming] subunit beta, mitochondrial [Danio rerio]	0	1907	0.912037	0.972772	5.57	2.45	3.29	4.55
50420	succinyl-CoA ligase [ADP-forming] subunit beta, mitochondrial [Danio rerio] &gt;gi|37748067|gb|AAH59701.1| Succinate-CoA ligase, ADP-forming, beta subunit [Danio rerio]	0	2234	1	0.827219	16.47	8.9	8.21	15.05
9
107202	Succinate dehydrogenase iron-sulfur protein, mitochondrial precursor [Oncorhynchus mykiss] &gt;gi|225704544|gb|ACO08118.1| Succinate dehydrogenase iron-sulfur protein, mitochondrial precursor [Oncorhynchus mykiss]	1.48191e-152	1119	0.802768	0.918206	8.17	11.58	47.07	32.8
107302	Succinate dehydrogenase iron-sulfur protein, mitochondrial precursor [Oncorhynchus mykiss]	2.61202e-172	1267	0.946996	0.626761	40.95	24.98	27.95	76.06
36991	Succinate dehydrogenase iron-sulfur protein, mitochondrial precursor [Oncorhynchus mykiss]	2.85375e-171	1267	0.946996	0.542316	133.59	162.29	187.45	248.35
10
101136	succinate dehydrogenase [ubiquinone] iron-sulfur subunit, mitochondrial-like [Takifugu rubripes]	2.7767e-97	742	0.514388	0.910828	4.71	2.59	11.82	13.98
55601	succinate dehydrogenase [ubiquinone] flavoprotein subunit, mitochondrial-like isoform 1 [Oryzias latipes]	0	3124	1	0.682099	7.62	16.25	21.55	38.25
111935	succinate dehydrogenase [ubiquinone] flavoprotein subunit, mitochondrial-like isoform 1 [Oryzias latipes]	0	3055	0.956259	0.715896	2.08	2.29	3.05	10.56
11
44679	Succinate dehydrogenase cytochrome b560 subunit, mitochondrial precursor [Esox lucius]	4.98766e-83	644	0.843931	0.682243	31.87	21.72	16.41	63.49
12
1343	succinate dehydrogenase assembly factor 1, mitochondrial [Danio rerio]	4.24754e-46	390	0.965517	0.439791	4	1.92	2.63	11.74
13
34466	malate dehydrogenase, cytoplasmic [Danio rerio] &gt;gi|29242795|gb|AAO26200.1| cytosolic malate dehydrogenase B [Danio rerio] &gt;gi|29791679|gb|AAH50508.1| Malate dehydrogenase 1b, NAD (soluble) [Danio rerio] &gt;gi|48734694|gb|AAH71512.1| Malate dehydrogenase 1b, NAD (soluble) [Danio rerio]	0	1521	1	0.752259	34	24.32	21.2	46.04
110335	malate dehydrogenase, mitochondrial-like [Oryzias latipes]	0	1674	1	0.761295	175.71	104.03	75.71	159.11
43522	malate dehydrogenase, mitochondrial-like [Oryzias latipes]	0	1674	1	0.57022	471.12	514.67	357.77	446.6
14
65301	putative malate dehydrogenase 1B [Danio rerio] &gt;gi|123913964|sp|Q08BZ4.1|MDH1B_DANRE RecName: Full=Putative malate dehydrogenase 1B &gt;gi|115313853|gb|AAI24492.1| Zgc:153922 [Danio rerio]	5.26292e-132	1018	0.740492	0.824151	3.58	2.24	0.79	1.25
42649	putative malate dehydrogenase 1B [Danio rerio] &gt;gi|123913964|sp|Q08BZ4.1|MDH1B_DANRE RecName: Full=Putative malate dehydrogenase 1B &gt;gi|115313853|gb|AAI24492.1| Zgc:153922 [Danio rerio]	0	1461	0.98434	0.545752	11.46	13.83	3.12	2.27
15
55538	malate dehydrogenase-like [Takifugu rubripes]	1.32695e-160	1192	0.748619	0.735747	4.19	2.21	3.33	1.18
55539	malate dehydrogenase-like [Oreochromis niloticus]	0	1374	0.930412	0.653214	22.58	23.56	26.98	6.95
16
160951	pyruvate carboxylase, like [Danio rerio] &gt;gi|81097748|gb|AAI09464.1| Zgc:123047 [Danio rerio]	1.40562e-114	863	0.868996	0.779373	5.08	2.87	2.25	4.68
17
21901	phosphoenolpyruvate carboxykinase [Lateolabrax japonicus]	0	2854	1	0.787547	9.96	18.11	38.52	10.04

## Sheet: oxi phosp
Query	Definition	Evalue	Identity_Percentage_of_Query	Identity_Percentage_of_Hit		Normal fresh	Normal sea	Low fresh	Low sea
1
30978	NADH dehydrogenase 1 alpha subcomplex subunit 1 [Anoplopoma fimbria]	4.59862e-38	329	1	0.515971	128.81	71.36	88.94	205.45
96938	NADH dehydrogenase [ubiquinone] 1 alpha subcomplex subunit 3-like [Takifugu rubripes]	4.11397e-30	277	0.824742	0.666667	13.66	9.51	10.51	25.06
56452	NADH dehydrogenase (ubiquinone) 1 alpha subcomplex 4, like [Danio rerio] &gt;gi|292611678|ref|XP_002661182.1| NADH dehydrogenase [ubiquinone] 1 alpha subcomplex subunit 4-like isoform 1 [Danio rerio] &gt;gi|292611682|ref|XP_002661183.1| NADH dehydrogenase [ubiquinone] 1 alpha s...	6.25086e-47	389	1	0.602941	181.02	100.1	122	186.85
10214	NADH dehydrogenase [ubiquinone] 1 alpha subcomplex subunit 5-like [Oreochromis niloticus]	1.03205e-70	556	1	0.6	335.2	331.84	546.46	630.77
157389	NADH dehydrogenase [ubiquinone] 1 alpha subcomplex subunit 5-like [Oreochromis niloticus]	2.33485e-70	552	1	0.636197	70.76	43.62	60.67	182.83
34917	NADH dehydrogenase [ubiquinone] 1 alpha subcomplex subunit 7-like [Oreochromis niloticus]	2.08649e-54	445	1	0.616981	121.17	127.01	224.31	203.69
34918	NADH dehydrogenase [ubiquinone] 1 alpha subcomplex subunit 7-like [Oreochromis niloticus]	4.99305e-55	446	1	0.741497	9.05	3.79	5.58	30.83
38344	NADH dehydrogenase 1 alpha subcomplex subunit 8 [Salmo salar] &gt;gi|209736518|gb|ACI69128.1| NADH dehydrogenase 1 alpha subcomplex subunit 8 [Salmo salar] &gt;gi|223646520|gb|ACN10018.1| NADH dehydrogenase 1 alpha subcomplex subunit 8 [Salmo salar] &gt;gi|223672367|gb|ACN12365.1| NADH dehydrogenase...	1.02941e-108	820	1	0.632353	12.55	9.48	8.74	21.98
38647	mitochondrial NADH dehydrogenase (ubiquinone) 1 alpha subcomplex subunit 9 [Ictalurus punctatus] &gt;gi|308322709|gb|ADO28492.1| mitochondrial NADH dehydrogenase (ubiquinone) 1 alpha subcomplex subunit 9 [Ictalurus punctatus]	0	1636	1	0.919355	28.06	15.66	14.13	29.44
51234	NADH dehydrogenase 1 alpha subcomplex subunit 10, mitochondrial precursor [Salmo salar] &gt;gi|209735808|gb|ACI68773.1| NADH dehydrogenase 1 alpha subcomplex subunit 10, mitochondrial precursor [Salmo salar] &gt;gi|303657723|gb|ADM15891.1| NADH dehydrogenase 1 alpha subcomplex subunit 10, mitochondr...	0	1569	1	0.730954	113.92	120.66	143.24	135.51
104475	NADH dehydrogenase 1 alpha subcomplex subunit 11 [Salmo salar] &gt;gi|223671979|gb|ACN12171.1| NADH dehydrogenase 1 alpha subcomplex subunit 11 [Salmo salar]	1.66644e-83	636	1	0.98063	43.8	30.16	23.7	53.75
157359	NADH dehydrogenase 1 alpha subcomplex subunit 11 [Salmo salar] &gt;gi|223671979|gb|ACN12171.1| NADH dehydrogenase 1 alpha subcomplex subunit 11 [Salmo salar]	8.50353e-79	612	0.97037	0.640065	132.77	183.33	168.75	183.8
8156	NADH dehydrogenase [ubiquinone] 1 alpha subcomplex subunit 12-like [Takifugu rubripes]	2.46387e-77	602	0.993151	0.75784	11.02	7.52	6.65	17.77
30537	NADH dehydrogenase [ubiquinone] 1 alpha subcomplex subunit 12-like [Takifugu rubripes]	1.04853e-78	611	0.993151	0.756522	163.76	211.8	237.87	142.68
96749	NADH dehydrogenase [ubiquinone] 1 alpha subcomplex subunit 13-like [Oreochromis niloticus]	2.05228e-72	571	1	0.699029	146.73	80.82	75.91	110.14
102698	NADH dehydrogenase [ubiquinone] 1 alpha subcomplex subunit 13-like [Oreochromis niloticus]	8.46718e-72	572	1	0.566929	243.99	235.29	205.53	219.45
106559	NADH dehydrogenase 1 beta subcomplex subunit 1 [Salmo salar] &gt;gi|209735720|gb|ACI68729.1| NADH dehydrogenase 1 beta subcomplex subunit 1 [Salmo salar] &gt;gi|209737492|gb|ACI69615.1| NADH dehydrogenase 1 beta subcomplex subunit 1 [Salmo salar] &gt;gi|221219076|gb|ACM08199.1| NADH dehydrogenase 1 ...	5.63768e-29	266	1	0.480663	12.05	10.01	3.89	24.39
96744	NADH dehydrogenase [ubiquinone] 1 beta subcomplex subunit 3-like [Takifugu rubripes]	8.80104e-44	374	1	0.499096	42.62	27.74	27.91	73.64
42061	mitochondrial NADH dehydrogenase (ubiquinone) 1 beta subcomplex subunit 5 [Ictalurus punctatus] &gt;gi|308323434|gb|ADO28853.1| mitochondrial NADH dehydrogenase (ubiquinone) 1 beta subcomplex subunit 5 [Ictalurus punctatus]	3.41436e-108	814	1	0.785915	210.86	247.2	300.04	320.16
107164	mitochondrial NADH dehydrogenase (ubiquinone) 1 beta subcomplex subunit 5 [Ictalurus punctatus] &gt;gi|308323434|gb|ADO28853.1| mitochondrial NADH dehydrogenase (ubiquinone) 1 beta subcomplex subunit 5 [Ictalurus punctatus]	2.11701e-106	801	0.973118	0.829008	61.11	25.93	40.89	89.92
160448	NADH dehydrogenase [ubiquinone] 1 beta subcomplex subunit 6-like [Oreochromis niloticus]	5.9664e-71	557	0.992126	0.675	25.16	16.98	13.37	43.67
67329	NADH dehydrogenase [ubiquinone] 1 beta subcomplex subunit 8, mitochondrial-like [Oreochromis niloticus]	2.53162e-95	729	1	0.819767	28.93	16.14	19.7	44.97
116685	NADH dehydrogenase [ubiquinone] 1 beta subcomplex subunit 9-like [Oreochromis niloticus]	3.25579e-113	848	0.994286	0.695073	7.39	5.97	3.4	6.01
102841	NADH dehydrogenase [ubiquinone] 1 beta subcomplex subunit 10-like [Oreochromis niloticus]	8.30105e-105	789	1	0.765766	95.2	52.71	46.36	63.79
33400	NADH dehydrogenase 1 beta subcomplex subunit 11, mitochondrial precursor [Salmo salar] &gt;gi|209733246|gb|ACI67492.1| NADH dehydrogenase 1 beta subcomplex subunit 11, mitochondrial precursor [Salmo salar]	4.3925e-80	623	1	0.696262	271.19	235.11	337.6	307.57
34832	NADH dehydrogenase 1 beta subcomplex subunit 11, mitochondrial precursor [Salmo salar] &gt;gi|209733246|gb|ACI67492.1| NADH dehydrogenase 1 beta subcomplex subunit 11, mitochondrial precursor [Salmo salar]	3.35567e-80	621	1	0.772021	58.06	27.21	36.88	64.83
108723	NADH dehydrogenase 1 subunit C1, mitochondrial precursor [Salmo salar] &gt;gi|209735828|gb|ACI68783.1| NADH dehydrogenase 1 subunit C1, mitochondrial precursor [Salmo salar] &gt;gi|223646312|gb|ACN09914.1| NADH dehydrogenase 1 subunit C1, mitochondrial precursor [Salmo salar] &gt;gi|223672159|gb|ACN...	5.38222e-29	267	0.942029	0.555556	12.57	3.75	3.52	16.14
160245	NADH dehydrogenase 1 subunit C2 [Osmerus mordax]	2.12576e-61	493	1	0.566038	23	14.36	18.04	42.43
104667	NADH dehydrogenase (ubiquinone) 1, alpha/beta subcomplex 1-like [Danio rerio] &gt;gi|50369524|gb|AAH76098.1| Zgc:92607 [Danio rerio]	1.89983e-67	542	1	0.628294	30.26	18.78	17.38	30.14
51259	NADH dehydrogenase [ubiquinone] complex I, assembly factor 7 precursor [Danio rerio] &gt;gi|123908270|sp|Q08BY0.1|NDUF7_DANRE RecName: Full=NADH dehydrogenase [ubiquinone] complex I, assembly factor 7; AltName: Full=Protein midA homolog, mitochondrial; Flags: Precursor &gt;gi|115313407|gb|AAI24509.1...	0	1419	0.781991	0.424882	6.53	7.09	10.62	11.08
38893	NADH dehydrogenase iron-sulfur protein 2, mitochondrial precursor [Salmo salar]	0	2399	0.995708	0.916227	34.61	21.46	22.66	49.24
609	NADH dehydrogenase [ubiquinone] iron-sulfur protein 3, mitochondrial-like [Oreochromis niloticus]	2.48575e-147	1102	0.938697	0.556654	3.1	2.8	3.2	6.91
40996	NADH dehydrogenase [ubiquinone] iron-sulfur protein 3, mitochondrial-like [Oreochromis niloticus]	3.57583e-161	1182	1	0.782347	83.98	117.05	120.13	129.07
29274	NADH dehydrogenase [ubiquinone] iron-sulfur protein 4, mitochondrial [Danio rerio] &gt;gi|63102519|gb|AAH95734.1| NADH dehydrogenase (ubiquinone) Fe-S protein 4, (NADH-coenzyme Q reductase) [Danio rerio] &gt;gi|148725302|emb|CAN87941.1| novel protein (zgc:112289) [Danio rerio] &gt;gi|160774021|gb|AA...	1.74326e-90	690	0.89881	0.818182	8.78	4.33	3.47	9.55
160290	NADH dehydrogenase (ubiquinone) iron-sulfur protein 5 [Ictalurus punctatus] &gt;gi|308324459|gb|ADO29364.1| NADH dehydrogenase (ubiquinone) iron-sulfur protein 5 [Ictalurus punctatus]	5.23467e-58	477	1	0.407692
98597	NADH dehydrogenase [ubiquinone] iron-sulfur protein 6, mitochondrial [Danio rerio] &gt;gi|51858948|gb|AAH81528.1| NADH dehydrogenase (ubiquinone) Fe-S protein 6 [Danio rerio] &gt;gi|182889320|gb|AAI64935.1| Ndufs6 protein [Danio rerio]	3.94222e-73	572	1	0.707495	21.57	11.8	12.43	46.96
31409	mitochondrial NADH dehydrogenase iron-sulfur protein 7 [Ictalurus furcatus]	9.16195e-134	998	0.976959	0.604629	42.25	24.81	13.8	41.06
34617	NADH dehydrogenase iron-sulfur protein 8, mitochondrial precursor [Osmerus mordax]	1.54637e-134	990	1	0.913994	31.07	17.83	17.61	28.68
37127	NADH dehydrogenase iron-sulfur protein 8, mitochondrial precursor [Osmerus mordax]	1.3587e-128	964	1	0.592105	1.77	2.28	2.95	3.8
120533	NADH dehydrogenase [ubiquinone] iron-sulfur protein 8, mitochondrial-like [Oreochromis niloticus]	4.26402e-85	654	0.650943	0.974118	1.2	0.88	0.39	2.34
51004	NADH dehydrogenase flavoprotein 1, mitochondrial precursor [Osmerus mordax]	0	2161	0.949153	0.674512	38.01	26.35	24.26	54.84
51005	NADH dehydrogenase flavoprotein 1, mitochondrial precursor [Osmerus mordax]	0	2163	0.949153	0.638691	128.75	138.01	127.19	158.56
57510	NADH dehydrogenase [ubiquinone] flavoprotein 2, mitochondrial [Danio rerio] &gt;gi|37747980|gb|AAH59546.1| Zgc:73198 [Danio rerio]	8.51301e-153	1133	1	0.592713	71.63	97.48	111.04	92.92
30734	NADH dehydrogenase flavoprotein 3, mitochondrial precursor [Salmo salar]	1.50859e-26	257	0.867925	0.603854	2.86	1.52	2.05	5.2
2
49999	Cytochrome b-c1 complex subunit Rieske, mitochondrial precursor [Salmo salar]	3.33301e-161	1185	1	0.771014	133.95	169.79	196.71	180.35
97306	cytochrome c-1 [Danio rerio] &gt;gi|78174351|gb|AAI07504.1| Cytochrome c-1 [Danio rerio] &gt;gi|133778800|gb|AAI33983.1| Cytochrome c-1 [Danio rerio]	0	1349	1	0.699317	48.03	32.1	30.97	68.74
34760	cytochrome c-1 [Danio rerio] &gt;gi|78174351|gb|AAI07504.1| Cytochrome c-1 [Danio rerio] &gt;gi|133778800|gb|AAI33983.1| Cytochrome c-1 [Danio rerio]	0	1349	1	0.677704	226.09	245.19	228.55	264.91
110345	Cytochrome b-c1 complex subunit 1, mitochondrial precursor [Salmo salar]	0	2134	0.995798	0.716012	34.95	21.62	27.87	57.38
46750	ubiquinol-cytochrome c reductase core I protein [Oncorhynchus mykiss]	0	2141	1	0.49722	105.66	103.89	131.42	162.09
112608	Cytochrome b-c1 complex subunit 2, mitochondrial precursor [Salmo salar] &gt;gi|223672515|gb|ACN12439.1| Cytochrome b-c1 complex subunit 2, mitochondrial precursor [Salmo salar]	0	1672	0.924612	0.69783	13.96	8.27	7.15	16.36
49694	Cytochrome b-c1 complex subunit 2, mitochondrial precursor [Salmo salar] &gt;gi|223672515|gb|ACN12439.1| Cytochrome b-c1 complex subunit 2, mitochondrial precursor [Salmo salar]	0	1659	0.915743	0.588626	82.92	91.17	88.17	82.41
43427	cytochrome b-c1 complex subunit 2, mitochondrial-like [Oreochromis niloticus]	0	1679	1	0.840881	26.55	15.92	20.98	33.51
105676	cytochrome b-c1 complex subunit 6, mitochondrial-like [Takifugu rubripes]	2.93139e-34	304	0.733333	0.5625	29.44	17.07	24.63	44.58
40762	Cytochrome b-c1 complex subunit 7 [Salmo salar] &gt;gi|303662423|gb|ADM16071.1| Cytochrome b-c1 complex subunit 7 [Salmo salar]	3.28216e-58	468	0.872727	0.634361	16.93	10.36	14.39	26.93
104177	Ubiquinol-cytochrome c reductase complex ubiquinone-binding protein QP-C [Osmerus mordax]	1.94519e-47	404	0.987952	0.328438	26.08	13.84	12.47	31.77
16244	Cytochrome b-c1 complex subunit 9 [Anoplopoma fimbria]	9.07902e-34	308	1	0.274336	49.33	31.1	21.64	78.2
112117	Ubiquinol-cytochrome c reductase complex 6.4 kDa protein [Oncorhynchus mykiss] &gt;gi|225705536|gb|ACO08614.1| Ubiquinol-cytochrome c reductase complex 6.4 kDa protein [Oncorhynchus mykiss]	3.40615e-27	269	0.821918	0.193133	11.47	4.83	5.84	15.43
3
69859	cytochrome oxidase subunit III [Homo sapiens]	3.46137e-67	538	0.5	1	2.18	4.24	3.23	0
66710	cytochrome oxidase subunit III [Homo sapiens]	1.41251e-58	480	0.465385	0.997253	0	4.29	5.85	0
30698	cytochrome oxidase subunit I, partial (mitochondrion) [Rhabdomys pumilio]	1.60288e-94	729	0.591973	0.985158	0.5	3.23	5.14	0
21986	cytochrome c oxidase subunit I [Homo sapiens]	1.34497e-111	865	0.387597	0.930233	0.66	2.27	2.91	0
22579	cytochrome c oxidase subunit II [Homo sapiens]	7.47815e-103	782	0.973568	0.972141	1.37	3.4	6.39	0
18507	cytochrome c oxidase subunit II [Homo sapiens]	1.78688e-96	738	0.933921	1	1.25	4.74	5.04	0
28768	cytochrome c oxidase subunit 4 isoform 1, mitochondrial [Danio rerio] &gt;gi|37362202|gb|AAQ91229.1| cytochrome c oxidase subunit IV isoform 1 [Danio rerio]	6.10804e-107	804	1	0.722222	142.48	66.74	122.94	149.43
42084	mitochondrial cytochrome c oxidase subunit 4 isoform 2 [Ictalurus furcatus] &gt;gi|308324088|gb|ADO29179.1| mitochondrial cytochrome c oxidase subunit 4 isoform 2 [Ictalurus punctatus]	3.74498e-90	721	1	0.333755	123.92	144.74	34.75	31.92
37300	mitochondrial cytochrome c oxidase subunit 4 isoform 2 [Ictalurus furcatus] &gt;gi|308324088|gb|ADO29179.1| mitochondrial cytochrome c oxidase subunit 4 isoform 2 [Ictalurus punctatus]	2.61461e-92	719	1	0.52329	31.41	21.37	6.08	12.24
158988	Cytochrome c oxidase subunit 4 isoform 2, mitochondrial precursor [Osmerus mordax]	9.54288e-78	615	1	0.656962	509.6	549.2	323.44	365.44
104474	Cytochrome c oxidase subunit 4 isoform 2, mitochondrial precursor [Osmerus mordax]	3.66534e-78	615	1	0.72486	38.68	24.83	15.44	41.84
38449	cytochrome c oxidase subunit Va precursor [Cyprinus carpio]	5.31142e-89	681	0.992908	0.64915	55.12	31.6	28.22	56.58
22557	cytochrome c oxidase subunit Va precursor [Cyprinus carpio]	1.65097e-88	683	0.992908	0.539846	226.47	317.26	305.73	255.31
45361	Cytochrome c oxidase subunit 5A, mitochondrial precursor [Salmo salar] &gt;gi|223672235|gb|ACN12299.1| Cytochrome c oxidase subunit 5A, mitochondrial precursor [Salmo salar]	6.684e-87	680	1	0.43837	22.87	16.11	10.95	24.94
34454	Cytochrome c oxidase subunit 5A, mitochondrial precursor [Salmo salar] &gt;gi|223672235|gb|ACN12299.1| Cytochrome c oxidase subunit 5A, mitochondrial precursor [Salmo salar]	3.32711e-88	680	1	0.600817	432.04	554.84	525.39	476.64
110080	mitochondrial cytochrome C oxidase subunit Vb precursor [Epinephelus coioides]	1.05435e-63	517	0.781022	0.41906	124.09	145.56	177.79	170.02
40584	mitochondrial cytochrome C oxidase subunit Vb precursor [Epinephelus coioides]	2.54693e-64	515	0.781022	0.551546	11.82	7.88	6.39	14.22
26080	cytochrome c oxidase subunit Vb 2 [Danio rerio] &gt;gi|112418752|gb|AAI22443.1| Zgc:153978 [Danio rerio] &gt;gi|182890820|gb|AAI65491.1| Zgc:153978 protein [Danio rerio]	4.57327e-67	553	1	0.301186	158.95	137.44	165.86	94.17
105046	cytochrome c oxidase subunit 6A1, mitochondrial [Danio rerio] &gt;gi|51980454|gb|AAH81530.1| Cytochrome c oxidase subunit VIa polypeptide 1 [Danio rerio] &gt;gi|182889330|gb|AAI64950.1| Cox6a1 protein [Danio rerio]	3.26779e-55	452	0.842593	0.477509	52.43	31.89	25.03	82.26
32986	cytochrome c oxidase subunit 6A1, mitochondrial [Danio rerio] &gt;gi|51980454|gb|AAH81530.1| Cytochrome c oxidase subunit VIa polypeptide 1 [Danio rerio] &gt;gi|182889330|gb|AAI64950.1| Cox6a1 protein [Danio rerio]	7.94608e-55	452	0.842593	0.420732	555.74	744.1	745.29	735.2
38919	cytochrome c oxidase subunit VIa-like [Danio rerio] &gt;gi|51858932|gb|AAH81493.1| Zgc:103594 [Danio rerio] &gt;gi|182891396|gb|AAI64442.1| Zgc:103594 protein [Danio rerio]	2.05219e-43	380	1	0.378213	178.63	138.08	89.67	56.27
34775	cytochrome c oxidase subunit VIa-like [Danio rerio] &gt;gi|51858932|gb|AAH81493.1| Zgc:103594 [Danio rerio] &gt;gi|182891396|gb|AAI64442.1| Zgc:103594 protein [Danio rerio]	5.13773e-45	380	1	0.66309	70.88	36.36	22.78	33.43
46674	cytochrome c oxidase subunit VIb polypeptide 2 [Danio rerio] &gt;gi|33416363|gb|AAH55540.1| Zgc:66195 [Danio rerio]	1.91613e-51	438	1	0.249275	453.85	466.87	487.15	466.68
139336	cytochrome c oxidase subunit 6b1 [Ictalurus punctatus]	3.55511e-53	436	1	0.459893	56.91	23.87	19.13	27.17
103165	cytochrome c oxidase subunit 6C-1-like [Takifugu rubripes]	1.4655e-43	366	1	0.574307	139.06	71.79	97.49	197.1
25466	cytochrome c oxidase subunit 6C-1-like [Takifugu rubripes]	4.22816e-43	368	1	0.420664	808.05	953.17	1194.49	860.3
29251	Cytochrome c oxidase polypeptide VIIa-liver/heart, mitochondrial precursor [Salmo salar]	6.86028e-21	218	0.560976	0.27381	4.54	2.24	4.16	6.9
10241	Cytochrome c oxidase polypeptide VIIa-liver/heart, mitochondrial precursor [Salmo salar]	4.35406e-19	218	0.560976	0.092246	32.76	32.1	39.96	27.52
37539	Cytochrome c oxidase assembly protein COX11, mitochondrial precursor [Salmo salar]	7.96048e-132	974	0.719557	0.993209	4.41	3.51	5.08	7.95
36691	Cytochrome c oxidase assembly protein COX11, mitochondrial precursor [Salmo salar]	5.39275e-65	569	0.605166	0.230202	6.06	5.76	10.86	9.6
52898	COX17 homolog, cytochrome c oxidase assembly protein [Danio rerio] &gt;gi|51858946|gb|AAH81527.1| COX17 cytochrome c oxidase assembly homolog (S. cerevisiae) [Danio rerio] &gt;gi|182890462|gb|AAI64430.1| Cox17 protein [Danio rerio]	6.88128e-30	294	1	0.126574	2.27	1.33	6.2	6.11
33807	COX17 homolog, cytochrome c oxidase assembly protein [Danio rerio] &gt;gi|51858946|gb|AAH81527.1| COX17 cytochrome c oxidase assembly homolog (S. cerevisiae) [Danio rerio] &gt;gi|182890462|gb|AAI64430.1| Cox17 protein [Danio rerio]	4.22309e-32	294	1	0.355752	208.87	195.05	452.48	373.64
4
112838	ATP synthase subunit beta, mitochondrial; Flags: Precursor &gt;gi|5689156|dbj|BAA82837.1| ATP synthase beta-subunit [Cyprinus carpio]	0	2414	1	0.876975	234.54	140.89	106.16	194.18
109202	ATP synthase subunit alpha, mitochondrial [Danio rerio] &gt;gi|115528192|gb|AAI24812.1| ATP synthase, H+ transporting, mitochondrial F1 complex, alpha subunit 1, cardiac muscle [Danio rerio]	0	2748	1	0.622364	134.19	77.55	71.31	143.4
109119	ATP synthase subunit alpha, mitochondrial [Danio rerio] &gt;gi|115528192|gb|AAI24812.1| ATP synthase, H+ transporting, mitochondrial F1 complex, alpha subunit 1, cardiac muscle [Danio rerio]	0	2751	1	0.598913	584.07	561.36	500.96	535.61
30948	ATP synthase subunit gamma, mitochondrial [Danio rerio] &gt;gi|38512238|gb|AAH60917.1| ATP synthase, H+ transporting, mitochondrial F1 complex, gamma polypeptide 1 [Danio rerio]	0	1417	1	0.766404	49.95	25.68	32.27	62.11
110458	ATP synthase subunit O, mitochondrial [Danio rerio] &gt;gi|49619123|gb|AAT68146.1| ATP synthase oligomycin sensitivity conferral protein [Danio rerio] &gt;gi|63102133|gb|AAH95099.1| ATP synthase, H+ transporting, mitochondrial F1 complex, O subunit [Danio rerio] &gt;gi|182891324|gb|AAI64303.1| Atp5o...	2.18667e-130	968	1	0.746411	49.72	28.07	24.85	49.05
27576	ATP synthase subunit delta, mitochondrial [Danio rerio] &gt;gi|37589805|gb|AAH59627.1| ATP synthase, H+ transporting, mitochondrial F1 complex, delta subunit [Danio rerio] &gt;gi|40675642|gb|AAH65042.1| ATP synthase, H+ transporting, mitochondrial F1 complex, delta subunit [Danio rerio]	1.3981e-87	675	1	0.68608	53.23	28.45	37.03	50.61
25887	ATP synthase subunit delta, mitochondrial [Danio rerio] &gt;gi|37589805|gb|AAH59627.1| ATP synthase, H+ transporting, mitochondrial F1 complex, delta subunit [Danio rerio] &gt;gi|40675642|gb|AAH65042.1| ATP synthase, H+ transporting, mitochondrial F1 complex, delta subunit [Danio rerio]	5.69105e-87	675	1	0.588307	317.21	387.05	380.11	350.15
41524	mitochondrial ATP synthase lipid-binding protein [Ictalurus punctatus]	1.75777e-64	533	0.985612	0.374317	103.59	131.01	151.36	131.57
159913	ATP synthase lipid-binding protein, mitochondrial precursor [Osmerus mordax]	1.57118e-65	524	1	0.706485	298.61	289.31	375.29	280.05
46471	ATP synthase lipid-binding protein, mitochondrial precursor [Osmerus mordax]	4.15195e-66	524	1	0.8625	43.2	23.12	28.43	48.53
138863	mitochondrial ATP synthase subunit b [Ictalurus punctatus] &gt;gi|308324224|gb|ADO29247.1| mitochondrial ATP synthase subunit b [Ictalurus punctatus]	8.8851e-138	1034	0.960317	0.600496	354.75	351.75	367.18	387.34
137702	mitochondrial ATP synthase subunit b [Ictalurus punctatus] &gt;gi|308324224|gb|ADO29247.1| mitochondrial ATP synthase subunit b [Ictalurus punctatus]	9.04853e-139	1033	0.960317	0.720953	73.72	43.28	51.97	104.32
10483	ATP synthase, H+ transporting, mitochondrial F0 complex, subunit E-like [Danio rerio] &gt;gi|156914891|gb|AAI52575.1| Zgc:171560 protein [Danio rerio]	4.45023e-19	205	1	0.405714	184.18	117.92	236.62	135.75
110098	ATP synthase-coupling factor 6, mitochondrial precursor [Anoplopoma fimbria]	1.88e-32	309	0.957746	0.175408	14.81	8.16	10.69	15.91
44813	ATP synthase-coupling factor 6, mitochondrial [Ictalurus punctatus] &gt;gi|308323317|gb|ADO28795.1| mitochondrial ATP synthase-coupling factor 6 [Ictalurus punctatus]	2.01829e-43	378	0.766355	0.341667	16.42	10.25	7.6	25.63
32138	ATP synthase-coupling factor 6, mitochondrial [Ictalurus punctatus] &gt;gi|308323317|gb|ADO28795.1| mitochondrial ATP synthase-coupling factor 6 [Ictalurus punctatus]	8.59846e-50	415	0.859813	0.501818	580.71	624.51	602.75	514.68
115046	mitochondrial ATP synthase subunit f [Ictalurus punctatus] &gt;gi|308324555|gb|ADO29412.1| mitochondrial ATP synthase subunit f [Ictalurus punctatus]	1.71898e-52	427	1	0.632701	84.71	51.06	53.39	99.86
33069	mitochondrial ATP synthase subunit f [Ictalurus punctatus] &gt;gi|308324555|gb|ADO29412.1| mitochondrial ATP synthase subunit f [Ictalurus punctatus]	1.71624e-52	430	1	0.531873	602.32	754.83	894.9	741.4
41237	ATP synthase subunit d, mitochondrial [Ictalurus punctatus] &gt;gi|308323881|gb|ADO29076.1| mitochondrial ATP synthase subunit d [Ictalurus punctatus]	2.26716e-80	663	1	0.244063	100.48	78.29	101.41	106.18
41697	ATP synthase subunit d, mitochondrial-like [Oreochromis niloticus]	1.20618e-85	657	1	0.899441	11.47	7.68	5.51	8.09
139085	ATP synthase subunit d, mitochondrial-like [Oreochromis niloticus]	5.24025e-49	430	0.602484	0.266484	12.41	15.17	10.72	8.1
44585	Atp5l protein [Danio rerio]	2.46183e-60	490	1	0.443966	795.98	984.13	911.03	970.68

## Sheet: fatty acid syn.
Query	Definition	Evalue	Identity_Percentage_of_Query	Identity_Percentage_of_Hit		Normal fresh	Normal sea	Low fresh	Low sea
1
116507	fatty acid synthase-like [Danio rerio]	0	11031	1	0.942471	26.77	50.17	19.95	28.09
2
22455	S-acyl fatty acid synthase thioesterase, medium chain [Oncorhynchus mykiss] &gt;gi|225703756|gb|ACO07724.1| S-acyl fatty acid synthase thioesterase, medium chain [Oncorhynchus mykiss]	7.78035e-158	1161	1	0.726406	2.54	1.85	2.8	3.49
47042	S-acyl fatty acid synthase thioesterase, medium chain [Salmo salar]	1.49896e-126	961	0.918803	0.498087	6.63	7.09	9.82	6.13
3
44997	acetyl-CoA carboxylase 2 [Danio rerio]	0	2970	0.31483	0.886916	0.66	0.4	1.55	1.16
77673	acetyl-CoA carboxylase-like, partial [Meleagris gallopavo]	0	1420	0.437768	1	3.89	0.88	0.95	0.67
95263	acetyl-CoA carboxylase 2 [Danio rerio]	1.35518e-79	678	0.0571665	0.841463	0.51	0.8	1.8	0.99

## Sheet: fatty acid deg.
Query	Definition	Evalue	Identity_Percentage_of_Query	Identity_Percentage_of_Hit		Normal fresh	Normal sea	Low fresh	Low sea
1
11407	carnitine palmitoyltransferase I-like [Oncorhynchus mykiss] &gt;gi|80971497|emb|CAE54358.1| carnitine palmitoyltransferase I [Oncorhynchus mykiss]	0	1375	0.381323	0.287016	4.39	4.32	11.53	21.49
30318	carnitine palmitoyltransferase I-like [Oncorhynchus mykiss] &gt;gi|80971497|emb|CAE54358.1| carnitine palmitoyltransferase I [Oncorhynchus mykiss]	0	1619	0.450065	0.977465	1.33	0.53	2.05	8
37517	Carnitine O-palmitoyltransferase 2, mitochondrial; AltName: Full=Carnitine palmitoyltransferase II; Short=CPT II; Flags: Precursor	0	2453	0.811659	0.443627	14.79	13.04	23.64	21.73
88058	carnitine palmitoyltransferase I-like [Oncorhynchus mykiss] &gt;gi|80971497|emb|CAE54358.1| carnitine palmitoyltransferase I [Oncorhynchus mykiss]	8.18683e-145	1116	0.306096	0.791061	0.36	0.35	0.66	2.24
98009	carnitine palmitoyltransferase 1A [Danio rerio]	7.57942e-121	972	0.31137	0.526201	1.78	0.49	0.33	0.94
112904	carnitine palmitoyltransferase 1 [Salmo salar]	1.71219e-46	398	0.3125	0.85	7.83	16.23	18.03	5.5
2
3785	acyl-CoA synthetase family member 3, mitochondrial-like [Danio rerio]	0	2280	0.965458	0.694604	6.24	7.7	13.2	11.79
22240	acyl-CoA synthetase short-chain family member 3, mitochondrial [Danio rerio]	0	2781	0.869748	0.46171	11.82	14.97	7.07	9.35
34726	very long-chain acyl-CoA synthetase-like [Oreochromis niloticus]	0	2439	1	0.636177	22.39	50.63	85.11	49.44
55436	acyl-CoA synthetase short-chain family member 3, mitochondrial [Danio rerio]	0	2370	0.833333	0.385842	7.82	10.16	8.38	8
55736	acyl-CoA synthetase family member 4 [Danio rerio] &gt;gi|82077535|sp|Q5RG49.1|ACSF4_DANRE RecName: Full=Acyl-CoA synthetase family member 4	0	2423	0.871192	0.795416	2.86	3.49	4.31	5.01
59004	very long-chain acyl-CoA synthetase-like [Oreochromis niloticus]	0	1927	1	0.890221	2.15	1.99	8.67	6.36
59024	acyl-CoA synthetase long-chain family member 1 [Danio rerio] &gt;gi|71679665|gb|AAI00001.1| Acyl-CoA synthetase long-chain family member 1 [Danio rerio]	0	1811	0.530846	0.341328	10.46	12.95	13.94	15.53
60980	acyl-CoA synthetase long-chain family member 3b [Danio rerio]	0	3429	0.995781	0.842523	16.65	17.42	17.49	22.09
96438	acyl-CoA synthetase family member 3, mitochondrial-like [Danio rerio]	0	2324	0.951641	0.770083	1.83	1.02	1.77	3.3
96711	very long-chain acyl-CoA synthetase-like [Oreochromis niloticus]	0	2439	1	0.826803	5.45	5.57	9.64	12.38
3
2807	acyl-CoA dehydrogenase-like [Danio rerio] &gt;gi|45709336|gb|AAH67617.1| Zgc:85777 [Danio rerio]	0	1941	0.969907	0.601129	11.05	5.63	6.53	13.32
17061	Short/branched chain specific acyl-CoA dehydrogenase, mitochondrial [Dicentrarchus labrax]	0	1969	0.993056	0.424192	8.33	6.28	4.16	9.56
46613	short-chain specific acyl-CoA dehydrogenase, mitochondrial [Danio rerio] &gt;gi|50925422|gb|AAH79521.1| Acyl-Coenzyme A dehydrogenase, C-2 to C-3 short chain [Danio rerio]	0	1739	0.995062	0.746765	9.22	4.96	6.42	9.29
105322	medium-chain specific acyl-CoA dehydrogenase, mitochondrial [Danio rerio]	0	1974	0.997653	0.806452	90.74	52.32	65.62	141.15
48951	very long-chain specific acyl-CoA dehydrogenase, mitochondrial [Danio rerio] &gt;gi|32451670|gb|AAH54606.1| Acyl-Coenzyme A dehydrogenase, very long chain [Danio rerio]	0	2835	1	0.845034	36.74	36.67	42.35	55.07
40549	very long-chain specific acyl-CoA dehydrogenase, mitochondrial [Danio rerio] &gt;gi|32451670|gb|AAH54606.1| Acyl-Coenzyme A dehydrogenase, very long chain [Danio rerio]	0	2835	1	0.827673	8.8	5.37	6.53	15.55
115275	acyl-CoA dehydrogenase family member 9, mitochondrial [Danio rerio] &gt;gi|108742117|gb|AAI17590.1| Zgc:136367 [Danio rerio] &gt;gi|182891452|gb|AAI64553.1| Zgc:136367 protein [Danio rerio]	0	2828	1	0.574371	19.1	16.66	31.01	27.56
59589	acyl-CoA dehydrogenase family member 9, mitochondrial [Danio rerio] &gt;gi|108742117|gb|AAI17590.1| Zgc:136367 [Danio rerio] &gt;gi|182891452|gb|AAI64553.1| Zgc:136367 protein [Danio rerio]	0	2834	1	0.435362	1.68	1.18	2.97	3.63
54205	acyl-CoA dehydrogenase family member 10 [Callithrix jacchus]	1.71214e-109	944	0.408318	0.513317	8.27	7.9	6.87	7.83
38823	Acyl-CoA dehydrogenase family member 10 [Salmo salar] &gt;gi|209155150|gb|ACI33807.1| Acyl-CoA dehydrogenase family member 10 [Salmo salar]	9.16389e-166	1276	0.948673	0.791667	2.5	1.61	1.1	2.32
4
56783	peroxisomal bifunctional enzyme [Danio rerio] &gt;gi|82185947|sp|Q6NYL3.1|ECHP_DANRE RecName: Full=Peroxisomal bifunctional enzyme; Short=PBE; Short=PBFE; Includes: RecName: Full=Enoyl-CoA hydratase/3,2-trans-enoyl-CoA isomerase; Includes: RecName: Full=3-hydroxyacyl-CoA dehydrogenase &gt;gi|4254296...	0	2635	1	0.766525	12.86	15.3	4.74	5.31
34699	Hadha protein [Danio rerio]	0	1500	0.566563	0.960938	4.67	2.62	5.3	8.96
102658	trifunctional enzyme subunit alpha, mitochondrial-like [Takifugu rubripes]	0	3305	1	0.872146	8.26	4.49	7.3	15.99
48917	trifunctional enzyme subunit alpha, mitochondrial-like [Takifugu rubripes]	0	3227	0.969895	0.522199	33.84	28.2	47.66	44.95
16490	3-hydroxyacyl-CoA dehydratase [Danio rerio] &gt;gi|166199461|sp|Q7SY06.2|HADC_DANRE RecName: Full=Very-long-chain (3R)-3-hydroxyacyl-[acyl-carrier protein] dehydratase; AltName: Full=3-hydroxyacyl-CoA dehydratase; Short=HACD; AltName: Full=Protein tyrosine phosphatase-like protein ptplad1; AltName: ...	0	1557	0.958217	0.791411	1.36	1.05	2.16	3.4
43218	3-hydroxyacyl-CoA dehydrogenase type-2 [Ictalurus punctatus] &gt;gi|308322631|gb|ADO28453.1| 3-hydroxyacyl-CoA dehydrogenase type-2 [Ictalurus punctatus]	2.39705e-167	1232	0.969231	0.590164	12.47	6.86	7.76	17.37
45386	3-hydroxyacyl-CoA dehydratase [Danio rerio] &gt;gi|166199461|sp|Q7SY06.2|HADC_DANRE RecName: Full=Very-long-chain (3R)-3-hydroxyacyl-[acyl-carrier protein] dehydratase; AltName: Full=3-hydroxyacyl-CoA dehydratase; Short=HACD; AltName: Full=Protein tyrosine phosphatase-like protein ptplad1; AltName: ...	0	1557	0.958217	0.472095	13.19	13.54	38.78	25.84
52766	hydroxyacyl-Coenzyme A dehydrogenase/3-ketoacyl-Coenzyme A thiolase/enoyl-Coenzyme A hydratase, alpha subunit a [Danio rerio] &gt;gi|157278881|gb|AAI15213.1| Hadha protein [Danio rerio]	0	2522	0.797635	0.462183	14.68	14.12	27.91	32.42
48318	mitochondrial hydroxyacyl-coenzyme a dehydrogenase [Ictalurus furcatus]	4.76231e-178	1334	1	0.447394	53.12	53.01	74.35	67.85
48317	mitochondrial hydroxyacyl-coenzyme a dehydrogenase [Ictalurus punctatus] &gt;gi|308324256|gb|ADO29263.1| mitochondrial hydroxyacyl-coenzyme a dehydrogenase [Ictalurus punctatus]	0	1335	1	0.733386	14.77	7.59	8.16	17.09
5
46851	trifunctional enzyme subunit beta, mitochondrial [Danio rerio] &gt;gi|28374341|gb|AAH46041.1| Hydroxyacyl-Coenzyme A dehydrogenase/3-ketoacyl-Coenzyme A thiolase/enoyl-Coenzyme A hydratase (trifunctional protein), beta subunit [Danio rerio]	0	2215	1	0.966484	11.15	4	5.83	11.27
40717	trifunctional enzyme subunit beta, mitochondrial [Danio rerio] &gt;gi|28374341|gb|AAH46041.1| Hydroxyacyl-Coenzyme A dehydrogenase/3-ketoacyl-Coenzyme A thiolase/enoyl-Coenzyme A hydratase (trifunctional protein), beta subunit [Danio rerio]	0	2214	1	0.935762	59.72	57	74.25	64.94
6
20955	peroxisomal 3-ketoacyl-CoA thiolase A [Ictalurus punctatus] &gt;gi|308323103|gb|ADO28688.1| peroxisomal 3-ketoacyl-CoA thiolase A [Ictalurus punctatus]	5.68711e-147	1095	0.590909	0.956129	3.25	2.21	2.26	3.07
59837	peroxisomal 3-ketoacyl-CoA thiolase A [Ictalurus punctatus] &gt;gi|308323103|gb|ADO28688.1| peroxisomal 3-ketoacyl-CoA thiolase A [Ictalurus punctatus]	4.57984e-166	1282	0.669856	0.321224	24.57	24.77	28.03	20.34
114096	acetyl-CoA acetyltransferase, cytosolic [Danio rerio] &gt;gi|28278454|gb|AAH45949.1| Acetyl-CoA acetyltransferase 2 [Danio rerio] &gt;gi|182889534|gb|AAI65310.1| Acat2 protein [Danio rerio]	0	1854	0.997468	0.805726	6.97	5.77	4	8.41
51730	acetyl-CoA acetyltransferase, mitochondrial precursor [Danio rerio] &gt;gi|82181963|sp|Q6AZA0.1|THIL_DANRE RecName: Full=Acetyl-CoA acetyltransferase, mitochondrial; AltName: Full=Acetoacetyl-CoA thiolase; Flags: Precursor &gt;gi|50925330|gb|AAH78651.1| Acetyl-Coenzyme A acetyltransferase 1 (acetoac...	0	1679	1	0.876827	13.02	7.94	6.6	15.3
51728	acetyl-CoAacetyltransferase, mitochondrial-like [Oreochromis niloticus]	9.28129e-180	1121	0.671429	0.448806	45.45	44.72	35.88	45.45

## Sheet: aa to tca
Query	Definition	Evalue	Identity_Percentage_of_Query	Identity_Percentage_of_Hit		Normal fresh	Normal sea	Low fresh	Low sea
4.1.3.4	HMG CoA lyase
49005	hydroxymethylglutaryl-CoA lyase, mitochondrial [Danio rerio] &gt;gi|28277949|gb|AAH46023.1| 3-hydroxymethyl-3-methylglutaryl-Coenzyme A lyase (hydroxymethylglutaricaciduria) [Danio rerio]	0	1470	0.9	0.564229	5.76	2.71	3.6	7.55
71124	3-hydroxymethyl-3-methylglutaryl-CoA lyase, cytoplasmic [Danio rerio] &gt;gi|189028299|sp|A8WG57.1|HMGC2_DANRE RecName: Full=3-hydroxymethyl-3-methylglutaryl-CoA lyase, cytoplasmic; AltName: Full=3-hydroxymethyl-3-methylglutaryl-CoA lyase-like protein 1 &gt;gi|159155051|gb|AAI54588.1| Zgc:172206 pro...	0	1356	0.991045	0.735598	2.8	1.55	1.32	2.31
39462	3-hydroxymethyl-3-methylglutaryl-CoA lyase, cytoplasmic [Danio rerio] &gt;gi|189028299|sp|A8WG57.1|HMGC2_DANRE RecName: Full=3-hydroxymethyl-3-methylglutaryl-CoA lyase, cytoplasmic; AltName: Full=3-hydroxymethyl-3-methylglutaryl-CoA lyase-like protein 1 &gt;gi|159155051|gb|AAI54588.1| Zgc:172206 pro...	3.29183e-144	1107	0.979104	0.468947	5.1	7.1	3.88	4.46
2.3.1.9	acetyl-CoA C-acetyltransferase (Thiolase)
114096	acetyl-CoA acetyltransferase, cytosolic [Danio rerio] &gt;gi|28278454|gb|AAH45949.1| Acetyl-CoA acetyltransferase 2 [Danio rerio] &gt;gi|182889534|gb|AAI65310.1| Acat2 protein [Danio rerio]	0	1854	0.997468	0.805726	6.97	5.77	4	8.41
51730	acetyl-CoA acetyltransferase, mitochondrial precursor [Danio rerio] &gt;gi|82181963|sp|Q6AZA0.1|THIL_DANRE RecName: Full=Acetyl-CoA acetyltransferase, mitochondrial; AltName: Full=Acetoacetyl-CoA thiolase; Flags: Precursor &gt;gi|50925330|gb|AAH78651.1| Acetyl-Coenzyme A acetyltransferase 1 (acetoac...	0	1679	1	0.876827	13.02	7.94	6.6	15.3
51728	acetyl-CoAacetyltransferase, mitochondrial-like [Oreochromis niloticus]	9.28129e-180	1121	0.671429	0.448806	45.45	44.72	35.88	45.45
59837	peroxisomal 3-ketoacyl-CoA thiolase A [Ictalurus punctatus] &gt;gi|308323103|gb|ADO28688.1| peroxisomal 3-ketoacyl-CoA thiolase A [Ictalurus punctatus]	4.57984e-166	1282	0.669856	0.321224	24.57	24.77	28.03	20.34
20955	peroxisomal 3-ketoacyl-CoA thiolase A [Ictalurus punctatus] &gt;gi|308323103|gb|ADO28688.1| peroxisomal 3-ketoacyl-CoA thiolase A [Ictalurus punctatus]	5.68711e-147	1095	0.590909	0.956129	3.25	2.21	2.26	3.07
2.3.1.16	acetyl-CoA C-acyltransferase
46851	trifunctional enzyme subunit beta, mitochondrial [Danio rerio] &gt;gi|28374341|gb|AAH46041.1| Hydroxyacyl-Coenzyme A dehydrogenase/3-ketoacyl-Coenzyme A thiolase/enoyl-Coenzyme A hydratase (trifunctional protein), beta subunit [Danio rerio]	0	2215	1	0.966484	11.15	4	5.83	11.27
40717	trifunctional enzyme subunit beta, mitochondrial [Danio rerio] &gt;gi|28374341|gb|AAH46041.1| Hydroxyacyl-Coenzyme A dehydrogenase/3-ketoacyl-Coenzyme A thiolase/enoyl-Coenzyme A hydratase (trifunctional protein), beta subunit [Danio rerio]	0	2214	1	0.935762	59.72	57	74.25	64.94
5.4.99.2
53057	methylmalonyl-CoA mutase, mitochondrial [Danio rerio] &gt;gi|146218428|gb|AAI39861.1| Mut protein [Danio rerio]	0	3714	1	0.547958	28.95	32.43	29.38	29.87
2.6.1.2	alanine transaminase ALT
43278	Gpt2l protein [Danio rerio] &gt;gi|42542628|gb|AAH66543.1| Gpt2l protein [Danio rerio]	0	1563	0.60076	0.61759	30.11	54.46	31.15	23.47
109377	alanine aminotransferase 2-like [Danio rerio]	6.65891e-41	379	0.178279	0.493308	7.29	10	7.63	8.15
80251	alanine aminotransferase 2-like [Danio rerio]	3.70269e-57	522	0.25	0.232381	6.76	7.43	5.48	6.39
65813	alanine aminotransferase 2-like [Danio rerio]	4.64864e-65	539	0.239754	0.997159	2.55	2.87	1.98	1.68
22255	Im:7150662 protein [Danio rerio]	0	2482	1	0.771628	3.17	1.93	2.2	4.31
9418	Im:7150662 protein [Danio rerio]	0	2482	1	0.654696	19.5	19.47	17.95	22.35
2.6.1.44	alanine---glyoxylate transaminase AGT
59353	alanine-glyoxylate aminotransferase a [Danio rerio] &gt;gi|49901345|gb|AAH76465.1| Alanine-glyoxylate aminotransferase, like [Danio rerio] &gt;gi|182891536|gb|AAI64712.1| Agxtl protein [Danio rerio]	0	1668	0.943734	0.9	1.47	1.71	3.27	6.06
20847	serine--pyruvate aminotransferase, mitochondrial-like [Oryzias latipes]	4.17227e-156	1194	0.659847	0.392495	9.35	30.11	38.98	36.09
42267	Serine--pyruvate aminotransferase [Osmerus mordax]	0	1852	1	0.69967	71.9	56.47	24.85	36.99
47594	Serine--pyruvate aminotransferase [Osmerus mordax]	3.2031e-176	1351	0.740654	0.406664	240.76	409.38	170.01	136.44
18734	Alanine--glyoxylate aminotransferase 2, mitochondrial precursor [Salmo salar]	0	2323	0.949807	0.596364	16.54	11.85	2.85	3.55
4.3.2.2
63882	adenylosuccinate lyase [Ctenopharyngodon idella] &gt;gi|176040918|gb|ACB72736.1| adenylosuccinate lyase [Ctenopharyngodon idella]	0	2367	1	0.85816	15.51	15.29	30.39	22.13
40840	adenylosuccinate lyase [Cyprinus carpio]	0	1879	0.782158	0.982624	3.47	1.68	3.4	5.3
4.3.2.1	ASL (argininosuccinate lyase
8799	Argininosuccinate lyase [Osmerus mordax]	0	1824	0.824034	0.66436	2.21	1.51	1.65	4.46
1.2.1.24	succinate-semialdehyde dehydrogenase (NAD+) (SSADH)
55666	succinate-semialdehyde dehydrogenase, mitochondrial [Danio rerio]	4.3843e-165	1315	0.746479	0.220209	44.16	56.28	105.21	75
28839	Aldh5a1 protein [Danio rerio]	1.42935e-162	1273	0.730198	0.273064	5.46	2.98	7.03	12.36
1.4.1.3	Glutamate dehydrogenase (GLDH)
51276	glutamate dehydrogenase 1 [Oncorhynchus mykiss] &gt;gi|21666610|gb|AAM73775.1|AF427342_1 glutamate dehydrogenase 1 [Oncorhynchus mykiss]	0	2664	0.976103	0.288096	5.45	3.75	3.02	5.93
1.4.3.2	LAAO
4214	L-amino-acid oxidase-like [Oreochromis niloticus]	0	1882	0.941292	0.766773	1.19	2.28	8.87	3.19
27391	L-amino-acid oxidase-like [Oreochromis niloticus]	4.01707e-128	980	0.504892	0.987245	0.66	0.5	1.52	0.62
2.6.1.1	Aspartate transaminase (AST)
69907	aspartate aminotransferase 2 [Danio rerio] &gt;gi|29437228|gb|AAH49435.1| Glutamic-oxaloacetic transaminase 2b, mitochondrial (aspartate aminotransferase 2) [Danio rerio]	0	2102	1	0.598322	124.92	142.95	154.43	180.31
54884	aspartate aminotransferase 2 [Danio rerio] &gt;gi|29437228|gb|AAH49435.1| Glutamic-oxaloacetic transaminase 2b, mitochondrial (aspartate aminotransferase 2) [Danio rerio]	5.69162e-166	1291	0.640187	0.279022	9.56	5.91	8.69	14.82
48821	aspartate aminotransferase 2a [Danio rerio] &gt;gi|32451952|gb|AAH54684.1| Glutamic-oxaloacetic transaminase 2a, mitochondrial (aspartate aminotransferase 2) [Danio rerio] &gt;gi|182892084|gb|AAI65803.1| Got2a protein [Danio rerio]	0	2092	1	0.375329	103.47	112.92	89.23	79.78
3.7.1.2	FAH
51037	Fumarylacetoacetase [Osmerus mordax]	0	2014	0.995516	0.539708	21.87	49.78	34.67	37.66
